# Supplementary material for: Leucocalocybe mongolica Fungus Enhances Rice Growth by Reshaping Root Metabolism, and Hormone-Associated Pathways
Source: Rice (N Y). 2025 Jun 16;18:52. doi: 10.1186/s12284-025-00813-4 (PMC12170973; doi:10.1186/s12284-025-00813-4)
Supplement: Supplementary file 1 — Supplementary Material 1 [file 12284_2025_813_MOESM1_ESM.xlsx]

## Sheet: Alkaloids
Q1 (Da)	Q3 (Da)	Molecular weight (Da)	Formula	Ionization model	Compounds	Class I	Class II	CAS	Level	RCK	R10	R30	R50	cpd_ID	kegg_map	mw_cpd_ID	mw_map
474.17	327.12	473.166	C20H23N7O7	[M+H]+	10-Formyltetrahydrofolic Acid	Alkaloids	Alkaloids	2800-34-2	1	1.04386e+07	1.01713e+07	1.14146e+07	1.0717e+07	C00234	ko00670,ko00970,ko01100,ko01200,ko01240	C00234	-
699.35	699.35	698.341	C37H50N2O11	[M+H]+	10-Hydroxymethyllycaconitine	Alkaloids	Alkaloids	-	1	2.37288e+06	1.65347e+06	1.18476e+06	2.02499e+06	-	-	-	-
150	122.01	151.009	C7H5NOS	[M-H]-	2(3H)-Benzothiazolone	Alkaloids	Alkaloids	934-34-9	1	148594	150653	149435	83833.2	-	-	-	-
152.11	91.06	151.1	C9H13NO	[M+H]+	2,4,6,6-Tetramethyl-3(6H)-pyridinone	Alkaloids	Pyridine alkaloids	203524-64-5	3	106318	48658.6	101063	15012.1	-	-	-	-
162.06	116.05	161.048	C9H7NO2	[M+H]+	2,4-Dihydroxyquinoline	Alkaloids	Quinoline alkaloids	86-95-3	3	243359	303131	196714	387450	C16716	-	C16716	-
148.04	92.05	149.048	C8H7NO2	[M-H]-	2,5-Dihydroxy-Indole	Alkaloids	Plumerane	-	3	54554.3	9595.75	19723.9	30299	-	-	-	-
144.08	84.06	143.07	C5H9N3O2	[M+H]+	2-Amino-4,5-dihydro-1H-imidazole-4-acetic acid	Alkaloids	Alkaloids	69098-41-5	3	4.19997e+06	4.2481e+06	4.83061e+06	3.85505e+06	-	-	-	-
302.12	140.07	301.116	C13H19NO7	[M+H]+	2-Ethyl-3-methylmaleimide-N-glucoside	Alkaloids	Alkaloids	-	2	22831.4	26441.3	38480.2	66865.2	-	-	-	-
328.1	148.03	327.095	C14H17NO8	[M+H]+	2-Hydroxy-1,4-benzoxazine-3(2H)-one glucoside (HBOA glucoside)	Alkaloids	Alkaloids	27625-86-1	3	318967	117720	73773.2	82324.8	-	-	-	-
358.11	178.05	357.106	C15H19NO9	[M+H]+	2-Hydroxy-7-methoxy-1,4-benzoxazin-3(2H)-one glucoside (HMBOA glucoside)	Alkaloids	Alkaloids	17622-26-3	3	1.21533e+06	276399	120613	53636.7	-	-	-	-
398.15	266.11	397.142	C16H23N5O5S	[M+H]+	2-Methylthio-cis-zeatin riboside	Alkaloids	Alkaloids	52049-48-6	3	27041.2	14644.3	13058.8	11859.4	-	-	-	-
136.08	91.05	135.068	C8H9NO	[M+H]+	2-Phenylacetamide*	Alkaloids	Alkaloids	103-81-1	2	4.92289e+06	6.81199e+06	1.01055e+07	1.14758e+07	C02505	ko00360,ko01100	C02505	-
193.1	148.04	192.09	C10H12N2O2	[M+H]+	3-(2-amino-1-hydroxyethyl)-1H-indol-5-ol	Alkaloids	Alkaloids	40979-78-0	3	59392.5	228344	153216	229034	-	-	-	-
284.13	147.05	283.121	C17H17NO3	[M+H]+	3-(4-Hydroxyphenyl)-N-[2-(4-hydroxyphenyl)ethyl]-2-propenamide	Alkaloids	Alkaloids	-	3	1.31344e+06	57694.4	87871.9	36948.8	-	-	-	-
272.11	110.06	271.106	C12H17NO6	[M+H]+	3-pyridine-methanol-O-β-D-glucopyranosyl*	Alkaloids	Pyridine alkaloids	-	1	284218	38697.3	58248	52563.8	-	-	-	-
190.05	144.04	189.043	C10H7NO3	[M+H]+	3-quinolinecarboxylic acid	Alkaloids	Quinoline alkaloids	-	1	499603	39752.4	64071.5	102383	-	-	-	-
168.07	105.03	167.058	C8H9NO3	[M+H]+	4,5,6-Trihydroxy-2-cyclohexen-1-ylideneacetonitrile	Alkaloids	Alkaloids	-	2	25832.3	57398.4	86995.4	119157	-	-	-	-
358.11	178.05	357.106	C15H19NO9	[M+H]+	4-O-Methyl-DIBOA-Glucoside	Alkaloids	Alkaloids	-	3	1.18556e+06	300837	119251	84257.2	-	-	-	-
212.09	194.08	211.084	C10H13NO4	[M+H]+	4-[2-formyl-5-(hydroxymethyl)pyrrol-1-yl]butanoic acid	Alkaloids	Alkaloids	-	2	18026.1	43872.7	60189.7	81867.9	-	-	-	-
206.04	160.04	205.037	C10H7NO4	[M+H]+	4-hydroxy-2-oxo-1,2-dihydroquinoline-3-carboxylic acid	Alkaloids	Quinoline alkaloids	73776-24-6	1	337235	730057	844229	758778	-	-	-	-
102.05	84.05	101.048	C4H7NO2	[M+H]+	5-Hydroxy-2-pyrrolidinone	Alkaloids	Pyrrole alkaloids	62312-55-4	3	77199.8	154867	200948	285820	-	-	-	-
538.23	175.07	537.221	C26H35NO11	[M+H]+	6,7-di-O-methyl-N-deacetylisoipecosidic acid	Alkaloids	Isoquinoline alkaloids	-	3	1.27217e+06	132602	26323.6	21980.3	-	-	-	-
330.13	177.05	329.126	C18H19NO5	[M+H]+	7-hydroxy-N-trans-ferulic tyramine*	Alkaloids	Phenolamine	-	3	264323	372855	750239	1.028e+06	-	-	-	-
146.06	91.05	145.053	C9H7NO	[M+H]+	8-hydroxyquinoline	Alkaloids	Quinoline alkaloids	148-24-3	1	224789	574258	705629	631848	C19434	-	C19434	-
314.14	177.06	313.131	C18H19NO4	[M+H]+	Acetyl-Caranine*	Alkaloids	Alkaloids	-	1	830739	1.74456e+06	840166	1.30782e+06	-	-	-	-
445.21	224.11	444.205	C27H28N2O4	[M+H]+	Aurantiamide acetate	Alkaloids	Alkaloids	56121-42-7	3	162811	56950.9	20393.5	38763.2	-	-	-	-
282.08	238.09	283.084	C16H13NO4	[M-H]-	Avenanthramide D	Alkaloids	Phenolamine	-	1	252195	110112	157757	195194	-	-	-	-
122.06	105.03	121.053	C7H7NO	[M+H]+	Benzamide	Alkaloids	Alkaloids	55-21-0	3	31975.3	82753.1	59038.8	151042	C09815	-	C09815	-
206.08	147.04	207.089	C11H13NO3	[M-H]-	Cantleyine	Alkaloids	Alkaloids	30333-81-4	3	68633.2	136683	133131	158450	C09933	-	C09933	-
268.13	131.05	267.126	C17H17NO2	[M+H]+	Cinnamoyltyramine*	Alkaloids	Phenolamine	20384-14-9	1	5.45019e+06	304533	600651	68059.8	-	-	-	-
382.17	220.12	381.165	C16H23N5O6	[M+H]+	Cis-Zeatin-7-N-glucoside	Alkaloids	Alkaloids	38165-56-9	3	457808	521810	533282	728972	C16443	ko00908,ko01110	C16443	-
455.22	177.05	454.21	C25H30N2O6	[M+H]+	Diferuloylcadaverine	Alkaloids	Phenolamine	-	3	69374.3	109584	108325	130222	-	-	-	-
267.17	179.07	266.163	C14H22N2O3	[M+H]+	Dihydroferuloylputrescine	Alkaloids	Phenolamine	-	3	95360	480164	1.80507e+06	2.0866e+06	-	-	-	-
516.23	384.19	515.223	C21H33N5O10	[M+H]+	Dihydrozeatin-O-glucoside riboside	Alkaloids	Alkaloids	62512-95-2	3	37776.3	134168	23241.9	26690.6	-	-	-	-
160.08	115.05	159.068	C10H9NO	[M+H]+	Echinopsine	Alkaloids	Quinoline alkaloids	83-54-5	1	1.20161e+07	4.88995e+07	3.17641e+07	3.18363e+07	-	-	-	-
312.11	294.21	311.101	C14H17NO7	[M+H]+	Ehretioside B	Alkaloids	Phenolamine	156368-84-2	3	199781	470743	248469	305923	-	-	-	-
580.36	506.33	581.264	C33H35N5O5	[M-H]-	Ergotamine	Alkaloids	Plumerane	113-15-5	3	3.49029e+06	5.13766e+06	4.66814e+06	9.09282e+06	C07544	ko01110	C07544	-
248.13	177.05	247.121	C14H17NO3	[M+H]+	Fagaramide	Alkaloids	Alkaloids	495-86-3	2	8645.73	36997	188655	215041	C10455	-	C10455	-
332.13	152.07	331.127	C14H21NO8	[M+H]+	Hydroxymenisdaurin D	Alkaloids	Alkaloids	-	3	615790	285285	183914	288683	-	-	-	-
127.05	81.04	126.043	C5H6N2O2	[M+H]+	Imidazole-4-Acetic Acid	Alkaloids	Alkaloids	645-65-8	3	345927	921401	1.15825e+06	447703	C02835	ko00340,ko01100	C02835	-
118.07	91.05	117.058	C8H7N	[M+H]+	Indole	Alkaloids	Plumerane	120-72-9	1	180997	417910	726360	609873	C00463	ko00380,ko00400,ko00402,ko00999,ko01100,ko01110	C00463	-
289.08	88.04	290.09	C14H14N2O5	[M-H]-	Indole-3-acetyl-L-aspartic acid	Alkaloids	Plumerane	2456-73-7	1	52282.4	169076	95328.6	441468	C22224	-	C22224	-
160.04	116.05	161.048	C9H7NO2	[M-H]-	Indole-3-carboxylic acid*	Alkaloids	Plumerane	771-50-6	3	49841.8	51229.8	33784.8	24200.6	C19837	-	C19837	-
160.04	116.05	161.048	C9H7NO2	[M-H]-	Indole-5-carboxylic acid*	Alkaloids	Plumerane	1670-81-1	3	44106.1	35709.3	25801.9	20440.4	-	-	-	-
243.09	145.08	242.08	C12H10N4O2	[M+H]+	Lumichrome	Alkaloids	Alkaloids	1086-80-2	3	65250.7	76251	30549	39353	C01727	ko00740	C01727	-
206.08	145.05	205.074	C11H11NO3	[M+H]+	Methoxyindoleacetic acid	Alkaloids	Plumerane	3471-31-6	3	1.42294e+06	4.05006e+06	4.73262e+06	3.75206e+06	C05660	ko00380	C05660	-
584.28	325	583.268	C34H37N3O6	[M+H]+	N',N'',N'''-p-Coumaroyl-cinnamoyl-caffeoyl spermidine	Alkaloids	Phenolamine	-	3	10317	83729.8	136556	162643	-	-	-	-
498.26	177.05	497.253	C27H35N3O6	[M+H]+	N',N''-Diferuloylspermidine	Alkaloids	Phenolamine	-	3	2.42559e+06	2.85427e+06	40583.1	3.37461e+06	-	-	-	-
219.15	174.09	218.142	C13H18N2O	[M+H]+	N,N-Dimethyl-5-methoxytryptamine	Alkaloids	Plumerane	1019-45-0	3	130381	2.85427e+06	2.86933e+06	3.37461e+06	C08309	-	C08309	-
219.15	131.05	218.142	C13H18N2O	[M+H]+	N,N-cinnamoylbutanediamine*	Alkaloids	Phenolamine	-	2	226462	36056	85927	192425	-	-	-	-
182.08	91.05	181.074	C9H11NO3	[M+H]+	N-(2-Hydroxy-4-methoxyphenyl)acetamide	Alkaloids	Phenolamine	58469-06-0	1	1.22612e+07	1.9988e+07	2.91942e+07	3.10245e+07	-	-	-	-
193.13	105.03	192.126	C11H16N2O	[M+H]+	N-(4-Aminobutyl)benzamide	Alkaloids	Alkaloids	5692-23-9	2	498152	237909	108613	118093	-	-	-	-
268.13	131.05	267.126	C17H17NO2	[M+H]+	N-(4-hydroxyphenethyl)cinnamamide*	Alkaloids	Alkaloids	-	1	5.61342e+06	292952	620070	66489.7	-	-	-	-
324.11	177.05	323.101	C15H17NO7	[M+H]+	N-(Isoferuloyl)-Glutamic Acid	Alkaloids	Phenolamine	-	3	481610	284395	300565	368933	-	-	-	-
219.11	160.08	218.106	C12H14N2O2	[M+H]+	N-Acetyl-5-hydroxytryptamine	Alkaloids	Plumerane	1210-83-9	3	178888	58645.5	109188	128646	C00978	ko00380,ko01100,ko01110	C00978	-
188.04	144.05	189.043	C10H7NO3	[M-H]-	N-Acetylisatin	Alkaloids	Plumerane	574-17-4	2	6998.02	14480.2	10613.7	48311	C02172	ko00380	C02172	-
120.08	103.05	119.073	C8H9N	[M+H]+	N-Benzylmethylene isomethylamine	Alkaloids	Alkaloids	-	1	1.93321e+06	3.66267e+06	5.42409e+06	7.8101e+06	-	-	-	-
307.14	131.05	306.137	C19H18N2O2	[M+H]+	N-Cinnamoylserotonin	Alkaloids	Plumerane	-	3	53593.7	58227.8	48768.7	20854.7	-	-	-	-
314.14	177.06	313.131	C18H19NO4	[M+H]+	N-Cis-Feruloyltyramine*	Alkaloids	Phenolamine	80510-09-4	1	1.06563e+06	2.34478e+06	1.04407e+06	1.5775e+06	-	-	-	-
279.17	177.05	278.163	C15H22N2O3	[M+H]+	N-Feruloyl-Cadaverine	Alkaloids	Phenolamine	-	1	3.25355e+06	3.45533e+07	6.31213e+07	6.60852e+07	-	-	-	-
307.18	177.05	306.169	C15H22N4O3	[M+H]+	N-Feruloylagmatine	Alkaloids	Phenolamine	-	1	49221.9	855864	3.8351e+06	7.08631e+06	C18325	ko00999,ko01100,ko01110	C18325	-
321.19	177.05	320.185	C16H24N4O3	[M+H]+	N-Feruloylhomoagmatine	Alkaloids	Phenolamine	-	2	30254.4	621991	2.64117e+06	8.84876e+06	-	-	-	-
321.19	177.06	320.185	C16H24N4O3	[M+H]+	N-Feruloylmethylagmatine	Alkaloids	Phenolamine	-	2	40619	716296	3.48103e+06	1.02964e+07	-	-	-	-
492.19	177.05	491.179	C24H29NO10	[M+H]+	N-Feruloyloctopamine glucoside	Alkaloids	Phenolamine	-	2	2.04593e+06	4.31855e+06	3.28635e+06	2.63567e+06	-	-	-	-
330.13	177.06	329.126	C18H19NO5	[M+H]+	N-Feruloyloctopamine*	Alkaloids	Phenolamine	66648-44-0	3	433265	784739	1.13912e+06	1.66723e+06	-	-	-	-
312.12	177.06	311.116	C18H17NO4	[M+H]+	N-Feruloylphenylacetamide	Alkaloids	Phenolamine	-	3	517124	891621	1.57209e+06	2.46702e+06	-	-	-	-
265.15	177.06	264.147	C14H20N2O3	[M+H]+	N-Feruloylputrescine	Alkaloids	Phenolamine	501-13-3	2	6.2996e+06	3.25972e+07	6.72044e+07	6.95093e+07	C10497	ko00330,ko01100	C10497	-
427.21	177.05	426.2	C20H30N2O8	[M+H]+	N-Feruloylputrescine N-glucoside	Alkaloids	Phenolamine	-	3	26608.6	73658.7	175939	181898	-	-	-	-
353.15	177.05	352.142	C20H20N2O4	[M+H]+	N-Feruloylserotonin	Alkaloids	Plumerane	68573-23-9	2	412891	3.30534e+06	4.94716e+06	5.20305e+06	-	-	-	-
337.15	177.05	336.147	C20H20N2O3	[M+H]+	N-Feruloyltryptamine	Alkaloids	Plumerane	53905-13-8	2	99601.3	648713	1.44635e+06	2.35468e+06	-	-	-	-
476.19	314.14	475.184	C24H29NO9	[M+H]+	N-Feruloyltyramine 4-glucoside	Alkaloids	Phenolamine	-	2	282084	564661	432864	355436	-	-	-	-
314.14	177.05	313.131	C18H19NO4	[M+H]+	N-Feruloyltyramine; Moupinamide*	Alkaloids	Phenolamine	66648-43-9	1	1.04231e+06	2.33271e+06	1.11397e+06	1.53223e+06	C02717	-	C02717	-
177.1	132.08	176.095	C10H12N2O	[M+H]+	N-Formyl nornicotine	Alkaloids	Pyridine alkaloids	3000-81-5	2	3.66563e+06	1.51331e+07	9.17216e+06	9.68596e+06	-	-	-	-
259.18	144.08	258.173	C16H22N2O	[M+H]+	N-Hexanoyl Tryptamine	Alkaloids	Plumerane	-	3	40885.5	4829.55	10716.4	5801.09	-	-	-	-
376.31	358.3	376.248	C22H34NO4+	[M]+	N-Isopentenyl-6-hydroxydendroxinium	Alkaloids	Alkaloids	-	2	108211	28713.4	15092.4	7504.73	-	-	-	-
219.15	131.05	218.142	C13H18N2O	[M+H]+	N-Monocinnamoylputrescine*	Alkaloids	Phenolamine	-	2	236590	45011.4	96921.8	210680	-	-	-	-
136.07	91.05	135.068	C8H9NO	[M+H]+	N-benzylformamide*	Alkaloids	Alkaloids	6343-54-0	2	1.04293e+06	1.75479e+06	2.68816e+06	2.89583e+06	C15561	-	C15561	-
293.19	177.05	292.179	C16H24N2O3	[M+H]+	N-cis-Feruloyl-1,6-Hexanediamine	Alkaloids	Phenolamine	-	1	152301	945488	1.68856e+06	1.93677e+06	-	-	-	-
293.19	177.05	292.179	C16H24N2O3	[M+H]+	N-trans-Feruloyl-1,6-Hexanediamine	Alkaloids	Phenolamine	-	1	155249	990144	1.6459e+06	1.90771e+06	-	-	-	-
268.13	131.05	267.126	C17H17NO2	[M+H]+	N-trans-cinnamoylphydroxyphenylethylamine*	Alkaloids	Phenolamine	-	1	5.29514e+06	313929	641571	70852.3	-	-	-	-
314.14	177.05	313.131	C18H19NO4	[M+H]+	N-trans-ferulic tyramine*	Alkaloids	Phenolamine	-	1	771192	1.66663e+06	869870	1.29589e+06	-	-	-	-
314.14	177.06	313.131	C18H19NO4	[M+H]+	N-trans-ferulicacidacylp-hydroxyphenylethylamine*	Alkaloids	Phenolamine	-	1	979749	2.23214e+06	1.07121e+06	1.58224e+06	-	-	-	-
558.28	207.07	557.274	C29H39N3O8	[M+H]+	N1,N8-Bis(sinapoyl)spermidine	Alkaloids	Phenolamine	-	3	820653	228489	54122.2	17031.5	C21170	-	C21170	-
282.28	69.07	281.272	C18H35NO	[M+H]+	Octadec-2-enamide*	Alkaloids	Alkaloids	-	1	85567.2	183077	129087	62808.6	-	-	-	-
282.279	69.0696	281.272	C18H35NO	[M+H]+	Octadec-8-enamide*	Alkaloids	Alkaloids	-	1	84878.5	182441	133553	63231.4	-	-	-	-
280.26	81.07	279.256	C18H33NO	[M+H]+	Octadecadienamide	Alkaloids	Alkaloids	-	2	125559	166423	162049	268120	-	-	-	-
156.1	110.07	155.095	C8H13NO2	[M+H]+	Retronecine	Alkaloids	Pyrrole alkaloids	480-85-3	2	948885	2.60218e+06	3.82352e+06	3.19882e+06	-	-	-	-
177.1	160.08	176.095	C10H12N2O	[M+H]+	Serotonin; 5-Hydroxytryptamine	Alkaloids	Plumerane	50-67-9	1	4.11201e+07	8.78171e+07	8.13601e+07	8.10313e+07	C00780	ko00380,ko01100,ko01110	C00780	-
513.21	205.1	512.201	C23H32N2O11	[M+H]+	Tryptophan N-Rutinoside	Alkaloids	Plumerane	-	3	13155.4	88275.7	180723	216739	-	-	-	-
154.09	137.06	153.079	C8H11NO2	[M+H]+	Vanillylamine	Alkaloids	Phenolamine	1196-92-5	3	15138.7	32725.2	36009.2	114655	C16666	ko01100,ko01110	C16666	-
353.15	177.06	352.142	C20H20N2O4	[M+H]+	cis-Moschamine	Alkaloids	Plumerane	193224-24-7	2	359999	3.61823e+06	5.48318e+06	4.93359e+06	-	-	-	-
118.06	91.05	117.058	C8H7N	[M+H]+	m-Aminophenylacetylene	Alkaloids	Alkaloids	54060-30-9	1	361254	669421	964132	833471	-	-	-	-
188.07	118.06	187.063	C11H9NO2	[M+H]+	naphthisoxazol A*	Alkaloids	Alkaloids	-	1	2.37897e+07	4.62837e+07	4.96095e+07	4.72608e+07	-	-	-	-
221.09	130.06	220.085	C11H12N2O3	[M+H]+	o-Carboxy-5-hydroxytryptamine	Alkaloids	Alkaloids	-	2	256170	476148	663292	520007	-	-	-	-
249.16	147.04	248.153	C14H20N2O2	[M+H]+	p-Coumaroylcadaverine	Alkaloids	Phenolamine	-	2	2.47838e+06	9.48548e+06	1.2557e+07	1.45021e+07	-	-	-	-
235.14	147.04	234.137	C13H18N2O2	[M+H]+	p-Coumaroylputrescine	Alkaloids	Phenolamine	34136-53-3	1	7.69942e+06	2.64006e+07	5.34806e+07	4.97854e+07	C18326	ko00330,ko01100	C18326	-
284.12	147.04	283.121	C17H17NO3	[M+H]+	p-Coumaroyltyramine	Alkaloids	Phenolamine	36417-86-4	3	1.1311e+06	48691.2	92209	29543.3	-	-	-	-
324.144	144.08	323.137	C16H21NO6	[M+H]+	pegamine-β-D-glucopyranoside	Alkaloids	Alkaloids	-	3	180505	129826	76355.8	53094.9	-	-	-	-
355.15	193.1	354.143	C16H22N2O7	[M+H]+	trans-3'-Hydroxycotinine-O-glucoside	Alkaloids	Pyridine alkaloids	-	2	271411	567852	346719	637372	-	-	-	-
146.06	118.06	145.053	C9H7NO	[M+H]+	Α-hydroxyquinoline	Alkaloids	Alkaloids	-	1	132287	389984	432401	386548	-	-	-	-

## Sheet: Amino acid
Q1 (Da)	Q3 (Da)	Molecular weight (Da)	Formula	Ionization model	Compounds	Class I	Class II	CAS	Level	RCK	R10	R30	R50	cpd_ID	kegg_map	mw_cpd_ID	mw_map
264.09	146.05	265.095	C13H15NO5	[M-H]-	(2-phenylacetyl)-L-glutamicacid	Amino acids and derivatives	Amino acids and derivatives	-	1	205115	5.28594e+06	6.33983e+06	3.01131e+06	-	-	-	-
295.13	120.08	294.122	C14H18N2O5	[M+H]+	(3-(carboxyamino)-2-methylpropanoyl)phenylalanine	Amino acids and derivatives	Amino acids and derivatives	-	1	212966	969601	1.91379e+06	1.80918e+06	-	-	-	-
311.12	136.07	310.116	C14H18N2O6	[M+H]+	2-((L-tyrosyl)oxy)-5-amino-5-oxopentanoic acid	Amino acids and derivatives	Amino acids and derivatives	-	3	70203.6	217759	478681	532313	-	-	-	-
148.1	84.08	147.089	C6H13NO3	[M+H]+	2-Amino-4-hydroxy-3-methylpentanoic acid	Amino acids and derivatives	Amino acids and derivatives	-	2	1.62206e+07	2.50217e+07	2.71445e+07	3.47852e+07	-	-	-	-
198.08	152.07	197.069	C9H11NO4	[M+H]+	3,4-Dihydroxy-L-phenylalanine (L-Dopa)	Amino acids and derivatives	Amino acids and derivatives	59-92-7	3	668892	1.46957e+06	1.64237e+06	1.09137e+06	C00355	ko00350,ko00950,ko00965,ko01100,ko01110	C00355	-
182.08	136.08	181.074	C9H11NO3	[M+H]+	3-Hydroxy-L-phenylalanine*	Amino acids and derivatives	Amino acids and derivatives	587-33-7	1	1.84196e+07	2.77594e+07	3.86887e+07	4.2021e+07	-	-	-	-
221.09	130.06	220.085	C11H12N2O3	[M+H]+	5-Hydroxy-DL-tryptophan(5-HTP)	Amino acids and derivatives	Amino acids and derivatives	56-69-9	1	63853.3	181348	219974	241420	C01017	-	C01017	-
358.197	110.071	357.19	C16H27N3O6	[M+H]+	6-ethyl-2,3,8-trihydroxy-5-oxooctyl 2-amino-3-(4H-imidazol-4-yl)propanoate	Amino acids and derivatives	Amino acids and derivatives	-	3	8816.58	12740.1	22607.3	40420.3	-	-	-	-
130.09	84.08	129.079	C6H11NO2	[M+H]+	Cycloleucine	Amino acids and derivatives	Amino acids and derivatives	52-52-8	1	253142	412590	779102	1.19487e+06	C03969	-	C03969	-
132.1	86.1	131.095	C6H13NO2	[M+H]+	DL-Leucine*	Amino acids and derivatives	Amino acids and derivatives	328-39-2	1	7.9259e+06	2.12331e+07	2.52639e+07	2.38819e+07	-	-	-	-
360.213	231.17	359.206	C16H29N3O6	[M+H]+	Glu-Val-Leu	Amino acids and derivatives	Amino acids and derivatives	-	3	7449.51	53013.2	167703	282092	-	-	-	-
306.08	143.05	307.084	C10H17N3O6S	[M-H]-	Glutathione reduced form	Amino acids and derivatives	Amino acids and derivatives	70-18-8	1	329224	12579.5	56511.1	47819.2	C00051	ko00270,ko00480,ko01100,ko01240,ko02010	C00051	-
203.14	86.1	202.132	C9H18N2O3	[M+H]+	L-Alanyl-L-leucine	Amino acids and derivatives	Amino acids and derivatives	3303-34-2	3	48818.4	145334	112610	205541	-	-	-	-
175.11	70.06	174.112	C6H14N4O2	[M+H]+	L-Arginine	Amino acids and derivatives	Amino acids and derivatives	74-79-3	1	545273	1.24009e+06	1.65254e+06	1.80183e+06	C00062	ko00220,ko00261,ko00330,ko00470,ko00970,ko01100,ko01110,ko01230,ko02010	C00062	-
133.06	74.02	132.054	C4H8N2O3	[M+H]+	L-Asparagine	Amino acids and derivatives	Amino acids and derivatives	70-47-3	1	266813	185211	445530	495496	C00152	ko00250,ko00460,ko00970,ko01100,ko01110,ko01230	C00152	-
132.03	88.04	133.037	C4H7NO4	[M-H]-	L-Aspartic Acid	Amino acids and derivatives	Amino acids and derivatives	56-84-8	1	373303	1.02078e+06	2.71005e+06	2.67805e+06	C00049	ko00220,ko00250,ko00260,ko00261,ko00270,ko00300,ko00340,ko00410,ko00460,ko00470,ko00710,ko00760,ko00770,ko00970,ko00999,ko01100,ko01110,ko01200,ko01210,ko01230,ko01240,ko02010	C00049	-
147.08	84.04	146.069	C5H10N2O3	[M+H]+	L-Glutamine	Amino acids and derivatives	Amino acids and derivatives	56-85-9	1	1.29143e+06	2.54252e+06	4.67231e+06	7.04831e+06	C00064	ko00220,ko00230,ko00240,ko00250,ko00470,ko00630,ko00750,ko00910,ko00970,ko01100,ko01230,ko01232,ko01240,ko02010	C00064	-
156.08	110.07	155.07	C6H9N3O2	[M+H]+	L-Histidine	Amino acids and derivatives	Amino acids and derivatives	71-00-1	1	1.13743e+06	2.8063e+06	4.62114e+06	3.93622e+06	C00135	ko00340,ko00410,ko00470,ko00970,ko01100,ko01110,ko01230,ko02010	C00135	-
136.04	118.03	135.035	C4H9NO2S	[M+H]+	L-Homocysteine	Amino acids and derivatives	Amino acids and derivatives	6027-13-0	3	23138.4	18871.2	20356	22176.4	C00155	ko00270,ko00920,ko01100,ko01110,ko01230	C00155	-
247.13	86.09	246.122	C10H18N2O5	[M+H]+	L-Isoleucyl-L-Aspartate	Amino acids and derivatives	Amino acids and derivatives	-	3	277748	461869	605138	650715	-	-	-	-
106.05	60.04	105.043	C3H7NO3	[M+H]+	L-Isoserine	Amino acids and derivatives	Amino acids and derivatives	632-13-3	3	235792	435099	658288	683270	-	-	-	-
245.19	86.1	244.179	C12H24N2O3	[M+H]+	L-Leucyl-L-Leucine	Amino acids and derivatives	Amino acids and derivatives	3303-31-9	3	576076	245549	241719	394849	-	-	-	-
279.17	120.08	278.163	C15H22N2O3	[M+H]+	L-Leucyl-L-phenylalanine	Amino acids and derivatives	Amino acids and derivatives	56217-82-4	3	293304	135125	139038	206090	-	-	-	-
147.11	84.08	146.106	C6H14N2O2	[M+H]+	L-Lysine	Amino acids and derivatives	Amino acids and derivatives	56-87-1	1	1.50671e+06	2.68797e+06	5.28668e+06	8.01536e+06	C00047	ko00300,ko00310,ko00470,ko00780,ko00960,ko00970,ko01100,ko01110,ko01210,ko01230,ko02010	C00047	-
150.06	61.01	149.051	C5H11NO2S	[M+H]+	L-Methionine	Amino acids and derivatives	Amino acids and derivatives	63-68-3	1	1.36227e+06	3.20057e+06	4.23827e+06	4.6817e+06	C00073	ko00270,ko00470,ko00966,ko00970,ko00999,ko01100,ko01110,ko01210,ko01230,ko01240	C00073	-
164.07	104.07	163.067	C6H13NO2S	[M+H]+	L-Methionine methyl ester	Amino acids and derivatives	Amino acids and derivatives	10332-17-9	3	23898.3	50875.4	53502.5	51971.1	-	-	-	-
166.09	120.08	165.079	C9H11NO2	[M+H]+	L-Phenylalanine	Amino acids and derivatives	Amino acids and derivatives	63-91-2	1	3.36435e+07	5.30476e+07	5.40211e+07	4.63873e+07	C00079	ko00360,ko00400,ko00460,ko00470,ko00940,ko00960,ko00966,ko00970,ko00999,ko01100,ko01110,ko01210,ko01230,ko02010	C00079	-
152.11	91.06	151.1	C9H13NO	[M+H]+	L-Phenylalaninol	Amino acids and derivatives	Amino acids and derivatives	3182-95-4	3	74326.4	61442.2	102190	21760.4	-	-	-	-
175.11	84.04	174.1	C7H14N2O3	[M+H]+	L-Theanine	Amino acids and derivatives	Amino acids and derivatives	3081-61-6	3	132534	264195	322485	303566	C01047	-	C01047	-
203.08	116.05	204.09	C11H12N2O2	[M-H]-	L-Tryptophan	Amino acids and derivatives	Amino acids and derivatives	73-22-3	1	7.79349e+06	1.62606e+07	1.80676e+07	1.57465e+07	C00078	ko00260,ko00380,ko00400,ko00966,ko00970,ko00999,ko01100,ko01110,ko01210,ko01230,ko01240	C00078	-
196.1	91.05	195.089	C10H13NO3	[M+H]+	L-Tyrosine methyl ester	Amino acids and derivatives	Amino acids and derivatives	1080-06-4	1	31982.3	46830.5	65647.6	63177.1	C03404	-	C03404	-
182.08	136.08	181.074	C9H11NO3	[M+H]+	L-Tyrosine*	Amino acids and derivatives	Amino acids and derivatives	60-18-4	1	1.43345e+06	3.39896e+06	5.38175e+06	5.13375e+06	C00082	ko00130,ko00261,ko00350,ko00360,ko00400,ko00460,ko00730,ko00940,ko00950,ko00965,ko00966,ko00970,ko00999,ko01100,ko01110,ko01210,ko01230,ko01240	C00082	-
231.17	72.08	230.163	C11H22N2O3	[M+H]+	L-Valyl-L-Leucine	Amino acids and derivatives	Amino acids and derivatives	3989-97-7	3	411917	226568	193485	241431	-	-	-	-
360.21	198.11	359.206	C16H29N3O6	[M+H]+	L-isoleucyl-L-aspartyl-L-isoleucine	Amino acids and derivatives	Amino acids and derivatives	-	2	32463.1	2.85427e+06	2.86933e+06	3.37461e+06	-	-	-	-
277.1	148.06	276.096	C10H16N2O7	[M+H]+	L-α-Glutamyl-L-Glutamic Acid	Amino acids and derivatives	Amino acids and derivatives	3929-61-1	3	285111	470594	579361	958610	C01425	-	C01425	-
261.14	86.1	260.137	C11H20N2O5	[M+H]+	L-γ-Glutamyl-L-leucine	Amino acids and derivatives	Amino acids and derivatives	2566-39-4	1	526508	1.59482e+06	3.3939e+06	2.88636e+06	-	-	-	-
237.09	192.07	236.08	C11H12N2O4	[M+H]+	N'-Formylkynurenine	Amino acids and derivatives	Amino acids and derivatives	1022-31-7	3	94826.1	128162	202816	222268	C02700	ko00380,ko01100,ko01240	C02700	-
175.12	70.07	174.137	C8H18N2O2	[M+H]+	N(6),N(6)-Dimethyl-L-lysine	Amino acids and derivatives	Amino acids and derivatives	2259-86-1	1	654250	1.43569e+06	1.56131e+06	2.06455e+06	-	-	-	-
266.066	88.0401	267.074	C12H13NO6	[M-H]-	N-(3,4,5-trihydroxycinnamicacid)-alanine	Amino acids and derivatives	Amino acids and derivatives	-	3	124634	27072.2	38467.6	183009	-	-	-	-
250.072	164.071	251.079	C12H13NO5	[M-H]-	N-(malonyl)phenylalanine	Amino acids and derivatives	Amino acids and derivatives	-	3	16627.7	22203	22202.3	37460.8	-	-	-	-
245.09	203.08	246.1	C13H14N2O3	[M-H]-	N-Acetyl-L-Tryptophan	Amino acids and derivatives	Amino acids and derivatives	1218-34-4	1	1.04908e+06	1.06982e+06	509279	662897	-	-	-	-
206.08	58.03	207.089	C11H13NO3	[M-H]-	N-Acetyl-L-phenylalanine	Amino acids and derivatives	Amino acids and derivatives	2018-61-3	1	73811.7	84981.1	96930.2	117241	C03519	ko00360,ko01100	C03519	-
178.05	161.03	177.046	C6H11NO3S	[M+H]+	N-Formyl-L-Methionine	Amino acids and derivatives	Amino acids and derivatives	4289-98-9	3	2.32472e+06	9.8605e+06	5.80778e+06	6.04566e+06	C03145	ko00270	C03145	-
130.09	84.08	129.079	C6H11NO2	[M+H]+	N-Methyl-L-proline	Amino acids and derivatives	Amino acids and derivatives	475-11-6	1	5.72701e+06	1.10828e+07	2.03379e+07	2.95804e+07	C22223	-	C22223	-
194.08	91.05	193.074	C10H11NO3	[M+H]+	N-Phenylacetylglycine	Amino acids and derivatives	Amino acids and derivatives	500-98-1	3	74361.3	174032	163557	106844	C05598	ko00360	C05598	-
250.07	88.04	251.079	C12H13NO5	[M-H]-	N-carboxy-N-(2-oxo-2-phenylethyl)-L-alanine	Amino acids and derivatives	Amino acids and derivatives	-	1	1.32573e+06	1.7435e+07	1.79065e+07	1.42343e+07	-	-	-	-
180.1	120.08	179.095	C10H13NO2	[M+H]+	N-methylphenylalanine	Amino acids and derivatives	Amino acids and derivatives	-	1	71666.3	141440	140606	161097	-	-	-	-
237.12	120.09	236.116	C12H16N2O3	[M+H]+	Phe-Ala	Amino acids and derivatives	Amino acids and derivatives	3918-87-4	3	22640	56413.5	50527.7	90872.5	-	-	-	-
130.05	84.05	129.043	C5H7NO3	[M+H]+	Pyroglutamic acid	Amino acids and derivatives	Amino acids and derivatives	4042-36-8	1	1.29905e+07	1.18997e+07	4.53267e+07	3.19429e+07	-	-	-	-
399.15	250.09	398.137	C15H22N6O5S	[M+H]+	S-(5'-Adenosyl)-L-methionine	Amino acids and derivatives	Amino acids and derivatives	29908-03-0	1	212053	793641	1.28033e+06	893235	C00019	ko00261,ko00270,ko00330,ko00908,ko00999,ko01100,ko01110,ko01230,ko01240,ko04122	C00019	-
322.11	130.05	321.099	C11H19N3O6S	[M+H]+	S-(Methyl)glutathione	Amino acids and derivatives	Amino acids and derivatives	2922-56-7	3	588779	682254	1.19296e+06	1.78488e+06	C11347	-	C11347	-
136.04	91.05	135.035	C4H9NO2S	[M+H]+	S-Methyl-L-cysteine	Amino acids and derivatives	Amino acids and derivatives	1187-84-4	2	1.79112e+06	2.78549e+06	4.23033e+06	4.78717e+06	C22040	ko02010	C22040	-
304.17	188.07	303.158	C16H21N3O3	[M+H]+	Val-Trp	Amino acids and derivatives	Amino acids and derivatives	24587-37-9	3	112337	49587.7	33154.3	48956.5	-	-	-	-
203.15	70.0654	202.143	C8H18N4O2	[M+H]+	ethyl-L-arginine	Amino acids and derivatives	Amino acids and derivatives	-	3	94056.3	189859	286826	461393	-	-	-	-
293.115	164.072	294.122	C14H18N2O5	[M-H]-	γ-Glu-Phe	Amino acids and derivatives	Amino acids and derivatives	7432-24-8	3	44896.7	204887	359687	268449	-	-	-	-
334.14	188.07	333.132	C16H19N3O5	[M+H]+	γ-Glu-Trp	Amino acids and derivatives	Amino acids and derivatives	66471-20-3	1	467100	3.47007e+06	5.85321e+06	5.89097e+06	-	-	-	-
247.13	184.1	246.122	C10H18N2O5	[M+H]+	γ-Glutamyl-L-valine	Amino acids and derivatives	Amino acids and derivatives	-	1	78824.7	242104	669879	649776	-	-	-	-
311.12	165.05	310.116	C14H18N2O6	[M+H]+	γ-Glutamyltyrosine	Amino acids and derivatives	Amino acids and derivatives	7432-23-7	3	71754.7	258590	512373	554617	-	-	-	-
161.11	144.08	160.1	C10H12N2	[M+H]+	Tryptamine	Amino Acid		61-54-1	1	1.01174e+06	4.58309e+06	7.37207e+06	9.7673e+06	C00398	ko00380,ko01100,ko01110	C00398	-
264.09	146.05	265.095	C13H15NO5	[M-H]-	(2-phenylacetyl)-L-glutamicacid	Amino acids and derivatives	Amino acids and derivatives	-	1	205115	5.28594e+06	6.33983e+06	3.01131e+06	-	-	-	-
295.13	120.08	294.122	C14H18N2O5	[M+H]+	(3-(carboxyamino)-2-methylpropanoyl)phenylalanine	Amino acids and derivatives	Amino acids and derivatives	-	1	212966	969601	1.91379e+06	1.80918e+06	-	-	-	-
311.12	136.07	310.116	C14H18N2O6	[M+H]+	2-((L-tyrosyl)oxy)-5-amino-5-oxopentanoic acid	Amino acids and derivatives	Amino acids and derivatives	-	3	70203.6	217759	478681	532313	-	-	-	-
358.197	110.071	357.19	C16H27N3O6	[M+H]+	6-ethyl-2,3,8-trihydroxy-5-oxooctyl 2-amino-3-(4H-imidazol-4-yl)propanoate	Amino acids and derivatives	Amino acids and derivatives	-	3	8816.58	12740.1	22607.3	40420.3	-	-	-	-
130.09	84.08	129.079	C6H11NO2	[M+H]+	Cycloleucine	Amino acids and derivatives	Amino acids and derivatives	52-52-8	1	253142	412590	779102	1.19487e+06	C03969	-	C03969	-
360.213	231.17	359.206	C16H29N3O6	[M+H]+	Glu-Val-Leu	Amino acids and derivatives	Amino acids and derivatives	-	3	7449.51	53013.2	167703	282092	-	-	-	-
306.08	143.05	307.084	C10H17N3O6S	[M-H]-	Glutathione reduced form	Amino acids and derivatives	Amino acids and derivatives	70-18-8	1	329224	12579.5	56511.1	47819.2	C00051	ko00270,ko00480,ko01100,ko01240,ko02010	C00051	-
203.14	86.1	202.132	C9H18N2O3	[M+H]+	L-Alanyl-L-leucine	Amino acids and derivatives	Amino acids and derivatives	3303-34-2	3	48818.4	145334	112610	205541	-	-	-	-
132.03	88.04	133.037	C4H7NO4	[M-H]-	L-Aspartic Acid	Amino acids and derivatives	Amino acids and derivatives	56-84-8	1	373303	1.02078e+06	2.71005e+06	2.67805e+06	C00049	ko00220,ko00250,ko00260,ko00261,ko00270,ko00300,ko00340,ko00410,ko00460,ko00470,ko00710,ko00760,ko00770,ko00970,ko00999,ko01100,ko01110,ko01200,ko01210,ko01230,ko01240,ko02010	C00049	-
147.08	84.04	146.069	C5H10N2O3	[M+H]+	L-Glutamine	Amino acids and derivatives	Amino acids and derivatives	56-85-9	1	1.29143e+06	2.54252e+06	4.67231e+06	7.04831e+06	C00064	ko00220,ko00230,ko00240,ko00250,ko00470,ko00630,ko00750,ko00910,ko00970,ko01100,ko01230,ko01232,ko01240,ko02010	C00064	-
156.08	110.07	155.07	C6H9N3O2	[M+H]+	L-Histidine	Amino acids and derivatives	Amino acids and derivatives	71-00-1	1	1.13743e+06	2.8063e+06	4.62114e+06	3.93622e+06	C00135	ko00340,ko00410,ko00470,ko00970,ko01100,ko01110,ko01230,ko02010	C00135	-
147.11	84.08	146.106	C6H14N2O2	[M+H]+	L-Lysine	Amino acids and derivatives	Amino acids and derivatives	56-87-1	1	1.50671e+06	2.68797e+06	5.28668e+06	8.01536e+06	C00047	ko00300,ko00310,ko00470,ko00780,ko00960,ko00970,ko01100,ko01110,ko01210,ko01230,ko02010	C00047	-
360.21	198.11	359.206	C16H29N3O6	[M+H]+	L-isoleucyl-L-aspartyl-L-isoleucine	Amino acids and derivatives	Amino acids and derivatives	-	2	32463.1	2.85427e+06	2.86933e+06	3.37461e+06	-	-	-	-
261.14	86.1	260.137	C11H20N2O5	[M+H]+	L-γ-Glutamyl-L-leucine	Amino acids and derivatives	Amino acids and derivatives	2566-39-4	1	526508	1.59482e+06	3.3939e+06	2.88636e+06	-	-	-	-
178.05	161.03	177.046	C6H11NO3S	[M+H]+	N-Formyl-L-Methionine	Amino acids and derivatives	Amino acids and derivatives	4289-98-9	3	2.32472e+06	9.8605e+06	5.80778e+06	6.04566e+06	C03145	ko00270	C03145	-
130.09	84.08	129.079	C6H11NO2	[M+H]+	N-Methyl-L-proline	Amino acids and derivatives	Amino acids and derivatives	475-11-6	1	5.72701e+06	1.10828e+07	2.03379e+07	2.95804e+07	C22223	-	C22223	-
250.07	88.04	251.079	C12H13NO5	[M-H]-	N-carboxy-N-(2-oxo-2-phenylethyl)-L-alanine	Amino acids and derivatives	Amino acids and derivatives	-	1	1.32573e+06	1.7435e+07	1.79065e+07	1.42343e+07	-	-	-	-
237.12	120.09	236.116	C12H16N2O3	[M+H]+	Phe-Ala	Amino acids and derivatives	Amino acids and derivatives	3918-87-4	3	22640	56413.5	50527.7	90872.5	-	-	-	-
399.15	250.09	398.137	C15H22N6O5S	[M+H]+	S-(5'-Adenosyl)-L-methionine	Amino acids and derivatives	Amino acids and derivatives	29908-03-0	1	212053	793641	1.28033e+06	893235	C00019	ko00261,ko00270,ko00330,ko00908,ko00999,ko01100,ko01110,ko01230,ko01240,ko04122	C00019	-
203.15	70.0654	202.143	C8H18N4O2	[M+H]+	ethyl-L-arginine	Amino acids and derivatives	Amino acids and derivatives	-	3	94056.3	189859	286826	461393	-	-	-	-
293.115	164.072	294.122	C14H18N2O5	[M-H]-	γ-Glu-Phe	Amino acids and derivatives	Amino acids and derivatives	7432-24-8	3	44896.7	204887	359687	268449	-	-	-	-
334.14	188.07	333.132	C16H19N3O5	[M+H]+	γ-Glu-Trp	Amino acids and derivatives	Amino acids and derivatives	66471-20-3	1	467100	3.47007e+06	5.85321e+06	5.89097e+06	-	-	-	-
247.13	184.1	246.122	C10H18N2O5	[M+H]+	γ-Glutamyl-L-valine	Amino acids and derivatives	Amino acids and derivatives	-	1	78824.7	242104	669879	649776	-	-	-	-
311.12	165.05	310.116	C14H18N2O6	[M+H]+	γ-Glutamyltyrosine	Amino acids and derivatives	Amino acids and derivatives	7432-23-7	3	71754.7	258590	512373	554617	-	-	-	-
161.11	144.08	160.1	C10H12N2	[M+H]+	Tryptamine	Amino Acid		61-54-1	1	1.01174e+06	4.58309e+06	7.37207e+06	9.7673e+06	C00398	ko00380,ko01100,ko01110	C00398	-

## Sheet: Hormones
Compounds	RCK	R10	R30	R50
Abscisic acid	13.4545	16.325	22.3315	11.9681
ABA-glucosyl ester	38.4709	33.7466	26.9862	0
Indole-3-acetyl glutamic acid	6.65307	7.78277	5.59507	12.5902
Indole-3-lactic acid	0.956583	1.60083	0	1.17509
3-Indoleacetonitrile	0	0	0.210956	0.102092
L-tryptophan	4555.98	9823.7	10882.2	7532.57
Tryptamine	21.4065	86.9391	140.644	171.648
Methyl indole-3-acetate	1.5061	2.90771	2.50665	1.7254
Indole-3-acetic acid	4.08391	6.6498	7.10357	3.95109
Indole	292.745	642.413	882.293	769.046
Indole-3-carboxaldehyde	4.31614	4.32709	4.70729	3.42268
Indole-3-carboxylic acid	2.13979	1.66249	1.31097	1.04626
Indole-3-acetyl-L-aspartic acid	18.8641	30.7597	19.0634	76.1975
2-Methylthio-cis-zeatin riboside	0.010393	0.0372176	0.0262667	0.0307236
N6-isopentenyladenosine	0.070684	0.0350964	0	0
meta-Topolin-9-glucoside	0	0	0.192935	0.383053
Dihydrozeatin-7-glucoside	0.55975	2.51285	0	0
trans-Zeatin-9-glucoside	31.4093	25.398	31.5441	26.0998
N6-isopentenyladenine	0.0701409	0.058188	0.03405	0.0407348
cis-Zeatin-9-glucoside	0.273112	0.228094	0.264475	0.235165
Dihydrozeatin ribonucleoside	0	0.0744949	0	0
N6-Isopentenyl-adenine-7-glucoside	0.592025	0.461857	0.375649	0.309841
cis-Zeatin-O-glucoside riboside	35.9277	36.177	31.5936	27.6529
cis-Zeatin riboside	1.27931	0.817048	1.02437	0.841779
Dihydrozeatin-O-glucoside riboside	0.180625	2.16891	0.352323	0.315251
N6-Isopentenyl-adenine-9-glucoside	0.737883	0.757715	0.731458	1.06682
1-Aminocyclopropanecarboxylic acid	23.0661	65.3845	90.1639	64.8637
Gibberellin A12 aldehyde	1.45084	2.31048	0	0
Gibberellin A24	4.66005	0	0	0
Gibberellin A9	0.954841	0	0	0
Gibberellin A19	0.829236	2.90413	5.38223	4.02259
Methyl jasmonate	1.75817	1.81368	1.90946	1.31451
N-[(-)-Jasmonoyl]-(L)-valine	0.181239	0.141523	0.101561	0.0907218
cis(+)-12-Oxophytodienoic acid	5.99266	11.305	7.64464	10.6152
Jasmonic acid	19.196	16.0551	10.2535	7.39868
Jasmonoyl-L-isoleucine	9.91702	12.6093	5.83248	4.87215
N-[(-)-Jasmonoyl]-(l)-phenalanine	0	0.0694015	0.0748368	0
L-Phenylalanine	313.331	443.665	631.558	842.283
Salicylic acid	44.6869	37.6514	40.9124	38.9174
Salicylic acid 2-O-β-glucoside	101.338	193.304	297.71	97.7621
