# Supplementary material for: Leucocalocybe mongolica Fungus Enhances Rice Growth by Reshaping Root Metabolism, and Hormone-Associated Pathways
Source: Rice (N Y). 2025 Jun 16;18:52. doi: 10.1186/s12284-025-00813-4 (PMC12170973; doi:10.1186/s12284-025-00813-4)
Supplement: Supplementary file 3 — Supplementary Material 3 [file 12284_2025_813_MOESM3_ESM.xlsx]

## Sheet: Sheet1
ID	RCK-1_fpkm	RCK-2_fpkm	RCK-3_fpkm	R10-1_fpkm	R10-2_fpkm	R10-3_fpkm	R30-1_fpkm	R30-2_fpkm	R30-3_fpkm	R50-1_fpkm	R50-2_fpkm	R50-3_fpkm	RCK-1_count	RCK-2_count	RCK-3_count	R10-1_count	R10-2_count	R10-3_count	R30-1_count	R30-2_count	R30-3_count	R50-1_count	R50-2_count	R50-3_count	R10_vs_RCK.log2FoldChange	R10_vs_RCK.pvalue	R10_vs_RCK.padj	R10_vs_RCK.regulated	R30_vs_R10.log2FoldChange	R30_vs_R10.pvalue	R30_vs_R10.padj	R30_vs_R10.regulated	R50_vs_R30.log2FoldChange	R50_vs_R30.pvalue	R50_vs_R30.padj	R50_vs_R30.regulated	R30_vs_RCK.log2FoldChange	R30_vs_RCK.pvalue	R30_vs_RCK.padj	R30_vs_RCK.regulated	R50_vs_RCK.log2FoldChange	R50_vs_RCK.pvalue	R50_vs_RCK.padj	R50_vs_RCK.regulated	chr	start	end	strand	gene_name
Os01g0101900	0.1836	0	0	0.5531	1.1914	1.0824	3.4216	7.2139	4.5131	1.7532	2.031	1.5704	1	0	0	3	7	6	18	38	25	9	11	9	NA	NA	NA	NA	2.31453	0.000178321	0.000811863	up	-1.38141	0.00980399	0.0318011	down	6.09465	3.2958e-06	1.08628e-05	up	NA	NA	NA	NA	chr01	88883	89228	-	Os01g0101900
Os01g0102000	3.9728	2.786	2.3032	7.3254	9.0724	9.1196	20.5279	20.4262	19.3526	5.1728	5.3387	6.6586	110	79	65	202	271	257	549	547	545	135	147	194	1.44066	8.50145e-13	9.02495e-12	up	1.13842	1.60662e-22	2.96898e-21	up	-1.68935	3.40409e-40	1.40067e-38	down	2.5482	1.05473e-57	1.6334e-56	up	0.890513	9.54385e-05	0.000243806	false	chr01	89763	91521	-	Os01g0102000
Os01g0102500	30.6873	29.8602	32.4323	16.7221	15.3372	16.6096	15.5697	13.5823	13.7626	14.508	12.1631	12.8251	855	852	921	464	461	471	419	366	390	381	337	376	-0.98951	7.37828e-30	1.6254e-28	false	-0.282531	0.00832399	0.0247151	false	-0.000688283	0.995265	0.997477	false	-1.30432	1.14267e-44	1.45986e-43	down	-1.27082	1.24061e-39	1.38387e-38	down	chr01	141959	144554	+	Os01g0102500
Os01g0103900	0.2606	0.3676	0.4545	0.5815	0.7784	0.5121	1.319	0.9281	0.7402	0.7987	1.1356	0.7155	9	13	16	20	29	18	44	31	26	26	39	26	0.734837	0.160977	0.287608	false	0.569175	0.176067	0.297231	false	-0.0522715	0.894425	0.942274	false	1.27229	0.00879883	0.0173671	up	1.25488	0.0111921	0.0204226	up	chr01	201944	206202	+	Os01g0103900
Os01g0104200	4.0569	2.7861	2.3619	1.6563	1.4877	2.4967	1.0616	0.6914	0.4383	1.3716	1.5242	1.1863	91	64	54	37	36	57	23	15	10	29	34	28	-0.761282	0.0169288	0.046789	false	-1.46829	0.000792648	0.00313598	down	1.02009	0.0273077	0.0743759	false	-2.2621	8.3945e-09	3.4745e-08	down	-1.20689	0.000312042	0.000740277	down	chr01	216126	217664	+	Os01g0104200
Os01g0104350	2.8325	2.0744	2.9775	3.4535	3.3757	4.9696	5.3413	5.7527	8.9514	4.6149	3.9673	4.8068	28	21	30	34	36	50	51	55	90	43	39	50	0.526463	0.169088	0.298527	false	0.666267	0.0392555	0.0912536	false	-0.464046	0.131581	0.256331	false	1.16018	0.00107453	0.00252656	up	0.730455	0.0494114	0.0783474	false	chr01	224916	225543	+	Os01g0104350
Os01g0106400	30.6051	29.5765	29.6658	73.627	78.6624	70.9061	124.781	125.869	129.428	125.019	130.309	125.653	581	575	574	1392	1611	1370	2288	2311	2499	2237	2460	2510	1.2582	2.84297e-65	1.52017e-63	up	0.666489	5.04905e-35	1.40069e-33	false	0.123055	0.00615042	0.0213566	false	1.89267	2.87929e-193	1.49589e-191	up	2.05001	4.62357e-230	2.56278e-228	up	chr01	327128	328450	-	Os01g0106400
Os01g0106600	3.6639	2.5468	3.0464	3.9284	4.0294	2.1355	1.1573	0.8989	1.5875	1.4494	0.8743	1.0033	59	42	50	63	70	35	18	14	26	22	14	17	0.0720003	0.823914	0.895969	false	-1.56888	7.18546e-05	0.000352763	down	-0.0167865	0.973346	0.986623	false	-1.52939	8.63769e-05	0.000239059	down	-1.51407	0.000149448	0.000371108	down	chr01	332667	333689	-	Os01g0106600
Os01g0106900	30.2419	34.5937	28.4896	26.4695	26.4511	23.2712	10.7368	9.3045	11.3147	10.1862	6.8963	8.1388	904	1059	868	788	853	708	310	269	344	287	205	256	-0.34763	8.42277e-05	0.00040236	false	-1.38146	2.39416e-40	7.80947e-39	down	-0.196292	0.190819	0.339701	false	-1.7612	3.68467e-63	6.17565e-62	down	-1.92428	4.40338e-56	6.58809e-55	down	chr01	374728	380713	-	Os01g0106900
Os01g0108800	1.9551	2.2753	1.3401	1.2908	1.2165	1	1.7746	1.3846	1.6853	0.7104	0.5117	0.4581	73	87	51	48	49	38	64	50	64	25	19	18	-0.722236	0.0165308	0.0458697	false	0.365038	0.219829	0.35186	false	-1.41348	7.50875e-05	0.000415066	down	-0.389109	0.175218	0.24499	false	-1.76837	1.14962e-06	3.64423e-06	down	chr01	483887	486492	+	Os01g0108800
Os01g0109750	8.0143	9.989	7.927	20.4125	15.6428	18.3733	23.273	22.5686	26.3938	27.098	28.1742	27.9884	123	157	124	312	259	287	345	335	412	392	430	452	1.01354	1.11121e-09	9.52929e-09	up	0.308975	0.0186959	0.0491996	false	0.324199	0.00309462	0.0118101	false	1.28975	3.39587e-17	2.17341e-16	up	1.64816	7.13821e-31	6.51166e-30	up	chr01	524671	527980	-	Os01g0109750
Os01g0110200	41.7189	50.1384	40.2248	36.3005	34.1787	45.1727	20.0705	23.3621	22.2799	17.093	14.6207	12.6348	637	784	626	552	563	702	296	345	346	246	222	203	-0.247462	0.0277859	0.0708316	false	-0.916074	1.48887e-14	1.83963e-13	false	-0.450047	0.00138993	0.00580319	false	-1.19547	3.09226e-26	2.67065e-25	down	-1.61167	7.45274e-36	7.71796e-35	down	chr01	543425	544510	-	Os01g0110200
Os01g0110400	33.4165	33.9451	35.7882	54.448	51.5875	51.7545	78.2754	83.1924	77.8256	77.3556	72.8689	79.761	819	852	894	1329	1364	1291	1853	1972	1940	1787	1776	2057	0.558011	5.05886e-16	6.46401e-15	false	0.499758	1.64528e-18	2.55404e-17	false	0.0628627	0.241583	0.402949	false	1.0254	1.14967e-56	1.75606e-55	up	1.12238	3.8302e-66	6.4896e-65	up	chr01	549157	552574	+	Os01g0110400
Os01g0111100	0.1135	0.2217	0.0557	3.9334	5.3677	3.2353	9.228	9.7441	10.8288	8.3722	10.162	9.4418	2	4	1	69	102	58	157	166	194	139	178	175	4.94624	1.14322e-14	1.36017e-13	up	1.14569	9.26746e-08	6.78658e-07	up	0.0288484	0.862943	0.923791	false	6.06159	6.45222e-25	5.38781e-24	up	6.12438	2.86051e-25	2.23241e-24	up	chr01	586445	587696	-	Os01g0111100
Os01g0111300	4.8684	3.8966	3.5236	10.1774	7.5458	8.2335	13.6336	11.14	12.398	10.7534	5.8587	8.4189	61	50	45	127	102	105	165	135	158	127	73	111	1.02425	5.32787e-05	0.000262516	up	0.418403	0.0322399	0.0776596	false	-0.452699	0.0377784	0.0964632	false	1.40972	1.24608e-09	5.47064e-09	up	0.991705	0.000444994	0.00103028	false	chr01	597009	597804	+	Os01g0111300
Os01g0112600	9.5181	9.5104	7.6011	6.6678	8.2072	6.5245	6.073	6.1794	5.1144	4.1097	4.2292	3.7865	86	88	70	60	80	60	53	54	47	35	38	36	-0.368816	0.145171	0.265872	false	-0.404567	0.146996	0.259406	false	-0.398531	0.209583	0.364205	false	-0.805584	0.00271382	0.00594553	false	-1.16982	5.98629e-05	0.000156462	down	chr01	677029	677602	+	Os01g0112600
Os01g0113650	2.3293	2.3991	2.4731	1.4097	2.2182	1.3481	1.6517	1.2866	1.0039	0.8124	0.8342	0.8794	73	77	79	44	75	43	50	39	32	24	26	29	-0.585537	0.0371057	0.0901572	false	-0.441122	0.191042	0.316316	false	-0.520113	0.165829	0.305701	false	-1.06017	0.000306552	0.000784322	down	-1.54502	8.32374e-07	2.67315e-06	down	chr01	738908	740898	+	Os01g0113650
Os01g0114300	0.899	0.3841	0.6983	0.8275	0.9896	0.6625	1.0665	1.4717	1.2153	1.4108	1.0547	1.6553	48	21	38	44	57	36	55	76	66	71	56	93	0.27201	0.464477	0.620187	false	0.49526	0.0957668	0.185969	false	0.25581	0.344181	0.51446	false	0.735581	0.0322416	0.0555698	false	1.02504	0.00272692	0.00558236	up	chr01	770332	773829	+	Os01g0114300
Os01g0115300	0.3512	0.3086	0.2067	0.3879	0.4557	0.4486	0.5454	0.5447	0.7251	0.7452	0.8475	0.8677	10	9	6	11	14	13	15	15	21	20	24	26	NA	NA	NA	NA	NA	NA	NA	NA	0.558029	0.231594	0.39085	false	NA	NA	NA	NA	1.47333	0.00938366	0.0173691	up	chr01	808174	810139	-	Os01g0115300
Os01g0117050	0.1988	0.7766	0.8779	0.2995	0.4608	1.7583	1.2351	1.2335	1.955	1.8986	2.4993	1.4172	2	8	9	3	5	18	12	12	20	18	25	15	NA	NA	NA	NA	0.715396	0.312574	0.456097	false	0.509884	0.329914	0.5007	false	NA	NA	NA	NA	1.60996	0.0165396	0.0291721	up	chr01	961335	961973	-	Os01g0117050
Os01g0119050	7.3625	5.3406	9.2875	4.2244	7.9946	8.2673	5.8802	11.9625	7.032	3.3477	3.3846	3.9982	35	26	45	20	41	40	27	55	34	15	16	20	-0.155491	0.693927	0.807768	false	0.176423	0.658974	0.766019	false	-1.09072	0.0124895	0.0389837	down	-0.0112755	0.977143	0.983566	false	-1.06764	0.0158889	0.0281224	down	chr01	1089873	1090174	-	Os01g0119050
Os01g0119100	44.8626	41.2135	47.4073	34.7441	35.548	40.8613	37.1048	37.6954	41.6765	21.1154	20.8554	21.9225	1233	1160	1328	951	1054	1143	985	1002	1165	547	570	634	-0.319181	3.72802e-05	0.000188878	false	-0.0330843	0.671879	0.776384	false	-0.746608	5.50217e-21	1.19617e-19	false	-0.38452	3.17609e-07	1.15629e-06	false	-1.09689	7.84247e-43	9.31969e-42	down	chr01	1090194	1092825	-	Os01g0119100
Os01g0120300	2.3483	2.1482	2.2797	3.2515	3.5286	3.3273	5.0416	6.4663	4.7393	3.96	5.7918	4.0171	95	89	94	131	154	137	197	253	195	151	233	171	0.522501	0.00803916	0.0245898	false	0.582501	0.000731233	0.0029209	false	-0.118423	0.513978	0.671412	false	1.07299	2.27532e-08	9.1352e-08	up	0.989047	1.96987e-06	6.11446e-06	false	chr01	1145920	1153828	-	Os01g0120300
Os01g0120500	1.1586	1.1313	1.3262	1.0987	1.8495	1.1383	3.3985	3.2609	3.8603	2.2535	3.0421	4.7711	18	18	21	17	31	18	51	49	61	33	47	78	0.124112	0.795136	0.876406	false	1.25891	0.000599607	0.00244009	up	0.0607743	0.850119	0.916288	false	1.3526	0.00029785	0.000763558	up	1.44571	0.000406119	0.000947056	up	chr01	1160198	1164619	-	Os01g0120500
Os01g0120600	23.0087	26.4375	22.8012	16.7939	20.3856	16.5238	15.1155	14.7134	14.3547	10.1467	10.0355	11.1526	498	586	503	362	476	364	316	308	316	207	216	254	-0.482277	2.11448e-05	0.000111696	false	-0.383792	0.00152289	0.00562672	false	-0.374921	0.00377323	0.01401	false	-0.8982	6.569e-16	3.99165e-15	false	-1.23897	2.21834e-24	1.69488e-23	down	chr01	1165737	1168396	+	Os01g0120600
Os01g0121000	2.4463	3.8818	3.6002	3.531	3.2597	4.5067	1.4247	0.7114	1.6536	2.7576	0.6919	1.0171	32	52	48	46	46	60	18	9	22	34	9	14	0.128969	0.691366	0.805496	false	-1.67314	3.8893e-05	0.000200431	down	0.348515	0.552851	0.704041	false	-1.57636	0.000277475	0.000715474	down	-1.19696	0.0118629	0.021552	down	chr01	1181317	1182147	+	Os01g0121000
Os01g0121300	6.5014	5.8345	4.3436	3.9169	3.0706	4.3498	2.5962	3.201	3.0135	1.7737	2.3038	1.7359	210	193	143	126	107	143	81	100	99	54	74	59	-0.612486	0.00214373	0.00768445	false	-0.463356	0.0315929	0.0763879	false	-0.480554	0.0521468	0.124949	false	-1.10768	6.49555e-08	2.51275e-07	down	-1.55427	7.68486e-12	3.58237e-11	down	chr01	1198687	1203502	-	Os01g0121300
Os01g0121500	77.7012	77.8363	88.6613	60.3572	66.0615	66.5661	43.0846	45.1064	41.1136	46.2838	40.2304	44.2292	773	793	899	598	709	674	414	434	416	434	398	463	-0.394503	5.40744e-06	3.09437e-05	false	-0.679492	8.48099e-13	9.35733e-12	false	0.135672	0.199268	0.351023	false	-1.10632	3.97121e-31	3.91458e-30	down	-0.936313	5.81001e-22	4.11366e-21	false	chr01	1217319	1218116	-	Os01g0121500
Os01g0121700	7.7931	7.4591	9.6396	16.0634	13.6608	16.7796	27.64	26.8058	27.6649	33.2904	30.0019	29.0623	303	297	382	622	573	664	1038	1008	1094	1220	1160	1189	0.84606	2.03817e-12	2.09639e-11	false	0.720154	1.27603e-17	1.9105e-16	false	0.288377	2.81723e-05	0.000168792	false	1.53314	2.19667e-53	3.20287e-52	up	1.85646	8.46802e-76	1.59883e-74	up	chr01	1224012	1230500	-	Os01g0121700
Os01g0123900	4.8868	2.8197	2.1793	4.4608	3.9121	2.4007	6.9758	8.4211	7.8622	5.9701	5.882	6.4736	66	39	30	60	57	33	91	110	108	76	79	92	0.072065	0.843172	0.907365	false	1.00912	0.000172381	0.000786891	up	-0.223567	0.309245	0.478052	false	1.04927	0.000382571	0.000964703	up	0.859276	0.00570084	0.0110201	false	chr01	1338241	1339098	-	Os01g0123900
Os01g0124100	111.072	115.862	116.75	367.438	361.49	383.301	735.227	733.551	716.757	468.39	458.724	485.583	1626	1737	1742	5357	5709	5711	10396	10386	10672	6463	6678	7480	1.63904	1.68483e-306	6.61168e-304	up	0.873499	9.39995e-187	1.94646e-184	false	-0.509467	1.09375e-76	9.49333e-75	false	2.4802	0	0	up	2.00483	0	0	up	chr01	1345118	1346047	-	Os01g0124100
Os01g0124200	593.648	573.941	669.2	1778.98	1814.21	1829.81	4263.54	4234.97	4152.45	3567.84	3593.39	3555.64	9896	9798	11370	29534	32626	31045	68648	68278	70403	56059	59568	62369	1.50684	3.20219e-103	3.02613e-101	up	1.12091	0	0	up	-0.119592	4.06106e-17	7.25784e-16	false	2.59535	6.93168e-284	5.75944e-282	up	2.51019	7.94254e-283	5.72453e-281	up	chr01	1347665	1348723	-	Os01g0124200
Os01g0124401	235.765	230.277	263.037	571.82	585.213	599.636	1412.88	1441.61	1384.6	1365.17	1365.77	1369.56	3945	3946	4486	9529	10564	10212	22835	23330	23564	21531	22726	24114	1.2136	5.23145e-183	9.84747e-181	up	1.16971	0	0	up	0.0718823	0.000130666	0.000690589	false	2.35101	2.68521e-287	2.28789e-285	up	2.4572	0	0	up	chr01	1353705	1354767	-	Os01g0124401
Os01g0124550	0.8895	0.7721	0.994	0.0248	0	0.1457	0.0767	0.0255	0.0486	0.0786	0.2485	0.1644	36	32	41	1	0	6	3	1	2	3	10	7	-4.0332	2.11282e-08	1.63115e-07	down	NA	NA	NA	NA	NA	NA	NA	NA	-4.32703	3.9733e-09	1.68443e-08	down	-2.4606	5.95036e-06	1.75369e-05	down	chr01	1356759	1361044	+	Os01g0124550
Os01g0124600	0.7761	0.8661	1.1965	2.1152	0.3083	1.634	2.4105	2.6366	2.0711	5.0579	4.5711	6.1111	7	8	11	19	3	15	21	23	19	43	41	58	NA	NA	NA	NA	0.716444	0.227566	0.360647	false	1.26723	0.000630934	0.00286744	up	1.13593	0.0490331	0.0806864	false	2.4364	2.03909e-07	6.9543e-07	up	chr01	1363710	1364282	-	Os01g0124600
Os01g0124650	0.225	0.5859	0.4415	2.0334	2.4333	2.1371	3.805	3.7999	2.7285	3.6604	5.2042	2.6373	3	8	6	27	35	29	49	49	37	46	69	37	2.34029	5.05693e-05	0.000249811	up	0.542245	0.122277	0.225408	false	0.273864	0.412433	0.582415	false	2.85129	9.92878e-08	3.78033e-07	up	3.16016	3.58553e-09	1.40856e-08	up	chr01	1365586	1366432	-	Os01g0124650
Os01g0124700	0.9529	0.2326	0.5454	2.4718	0.9569	1.6385	3.1242	1.6421	2.8888	2.4432	1.0381	2.1131	12	3	7	31	13	21	38	20	37	29	13	28	1.49758	0.0201249	0.0541552	false	0.498967	0.276384	0.417475	false	-0.334632	0.452599	0.618478	false	1.96143	0.00074267	0.00178973	up	1.66163	0.00919796	0.0170525	up	chr01	1365703	1366502	+	Os01g0124700
Os01g0126100	0.5023	1.1541	0.9857	1.2758	0.9312	1.0451	0.9177	0.4888	0.4648	1.3166	1.3371	0.9828	17	40	34	43	34	36	30	16	16	42	45	35	0.241201	0.543106	0.689215	false	-0.899711	0.0315934	0.0763879	false	1.07894	0.0081667	0.0272551	up	-0.69054	0.146145	0.210287	false	0.422489	0.287445	0.363502	false	chr01	1433996	1436809	+	Os01g0126100
Os01g0126900	74.0106	76.0714	78.8175	65.2592	58.7944	69.4152	24.3586	27.5264	29.0547	22.5606	27.7419	26.3758	2224	2341	2414	1953	1906	2123	707	800	888	639	829	834	-0.298118	6.98218e-07	4.51132e-06	false	-1.35747	3.53543e-72	2.336e-70	down	0.042169	0.646765	0.776746	false	-1.68757	2.36964e-137	8.28701e-136	down	-1.61107	1.04543e-115	2.8071e-114	down	chr01	1486400	1488897	+	Os01g0126900
Os01g0127200	39.0386	48.0163	39.5278	28.3816	27.8992	30.1451	8.1352	8.8996	11.3293	18.4111	19.4889	22.297	1406	1771	1451	1018	1084	1105	283	310	415	625	698	845	-0.606122	1.88015e-14	2.21083e-13	false	-1.70672	8.59659e-62	4.6258e-60	down	1.20483	1.71158e-24	4.33093e-23	up	-2.34564	5.94551e-41	7.16243e-40	down	-1.1061	1.80896e-34	1.81285e-33	down	chr01	1497241	1500606	-	Os01g0127200
Os01g0127400	0.9187	0.628	0.676	2.5368	1.9586	2.5274	3.1863	3.1821	3.6131	3.8987	4.0187	3.7979	20	14	15	55	46	56	67	67	80	80	87	87	1.60563	3.954e-05	0.000199145	up	0.408379	0.134269	0.242049	false	0.349895	0.138643	0.266543	false	1.98087	4.42867e-08	1.737e-07	up	2.36544	6.16627e-12	2.89184e-11	up	chr01	1508213	1510771	+	Os01g0127400
Os01g0127600	84.0046	82.099	95.1976	77.157	88.2634	80.6175	158.436	158.077	170.025	65.557	63.083	60.8546	1161	1162	1341	1062	1316	1134	2115	2113	2390	854	867	885	-0.141545	0.0593343	0.132093	false	0.882051	2.66523e-47	1.02678e-45	false	-1.24166	2.96822e-95	3.20526e-93	down	0.708442	3.11245e-27	2.77503e-26	false	-0.498533	1.04464e-10	4.53885e-10	false	chr01	1515837	1516714	+	Os01g0127600
Os01g0127700	9.0224	9.1534	8.0474	4.8435	4.3808	5.315	3.1946	3.5336	3.2642	3.1079	2.553	2.1529	462	480	420	247	242	277	158	175	170	150	130	116	-0.906609	1.05411e-13	1.18589e-12	false	-0.641695	2.16005e-05	0.000115668	false	-0.237896	0.196163	0.347287	false	-1.58021	5.0778e-34	5.33055e-33	down	-1.78479	3.53702e-33	3.43234e-32	down	chr01	1518247	1521601	+	Os01g0127700
Os01g0127900	11.5505	10.5875	13.4529	7.52	5.5606	6.9557	4.7448	4.1222	4.6892	4.3088	6.482	5.9488	310	291	368	201	161	190	123	107	128	109	173	168	-0.885354	8.31421e-09	6.64477e-08	false	-0.663315	0.000312066	0.00135691	false	0.425732	0.0322852	0.0851037	false	-1.58086	4.41187e-23	3.51614e-22	down	-1.12038	2.95952e-11	1.32879e-10	down	chr01	1534135	1539601	+	Os01g0127900
Os01g0128000	2.4573	1.8881	1.3833	0.5663	0.3361	0.9499	0.7507	0.3749	0.5149	0.9403	1.6609	0.9954	61	48	35	14	9	24	18	9	13	22	41	26	-1.68713	0.000116541	0.00054346	down	-0.273953	0.644684	0.754956	false	1.25318	0.0104574	0.0336078	up	-1.99177	5.21985e-06	1.68119e-05	down	-0.703871	0.0661382	0.101343	false	chr01	1549241	1551011	-	Os01g0128000
Os01g0128100	9.2616	9.3177	9.3425	7.8302	8.2505	8.568	5.5	5.0367	4.2377	4.5089	3.6286	4.2484	462	476	475	389	444	435	265	243	215	212	180	223	-0.234805	0.0205924	0.0551505	false	-0.840791	3.02033e-11	2.97821e-10	false	-0.134267	0.383451	0.553901	false	-1.10797	3.07165e-19	2.13503e-18	down	-1.20777	8.07936e-22	5.691e-21	down	chr01	1562618	1566554	-	Os01g0128100
Os01g0128200	4.6784	4.0875	3.6721	2.2252	3.7889	3.1935	1.2746	1.1711	2.3726	0.4702	0.8914	0.5148	95	85	76	45	83	66	25	23	49	9	18	11	-0.486092	0.0668011	0.145089	false	-1.03302	0.00346229	0.0115869	down	-1.24238	0.0130145	0.0403214	down	-1.55116	1.15668e-06	3.98602e-06	down	-2.76133	1.55244e-13	7.92907e-13	down	chr01	1566147	1569467	+	Os01g0128200
Os01g0128250	0.6613	0.5247	1.0544	0.1245	0.3065	0.2843	0.8558	0.1709	0.1626	0.0439	0.1247	0	16	13	26	3	8	7	20	4	4	1	3	0	-1.6975	0.0104757	0.0309564	down	NA	NA	NA	NA	NA	NA	NA	NA	-1.10844	0.10659	0.159912	false	-3.7826	0.000113439	0.000286802	down	chr01	1567453	1568989	-	Os01g0128250
Os01g0128300	32.1055	30.1644	30.5316	18.748	21.2471	19.9112	13.1229	18.2066	15.7459	7.6499	10.7617	10.0983	423	407	410	246	302	267	167	232	211	95	141	140	-0.685521	4.98276e-09	4.05361e-08	false	-0.449245	0.0028932	0.00989662	false	-0.601805	0.00134019	0.00562617	false	-1.16711	1.24541e-17	8.12623e-17	down	-1.73402	4.27448e-31	3.92544e-30	down	chr01	1569644	1570940	-	Os01g0128300
Os01g0128400	122.447	117.804	121.062	82.9981	87.095	83.506	63.5869	61.9815	61.2872	54.8209	51.8215	49.2116	4410	4345	4444	2977	3384	3061	2212	2159	2245	1861	1856	1865	-0.565358	4.13917e-47	1.49975e-45	false	-0.542093	1.33098e-34	3.65302e-33	false	-0.142669	0.00585814	0.0204777	false	-1.13974	2.00862e-163	8.5571e-162	down	-1.24815	1.02052e-156	3.7651e-155	down	chr01	1571479	1576596	-	Os01g0128400
Os01g0129500	2.4089	2.3249	1.7314	3.2063	3.1157	5.3391	7.163	7.501	7.4634	8.1426	7.1263	6.3887	86	85	63	114	120	194	247	259	271	274	253	240	0.795678	0.00132891	0.00502158	false	0.824116	1.11331e-05	6.23217e-05	false	0.0868496	0.52809	0.683913	false	1.58764	5.64166e-18	3.73523e-17	up	1.7094	4.8656e-19	3.123e-18	up	chr01	1641272	1644151	-	Os01g0129500
Os01g0129800	0.3644	0.3558	0.5959	2.0734	0.6756	0.5967	7.294	6.0284	5.852	3.2218	5.4967	2.7705	3	3	5	17	6	5	58	48	49	25	45	24	NA	NA	NA	NA	2.42704	2.83451e-07	1.97174e-06	up	-0.619784	0.0803665	0.17568	false	3.67479	1.88337e-10	8.72638e-10	up	3.09053	2.662e-06	8.14876e-06	up	chr01	1670475	1670997	-	Os01g0129800
Os01g0130200	121.762	112.597	126.444	82.0618	75.4489	64.8563	46.9308	40.1978	48.4724	25.6258	33.938	27.3567	736	697	779	494	492	399	274	235	298	146	204	174	-0.753128	7.56716e-14	8.61793e-13	false	-0.814178	1.1096e-10	1.04439e-09	false	-0.521738	0.000814814	0.003609	false	-1.59952	3.7133e-50	5.16972e-49	down	-2.08697	4.14452e-66	7.01705e-65	down	chr01	1685427	1685810	-	Os01g0130200
Os01g0130400	0.5469	0.7654	0.8048	0.8603	0.7604	0.591	1.4532	2.3183	2.0253	1.2378	0.8616	0.7276	30	43	45	47	45	33	77	123	113	64	47	42	0.00682644	0.98425	0.990529	false	1.28949	3.77101e-06	2.26573e-05	up	-0.921265	0.000857881	0.00376999	false	1.26384	1.25543e-05	3.86087e-05	up	0.378312	0.273639	0.348695	false	chr01	1698203	1703090	+	Os01g0130400
Os01g0131450	15.2303	16.8719	16.9889	7.8521	9.0091	10.1713	10.2166	8.1625	10.9472	4.7804	5.0178	3.9282	409	464	465	210	261	278	265	212	299	121	134	111	-0.915926	3.38904e-13	3.69081e-12	false	0.016847	0.911673	0.947163	false	-0.977766	1.44444e-08	1.34617e-07	false	-0.931177	7.83171e-13	4.10617e-12	false	-1.87537	4.32849e-38	4.6934e-37	down	chr01	1746447	1748328	-	Os01g0131450
Os01g0132000	578.51	599.107	571.13	1033.4	1072.91	1001.12	1588.08	1654.35	1624.54	1689.29	1701.07	1621.41	5136	5447	5168	9137	10276	9046	13618	14205	14669	14136	15018	15147	0.774471	3.5404e-111	3.72595e-109	false	0.546019	1.03476e-81	7.79162e-80	false	0.161846	1.42863e-11	1.74694e-10	false	1.28836	0	0	up	1.48451	0	0	up	chr01	1760310	1761065	-	Os01g0132000
Os01g0132500	20.615	23.6734	20.5872	20.5413	25.2512	18.3947	12.7405	10.9293	12.2544	17.2962	19.7785	19.4914	392	461	399	389	518	356	234	201	237	310	374	390	-0.0697732	0.578286	0.718451	false	-0.939194	1.32878e-11	1.34867e-10	false	0.775338	1.89381e-09	1.91639e-08	false	-1.04113	5.07829e-16	3.10191e-15	down	-0.231607	0.0491844	0.0780322	false	chr01	1781075	1782386	+	Os01g0132500
Os01g0132766	69.0586	66.6692	75.6306	55.287	51.9457	64.3897	30.7069	31.4761	27.8621	23.3146	23.4764	19.9539	1411	1395	1575	1125	1145	1339	606	622	579	449	477	429	-0.355879	5.34142e-06	3.05886e-05	false	-1.03179	1.50693e-31	3.81537e-30	down	-0.313028	0.00183194	0.00739625	false	-1.4201	7.78598e-73	1.4433e-71	down	-1.69876	9.94989e-88	2.14674e-86	down	chr01	1801983	1803280	-	Os01g0132766
Os01g0133100	3.2983	3.5848	3.6581	3.427	2.9244	2.7616	2.8209	1.3345	2.0303	1.491	1.1248	1.4991	115	128	130	119	110	98	95	45	72	49	39	55	-0.265862	0.184233	0.318088	false	-0.660077	0.0118706	0.0335653	false	-0.468057	0.136244	0.26303	false	-0.958243	0.000166826	0.000442885	false	-1.39184	1.59708e-08	5.95642e-08	down	chr01	1834110	1836549	+	Os01g0133100
Os01g0133400	35.2933	35.4656	31.9831	69.6846	72.4785	73.3255	109.653	104.3	105.584	110.222	107.924	111.081	1100	1132	1016	2163	2437	2326	3301	3144	3347	3238	3345	3643	1.01377	1.73199e-66	9.50256e-65	up	0.467054	2.44177e-26	5.25321e-25	false	0.162975	2.70005e-05	0.00016249	false	1.44875	7.54306e-153	2.95061e-151	up	1.64586	1.74404e-209	8.7127e-208	up	chr01	1844263	1849102	+	Os01g0133400
Os01g0134850	0.817	0.9877	0.7252	0.4297	1.1539	1.1085	0.5236	0.6034	1.1857	0.454	0.1174	0	21	26	19	11	32	29	13	15	31	11	3	0	0.0365356	0.939474	0.965024	false	-0.319091	0.53782	0.667726	false	NA	NA	NA	NA	-0.313823	0.529175	0.61412	false	-2.20725	0.00349593	0.00702566	down	chr01	1906985	1909022	+	Os01g0134850
Os01g0135600	0.3582	0.6041	0.7987	0.2616	0.0604	0	0.3371	0.202	0.2881	0.4146	0.4584	0.3094	11	19	25	8	2	0	10	6	9	12	14	10	-2.51968	0.00210092	0.00755789	down	NA	NA	NA	NA	NA	NA	NA	NA	-1.28049	0.0385232	0.0651112	false	-0.613205	0.28801	0.364105	false	chr01	1928167	1930288	+	Os01g0135600
Os01g0135700	507.438	469.054	476.899	216.265	208.853	212.39	108.83	109.647	118.037	63.8361	73.6563	64.8555	7101	6722	6802	3014	3153	3025	1471	1484	1680	842	1025	955	-1.24379	3.31476e-227	7.91202e-225	down	-1.02236	8.26017e-95	7.39652e-93	down	-0.614222	7.56248e-19	1.48038e-17	false	-2.29828	0	0	down	-2.87844	0	0	down	chr01	1931016	1931904	-	Os01g0135700
Os01g0135900	400.605	387.192	406.327	237.917	232.673	242.167	97.5612	97.3543	95.1787	96.1244	107.537	99.2566	5297	5243	5476	3133	3319	3259	1246	1245	1280	1198	1414	1381	-0.799548	9.30789e-98	8.41819e-96	false	-1.39806	8.89921e-183	1.7947e-180	down	0.182475	0.00363032	0.013573	false	-2.22987	0	0	down	-2.01294	0	0	down	chr01	1941012	1941851	+	Os01g0135900
Os01g0136200	1.3517	2.3098	2.3208	1.7813	2.3492	1.328	0.6997	0.4367	0.4984	1.9718	1.8689	0.6423	16	28	28	21	30	16	8	5	6	22	22	8	-0.186839	0.686062	0.801433	false	-1.84334	0.00236939	0.00828823	down	1.5711	0.0191812	0.0557124	false	-2.06301	0.000602834	0.00147489	down	-0.458145	0.385965	0.466864	false	chr01	1951930	1952681	+	Os01g0136200
Os01g0138400	59.3668	59.758	64.7788	35.1257	35.4607	35.1885	18.6975	16.2061	17.5927	22.6332	21.341	20.8275	2140	2206	2380	1261	1379	1291	651	565	645	769	765	790	-0.853026	5.29538e-51	2.14718e-49	false	-1.11185	2.92638e-51	1.22728e-49	down	0.422979	6.37855e-07	4.88392e-06	false	-1.99723	1.2441e-180	5.94907e-179	down	-1.54015	1.86525e-123	5.29549e-122	down	chr01	2053583	2057636	+	Os01g0138400
Os01g0138500	18.9251	20.6489	21.2704	15.4789	17.2131	14.4915	8.003	9.1867	8.168	4.1948	3.2165	4.1375	426	476	488	347	418	332	174	200	187	89	72	98	-0.421475	0.000168232	0.000764259	false	-0.997842	1.91932e-13	2.22231e-12	false	-1.0149	1.17382e-07	9.8609e-07	down	-1.45171	5.35736e-30	5.13199e-29	down	-2.43235	6.57046e-56	9.79886e-55	down	chr01	2059309	2062226	+	Os01g0138500
Os01g0138800	41.7563	41.6862	39.7727	195.608	200.042	199.227	432.478	414.31	408.273	702.522	690.749	681.709	1028	1051	998	4796	5313	4992	10284	9865	10223	16302	16911	17660	2.21655	0	0	up	0.975777	6.73866e-221	1.79636e-218	false	0.845103	1.38412e-265	6.63253e-263	false	3.16016	0	0	up	4.03951	0	0	up	chr01	2071843	2073609	+	Os01g0138800
Os01g0138900	14.2789	13.2513	12.4	20.1774	19.2488	17.0697	36.9386	37.1597	33.6498	23.1389	24.4811	21.1873	383	364	339	539	557	466	957	964	918	585	653	598	0.446179	5.18395e-05	0.000255915	false	0.829982	3.60546e-21	6.2448e-20	false	-0.527654	2.19305e-10	2.40775e-09	false	1.24392	3.81863e-40	4.53954e-39	up	0.75077	1.66823e-12	8.06069e-12	false	chr01	2074795	2077903	-	Os01g0138900
Os01g0139600	1.2101	0.5908	0.2374	1.134	1.0095	2.0608	1.5034	2.1269	2.1019	2.482	1.5819	2.1466	30	15	6	28	27	52	36	51	53	58	39	56	0.992721	0.0558805	0.125887	false	0.348438	0.340002	0.485221	false	0.233435	0.460721	0.625674	false	1.30904	0.00571039	0.0117101	up	1.57695	0.00071262	0.0015984	up	chr01	2097192	2100692	+	Os01g0139600
Os01g0139700	11.9115	12.1851	12.1319	8.3153	6.2042	6.4647	9.2785	4.2226	4.1269	5.6567	6.2743	9.2716	105	110	109	73	59	58	79	36	37	47	55	86	-0.844383	0.000341783	0.00146808	false	-0.353738	0.292381	0.434338	false	0.390485	0.258946	0.422443	false	-1.23044	3.05078e-05	8.96675e-05	down	-0.80329	0.00152462	0.00325119	false	chr01	2102113	2102672	-	Os01g0139700
Os01g0139900	2.7467	1.0382	3.2164	2.58	1.8069	1.9152	1.009	0.5497	1.1325	1.974	1.6929	1.0104	31	12	37	29	22	22	11	6	13	21	19	12	-0.206403	0.66125	0.784344	false	-1.32495	0.0136361	0.0377025	down	0.910867	0.124002	0.244885	false	-1.56501	0.00644604	0.01307	down	-0.619146	0.237055	0.308775	false	chr01	2108961	2109677	-	Os01g0139900
Os01g0140100	3.8145	2.438	3.7085	5.8845	3.7608	5.9624	8.5446	10.3977	10.6034	4.2309	4.7076	4.383	110	72	109	169	117	175	238	290	311	115	135	133	0.592895	0.0108615	0.0319578	false	0.822119	3.50951e-06	2.11849e-05	false	-1.02955	9.27905e-11	1.05814e-09	down	1.3816	2.49602e-13	1.34231e-12	up	0.386323	0.0824488	0.12345	false	chr01	2120489	2122320	+	Os01g0140100
Os01g0140400	2.7423	2.7631	2.6735	3.613	4.4849	3.9473	5.8592	7.2602	8.3808	4.4105	4.1804	3.7183	157	162	156	206	277	230	324	402	488	238	238	224	0.504307	0.0013103	0.00496215	false	0.734562	3.68316e-07	2.52493e-06	false	-0.686867	1.3511e-06	9.9541e-06	false	1.20698	3.82989e-15	2.25473e-14	up	0.554412	0.0004574	0.00105658	false	chr01	2131013	2137293	+	Os01g0140400
Os01g0141600	0.5656	0.4833	1.0059	1.8459	1.8351	1.702	3.4771	4.2035	3.0587	5.626	4.3016	2.8221	16	14	29	52	56	49	95	115	88	150	121	84	1.33386	0.000575329	0.00235804	up	0.894342	0.000410582	0.00174017	false	0.36458	0.138745	0.266717	false	2.19575	8.77561e-11	4.14309e-10	up	2.5965	1.07213e-13	5.51342e-13	up	chr01	2245719	2250588	+	Os01g0141600
Os01g0141700	0.6684	1.0087	1.2221	2.0744	1.5489	1.2836	1.9187	3.9895	1.6429	2.0629	2.1692	1.9056	22	34	41	68	55	43	61	127	55	64	71	66	0.702094	0.0464344	0.108311	false	0.520099	0.117651	0.218775	false	-0.178336	0.564016	0.712642	false	1.18986	0.00139177	0.00320782	up	1.04544	0.00141865	0.00303802	up	chr01	2250838	2255073	-	Os01g0141700
Os01g0141900	3.4548	4.8782	4.4625	6.4138	5.8058	5.5922	10.9619	10.0223	11.2655	8.0953	6.5233	6.4011	139	201	183	257	252	229	426	390	461	307	261	271	0.420911	0.00991623	0.0295293	false	0.756043	4.49771e-10	4.03056e-09	false	-0.500008	5.40421e-05	0.000307603	false	1.14429	2.25285e-15	1.34078e-14	up	0.679466	4.91989e-05	0.000130198	false	chr01	2261501	2266230	+	Os01g0141900
Os01g0142300	3.7626	3.5429	3.9553	8.1634	7.3803	8.186	5.0781	4.2377	5.5492	5.8453	6.4863	4.5974	112	108	120	242	237	248	146	122	168	164	192	144	1.02006	6.47701e-10	5.65042e-09	up	-0.774454	1.4706e-06	9.34925e-06	false	0.305143	0.101997	0.211494	false	0.212966	0.278378	0.362835	false	0.552817	0.0049415	0.00967765	false	chr01	2275067	2278872	+	Os01g0142300
Os01g0142600	3.9592	4.3087	4.0031	3.065	2.0731	2.1677	0.8135	0.375	0.7132	0.513	0.8814	0.6606	131	146	135	101	74	73	26	12	24	16	29	23	-0.805043	0.000215642	0.000958303	false	-2.0408	3.93035e-09	3.26361e-08	down	0.232405	0.62729	0.76247	false	-2.87683	9.3453e-23	7.35538e-22	down	-2.60942	6.16775e-20	4.07912e-19	down	chr01	2292239	2294340	+	Os01g0142600
Os01g0144100	0.7277	0	0.9996	1.8267	1.8212	1.2155	5.1984	5.4173	4.5075	5.1727	4.3174	5.6016	10	0	14	25	27	17	69	72	63	67	59	81	1.4416	0.0346511	0.0850824	false	1.53401	4.79543e-06	2.82991e-05	up	0.118222	0.646265	0.776363	false	2.94209	0.00472992	0.00988202	up	3.09453	0.00306062	0.00621244	up	chr01	2383611	2385593	-	Os01g0144100
Os01g0144700	7.5729	6.0596	7.0172	8.132	7.6046	8.5773	16.8785	12.2887	14.5811	17.5194	13.0094	14.7935	72	59	68	77	78	83	155	113	141	157	123	148	0.18091	0.469484	0.624855	false	0.746857	0.000497651	0.00206726	false	0.169553	0.381973	0.552389	false	0.895203	9.59875e-05	0.00026376	false	1.09943	1.18921e-06	3.76512e-06	up	chr01	2406475	2408051	+	Os01g0144700
Os01g0145200	6.0125	5.2618	5.1199	8.5432	8.2547	8.3596	12.2147	9.149	11.8788	12.6976	11.6929	11.6434	106	95	92	150	157	150	208	156	213	211	205	216	0.563309	0.00333182	0.011373	false	0.30149	0.077935	0.158231	false	0.235017	0.137987	0.265727	false	0.832398	1.82682e-05	5.51389e-05	false	1.10196	9.36156e-10	3.82078e-09	up	chr01	2434793	2438772	+	Os01g0145200
Os01g0149500	2.2261	2.5256	2.1967	1.5375	1.5148	1.593	0.8526	0.8515	0.7971	1.0239	0.9834	0.9783	173	201	174	119	127	126	64	64	63	75	76	80	-0.63637	0.000248266	0.001093	false	-0.994623	6.02387e-06	3.49892e-05	false	0.37517	0.129332	0.253192	false	-1.66309	2.38031e-16	1.47314e-15	down	-1.25379	1.94658e-10	8.31495e-10	down	chr01	2681220	2686364	-	Os01g0149500
Os01g0149800	223.805	213.038	205.286	323.139	343.957	321.73	471.061	495.85	450.503	473.96	486.256	482.433	2304	2246	2154	3313	3820	3371	4684	4937	4717	4599	4978	5226	0.568303	4.12204e-33	1.01099e-31	false	0.417903	1.15992e-22	2.15726e-21	false	0.145527	8.3037e-05	0.000454422	false	0.954101	4.11994e-90	9.25544e-89	false	1.13378	2.52171e-160	9.4686e-159	up	chr01	2693231	2695079	-	Os01g0149800
Os01g0149900	33.7315	32.6492	32.5594	16.444	15.5809	16.0012	10.5969	10.3948	11.4053	7.8428	8.6916	8.387	1483	1470	1459	720	739	716	450	442	510	325	380	388	-1.09795	8.76206e-60	4.2441e-58	down	-0.668374	7.69846e-14	9.10932e-13	false	-0.258535	0.0146483	0.044472	false	-1.79827	2.99708e-126	9.52842e-125	down	-2.02259	7.43907e-142	2.47402e-140	down	chr01	2699128	2703491	-	Os01g0149900
Os01g0150200	19.0732	16.6513	17.1659	13.8069	14.2078	12.348	13.2155	12.128	12.7926	9.0458	8.8218	8.9928	387	346	355	279	311	255	259	238	264	173	178	192	-0.444093	0.000333501	0.0014355	false	-0.183327	0.164907	0.282942	false	-0.386015	0.0068389	0.0233941	false	-0.659713	1.56664e-07	5.8564e-07	false	-1.01149	9.3087e-14	4.79652e-13	down	chr01	2717836	2721203	+	Os01g0150200
Os01g0150400	17.4802	23.6039	18.9144	21.4636	30.9249	22.6707	13.5473	15.8015	17.9723	6.5704	7.5334	7.3093	175	242	193	214	334	231	131	153	183	62	75	77	0.268337	0.117384	0.225925	false	-0.766913	1.23097e-05	6.85675e-05	false	-1.02396	1.16657e-06	8.67237e-06	down	-0.530312	0.00318278	0.00687714	false	-1.52048	1.22214e-13	6.26823e-13	down	chr01	2722605	2726163	+	Os01g0150400
Os01g0151400	14.017	14.3094	13.3879	17.4866	14.7894	15.6763	8.2455	8.564	8.6396	5.4641	4.6718	5.6513	528	552	514	656	601	601	300	312	331	194	175	224	0.145575	0.131046	0.246415	false	-1.0144	9.41795e-22	1.67501e-20	down	-0.568884	3.00915e-05	0.000179217	false	-0.901003	2.06214e-17	1.33291e-16	false	-1.43583	1.02626e-31	9.59877e-31	down	chr01	2776973	2781723	+	Os01g0151400
Os01g0151500	61.5483	65.3474	61.5661	58.1093	63.0815	64.3632	68.7728	68.207	65.7979	28.9926	30.9641	29.1619	1741	1893	1775	1637	1925	1853	1879	1866	1893	773	871	868	-0.0774162	0.177382	0.309489	false	0.0265409	0.628519	0.741586	false	-1.06615	1.37144e-68	1.04108e-66	down	-0.0829978	0.127792	0.187237	false	-1.1149	1.8784e-65	3.15733e-64	down	chr01	2783189	2790377	+	Os01g0151500
Os01g0153700	1.3857	1.7	1.2898	0.6065	0.6916	1.0822	0.8828	1.2858	1.3973	0.9047	0.393	0.5403	39	49	37	17	21	31	24	35	40	24	11	16	-0.934421	0.0171919	0.0473919	false	0.48371	0.251633	0.38867	false	-0.843017	0.0650522	0.148779	false	-0.482077	0.183217	0.254519	false	-1.29202	0.00293972	0.00598694	down	chr01	2892920	2894707	-	Os01g0153700
Os01g0155300	0.369	0.1201	0.0603	0	0.285	0.1208	1.2097	1.2081	0.3628	0.1305	0.3711	0.4091	6	2	1	0	5	2	19	19	6	2	6	7	NA	NA	NA	NA	2.6514	0.00415582	0.0135711	up	-1.47786	0.0526411	0.125889	false	2.15559	0.0143285	0.0269616	up	NA	NA	NA	NA	chr01	2966314	2967346	+	Os01g0155300
Os01g0155500	2.8867	3.2273	2.9964	1.8483	0.8532	1.2948	0.9096	0.6272	1.09	2.2193	1.3673	1.2723	138	158	146	88	44	63	42	29	53	100	65	64	-1.24761	4.81503e-07	3.18977e-06	down	-0.702776	0.0394179	0.0915408	false	1.00216	0.00150369	0.00621832	up	-1.98006	1.28663e-15	7.73597e-15	down	-0.94606	5.73037e-05	0.000150077	false	chr01	2982542	2986094	+	Os01g0155500
Os01g0155800	41.2423	40.0012	39.2846	22.9343	24.5148	23.1683	14.5521	13.9592	10.2738	19.1308	19.0627	17.2244	446	443	433	247	286	255	152	146	113	195	205	196	-0.825676	5.71379e-13	6.15882e-12	false	-0.967672	3.60244e-09	3.00208e-08	false	0.635491	0.000294945	0.00144495	false	-1.8262	8.58602e-37	9.57084e-36	down	-1.15619	2.82133e-20	1.88846e-19	down	chr01	2999576	3001139	+	Os01g0155800
Os01g0158400	32.3366	33.2205	30.735	24.1491	25.9777	21.3135	17.1578	18.5979	17.2877	19.6552	16.5975	17.5422	480	505	465	357	416	322	246	267	261	275	245	274	-0.484991	1.14614e-05	6.2779e-05	false	-0.531418	2.75915e-05	0.000145664	false	0.139264	0.296856	0.465059	false	-1.04868	5.39509e-20	3.84934e-19	down	-0.875373	1.17473e-13	6.03169e-13	false	chr01	3058564	3059717	-	Os01g0158400
Os01g0159400	69.5982	68.494	69.0411	106.938	104.109	110.415	115.549	117.522	117.912	195.383	198.691	195.374	2167	2184	2191	3316	3497	3499	3475	3539	3734	5734	6152	6401	0.579015	2.54708e-38	7.27159e-37	false	0.025867	0.512546	0.646945	false	0.867639	6.87431e-162	1.55016e-159	false	0.5726	7.8367e-40	9.27382e-39	false	1.47451	0	0	up	chr01	3108117	3113940	-	Os01g0159400
Os01g0159600	3.4339	4.3737	3.3691	0.8995	2.3527	0.7335	0.8502	1.3893	0.367	1.188	0.9008	0.9223	46	60	46	12	34	10	11	18	5	15	12	13	-1.53528	0.000372131	0.00158702	down	-0.721775	0.261974	0.400822	false	0.330077	0.601786	0.7425	false	-2.29569	4.38139e-07	1.57454e-06	down	-1.93043	3.38384e-06	1.02346e-05	down	chr01	3124369	3125331	-	Os01g0159600
Os01g0160800	5.5469	4.4967	3.9533	1.4712	2.5223	2.4165	1.4628	0.9739	1.3892	1.499	1.6313	2.0887	106	88	77	28	52	47	27	18	27	27	31	42	-1.1784	4.27568e-05	0.000214228	down	-0.846511	0.0305367	0.07429	false	0.569546	0.15587	0.291572	false	-2.05759	6.77816e-11	3.21561e-10	down	-1.45314	1.07869e-06	3.42871e-06	down	chr01	3189117	3190330	-	Os01g0160800
Os01g0164600	2.3373	2.9214	3.7608	5.1163	5.0264	5.0982	9.5826	7.975	8.3649	10.6133	7.8973	7.2412	50	64	82	109	116	111	198	165	182	214	168	163	0.700552	0.00371173	0.0125274	false	0.665029	0.000192818	0.000872211	false	0.107869	0.54066	0.694792	false	1.33295	1.37631e-09	6.02996e-09	up	1.47641	2.48686e-10	1.05492e-09	up	chr01	3332952	3336035	-	Os01g0164600
Os01g0165600	4.9104	2.8969	3.5129	4.3142	2.0862	4.6236	3.1774	4.2309	3.3192	1.7365	1.1316	2.236	48	29	35	42	22	46	30	40	33	16	11	23	-0.0941837	0.810073	0.885828	false	-0.137746	0.722393	0.813379	false	-0.94837	0.0312131	0.0827875	false	-0.264577	0.477866	0.566769	false	-1.17925	0.00890045	0.0165471	down	chr01	3376592	3377212	+	Os01g0165600
Os01g0167400	17.6216	14.0785	19.4994	13.2705	11.6475	14.0674	10.625	7.4018	9.3027	6.4797	6.0913	5.8042	352	288	397	264	251	286	205	143	189	122	121	122	-0.44852	0.00159733	0.00592012	false	-0.612926	0.000129117	0.000607094	false	-0.453928	0.0147355	0.0446667	false	-1.09407	1.88919e-11	9.21814e-11	down	-1.51351	2.59537e-20	1.74022e-19	down	chr01	3445220	3446488	+	Os01g0167400
Os01g0167900	6.3459	6.0962	6.731	5.3043	5.1828	6.2014	4.0486	5.4619	3.6762	3.3845	3.1045	2.6405	185	182	200	154	163	184	114	154	109	93	90	81	-0.255692	0.116565	0.224696	false	-0.441639	0.0226442	0.057978	false	-0.41184	0.0650704	0.148791	false	-0.729535	0.000105056	0.000287465	false	-1.1072	8.41123e-09	3.20323e-08	down	chr01	3473846	3477048	-	Os01g0167900
Os01g0168200	13.6131	13.5574	12.2266	20.8096	21.7844	23.0242	37.3734	35.5735	39.6208	31.4004	34.8702	33.9841	201	205	184	306	347	346	533	508	595	437	512	528	0.681192	3.93679e-07	2.63511e-06	false	0.677749	1.14197e-10	1.07356e-09	false	-0.0471248	0.623578	0.759688	false	1.32682	4.04705e-28	3.69118e-27	up	1.31376	2.63783e-26	2.12855e-25	up	chr01	3489348	3491991	-	Os01g0168200
Os01g0169800	3.083	2.7368	2.5665	4.4715	4.5609	4.1918	9.4466	8.0818	10.9613	3.6012	2.9123	4.2616	99	90	84	143	158	137	293	251	358	109	93	144	0.602913	0.0023538	0.00835211	false	1.00664	1.64792e-10	1.53365e-09	up	-1.28183	2.66348e-13	3.74237e-12	down	1.57737	9.40215e-19	6.41158e-18	up	0.328775	0.147096	0.20449	false	chr01	3577473	3581859	-	Os01g0169800
Os01g0170000	13.9782	11.9178	11.1558	10.9457	11.7967	11.1205	9.1799	9.5453	8.0512	6.1423	4.7729	4.9568	268	234	218	209	244	217	170	177	157	111	91	100	-0.183733	0.207227	0.347021	false	-0.441046	0.00415788	0.0135759	false	-0.636255	0.000856873	0.003767	false	-0.656909	3.73836e-05	0.000108515	false	-1.25888	4.38371e-12	2.07509e-11	down	chr01	3598451	3599668	-	Os01g0170000
Os01g0170051	67.0101	73.0905	73.1781	67.659	70.344	76.1292	41.637	41.7745	41.6843	30.654	28.4134	26.9027	2521	2816	2806	2535	2855	2915	1513	1520	1595	1087	1063	1065	-0.0495827	0.355529	0.51428	false	-0.876574	9.75432e-61	5.1066e-59	false	-0.422454	2.27448e-11	2.73902e-10	false	-0.958364	1.21594e-69	2.18655e-68	false	-1.34647	5.04926e-103	1.24257e-101	down	chr01	3598662	3601908	+	Os01g0170051
Os01g0170100	1.8113	2.4119	2.5849	4.5634	4.5486	4.0124	3.887	5.346	6.6703	5.5205	5.0338	6.5412	55	75	80	138	149	124	114	157	206	158	152	209	0.890898	6.19918e-05	0.000302869	false	0.177206	0.383805	0.527823	false	0.223628	0.258352	0.422027	false	1.03575	2.11922e-05	6.35225e-05	up	1.29335	3.08624e-09	1.21858e-08	up	chr01	3609580	3615767	+	Os01g0170100
Os01g0170300	7.2594	7.9709	7.8378	7.0505	8.3306	9.8579	14.8839	15.5362	13.8075	4.4395	4.8933	5.5282	458	515	504	443	567	633	907	948	886	264	307	367	0.0744107	0.519167	0.668498	false	0.707776	4.91947e-12	5.1393e-11	false	-1.4511	1.32223e-48	6.68411e-47	down	0.750014	3.14232e-17	2.01554e-16	false	-0.667414	1.36641e-08	5.11745e-08	false	chr01	3621211	3625338	+	Os01g0170300
Os01g0170500	2.2887	1.8837	1.1869	1.5102	2.0306	1.6062	3.7913	4.0229	3.8255	1.7691	1.2823	0.9632	70	59	37	46	67	50	112	119	119	51	39	31	-0.110634	0.725244	0.830496	false	1.07365	6.42285e-06	3.72025e-05	up	-1.42267	7.51298e-08	6.46971e-07	down	0.932411	0.000338772	0.000860461	false	-0.453596	0.200585	0.267769	false	chr01	3633290	3639159	-	Os01g0170500
Os01g0171000	5.3553	3.4605	5.1254	7.4333	7.3244	7.841	16.769	19.5969	17.1381	9.163	9.6617	8.7067	204	135	199	282	301	304	617	722	664	329	366	349	0.642839	7.24569e-05	0.000350521	false	1.14236	3.1066e-27	6.8814e-26	up	-0.839116	2.51227e-16	4.28905e-15	false	1.7528	3.45523e-36	3.80449e-35	up	0.948287	2.58411e-09	1.02641e-08	false	chr01	3667476	3673008	-	Os01g0171000
Os01g0172100	2.9611	3.2669	2.9052	9.6147	8.2698	9.8615	13.4171	13.638	14.5188	19.5834	17.363	14.399	77	87	77	249	232	261	337	343	384	480	449	394	1.54731	9.94806e-18	1.37673e-16	up	0.483611	0.00014634	0.000678241	false	0.422237	0.000518109	0.00240748	false	1.99819	1.62592e-34	1.72619e-33	up	2.45542	8.98317e-49	1.19913e-47	up	chr01	3711212	3713653	+	Os01g0172100
Os01g0172800	32.2277	32.9034	37.0032	70.0747	66.6239	71.2265	112.9	112.911	110.333	82.4044	80.6703	79.7633	417	436	488	903	930	938	1411	1413	1452	1005	1038	1086	0.97015	1.26453e-27	2.57272e-26	false	0.592184	2.64083e-20	4.4221e-19	false	-0.349533	7.71114e-09	7.37174e-08	false	1.52981	1.66302e-81	3.43315e-80	up	1.21472	6.62455e-45	8.20317e-44	up	chr01	3735961	3736782	+	Os01g0172800
Os01g0173000	0.4002	0.2549	0.2049	0.3145	0.7742	0.4958	0.6665	0.8636	0.4277	1.403	1.0324	0.926	23	15	12	18	48	29	37	48	25	76	59	56	0.831321	0.0875377	0.179821	false	0.198603	0.633708	0.746196	false	0.899732	0.00649288	0.0223768	false	0.999476	0.030447	0.0528526	false	1.93326	6.99425e-07	2.26462e-06	up	chr01	3737904	3742067	-	Os01g0173000
Os01g0173600	5.7979	4.3831	6.3002	9.5777	8.1482	9.9232	12.5863	10.9582	11.2172	12.1041	13.2281	14.5749	93	72	103	153	141	162	195	170	183	183	211	246	0.691309	0.000935469	0.00366541	false	0.229952	0.172985	0.293222	false	0.320547	0.0378718	0.0966375	false	0.888348	9.10036e-06	2.83702e-05	false	1.24284	1.54794e-10	6.65487e-10	up	chr01	3779634	3782002	+	Os01g0173600
Os01g0174100	20.9354	28.2851	33.378	36.6061	27.436	32.7163	26.346	23.139	27.4154	60.985	64.6093	53.5985	232	321	377	404	328	369	282	248	309	637	712	625	0.171709	0.274799	0.427323	false	-0.431109	0.00136039	0.0050879	false	1.33896	7.48859e-34	2.59796e-32	up	-0.292565	0.0664019	0.105361	false	1.08146	3.65479e-15	2.00858e-14	up	chr01	3818050	3818753	-	Os01g0174100
Os01g0174400	0.6833	0.2831	0.5079	0.1455	0.1344	0.2034	0.2787	0.2997	0.6108	0.2417	0.1874	0.0394	33	14	25	7	7	10	13	14	30	11	9	2	-1.66324	0.00423667	0.0140492	down	NA	NA	NA	NA	NA	NA	NA	NA	-0.492487	0.340395	0.428576	false	-1.69894	0.00860127	0.0160434	down	chr01	3825669	3829404	+	Os01g0174400
Os01g0177400	0.8562	0.6688	0.224	1.3755	1.4814	0.5047	3.6047	5.1344	2.4131	4.6023	2.0663	2.9292	15	12	4	24	28	9	61	87	43	76	36	54	0.89154	0.155601	0.280252	false	1.62528	7.58516e-05	0.000371285	up	-0.0982766	0.772883	0.868079	false	2.48657	1.00307e-07	3.8179e-07	up	2.42275	5.98444e-07	1.95041e-06	up	chr01	4003659	4004887	-	Os01g0177400
Os01g0178200	11.6658	11.7009	9.9528	9.2946	11.1074	9.4686	7.9425	7.6042	10.8465	5.1121	5.5468	6.1458	184	189	160	146	189	152	121	116	174	76	87	102	-0.211469	0.210731	0.351386	false	-0.278932	0.143629	0.254901	false	-0.531272	0.0138555	0.0424751	false	-0.522503	0.00569066	0.0116738	false	-1.01992	1.84889e-07	6.32509e-07	down	chr01	4064068	4066014	+	Os01g0178200
Os01g0178700	6.033	5.4787	4.321	3.3318	2.8521	2.8156	2.9669	2.4952	2.2837	2.8803	3.1547	4.1568	200	186	146	110	102	95	95	80	77	90	104	145	-0.869927	8.08517e-06	4.51946e-05	false	-0.317942	0.157274	0.273262	false	0.519032	0.023221	0.0651783	false	-1.22003	3.38594e-09	1.44457e-08	down	-0.666626	0.00112389	0.00244503	false	chr01	4091073	4094814	+	Os01g0178700
Os01g0179200	87.9436	95.3649	88.6098	68.0733	64.9514	60.322	43.2424	45.5382	47.4984	41.5965	36.2324	37.7558	1855	2060	1905	1430	1478	1295	881	929	1019	827	760	838	-0.547143	1.23219e-18	1.8022e-17	false	-0.605397	3.58591e-18	5.48217e-17	false	-0.118881	0.126544	0.249092	false	-1.18466	3.39597e-75	6.51688e-74	down	-1.26962	1.85213e-75	3.46605e-74	down	chr01	4118041	4122224	+	Os01g0179200
Os01g0179600	1.5902	2.0186	2.4963	6.3869	4.9748	4.531	0.5762	0.2466	0.8599	1.3075	1.3992	0.5289	40	52	64	160	135	116	14	6	22	31	35	14	1.32381	1.14616e-07	8.19295e-07	up	-3.33225	5.95769e-23	1.12152e-21	down	1.05544	0.0531529	0.126941	false	-2.04326	3.68495e-06	1.20724e-05	down	-0.956596	0.0165966	0.0292616	false	chr01	4153077	4154674	-	Os01g0179600
Os01g0180400	3.9049	3.187	3.2022	3.3943	3.1875	2.9205	7.6633	6.3877	6.0742	3.5246	2.0513	2.4371	67	56	56	58	59	51	127	106	106	57	35	44	-0.169729	0.544227	0.690139	false	0.981112	3.98796e-05	0.000205075	false	-1.21252	4.32722e-06	2.95693e-05	down	0.779013	0.00127896	0.00296764	false	-0.398123	0.207976	0.276219	false	chr01	4215038	4217099	-	Os01g0180400
Os01g0181166	1.5882	2.3263	1.5582	3.0755	2.9443	2.4521	3.9933	3.7534	5.4653	2.6478	4.7913	2.1562	14	21	14	27	28	22	34	32	49	22	42	20	0.574613	0.221737	0.364829	false	0.541375	0.156666	0.272574	false	-0.344294	0.392456	0.562955	false	1.08376	0.0130356	0.0247318	up	0.774367	0.119971	0.171251	false	chr01	4277958	4278517	-	Os01g0181166
Os01g0182500	7.2313	7.8782	7.2708	9.1813	9.5283	10.4519	13.9834	14.7065	13.8672	17.2461	16.8272	12.3246	121	135	124	153	172	178	226	238	236	272	280	217	0.326528	0.0646145	0.141321	false	0.444107	0.00320358	0.0108242	false	0.242489	0.108021	0.22103	false	0.738513	6.03758e-06	1.92944e-05	false	1.01593	9.44741e-09	3.58493e-08	up	chr01	4326675	4328688	+	Os01g0182500
Os01g0183300	39.0536	41.8157	43.8371	22.9607	22.3524	21.0784	14.1185	14.5298	13.5986	9.7335	10.1455	10.6944	1409	1545	1612	825	870	774	492	507	499	331	364	406	-0.964735	3.69042e-42	1.1753e-40	false	-0.753578	1.26997e-18	1.9754e-17	false	-0.345737	0.000771623	0.00343822	false	-1.75065	6.2821e-113	1.76494e-111	down	-2.06178	1.9327e-135	6.08841e-134	down	chr01	4402668	4407292	-	Os01g0183300
Os01g0183600	7.035	6.4185	6.9371	5.173	5.4671	6.1092	4.0464	3.5267	3.3187	2.7895	2.9655	2.9714	198	185	199	145	166	175	110	96	95	74	83	88	-0.338605	0.0360532	0.0879507	false	-0.72276	0.000145741	0.000676006	false	-0.198849	0.369688	0.540537	false	-1.09375	1.8249e-09	7.92717e-09	down	-1.25792	3.17621e-11	1.42333e-10	down	chr01	4421318	4423105	+	Os01g0183600
Os01g0183850	6.9741	8.0483	4.4787	5.6022	8.1102	6.4785	14.1783	13.2419	10.4725	14.2602	16.3215	14.5812	55	65	36	44	69	52	108	101	84	106	128	121	-0.00327499	0.991735	0.995173	false	0.803723	0.00190402	0.00682188	false	0.374425	0.0738569	0.164308	false	0.769621	0.00566302	0.0116232	false	1.17759	5.95003e-06	1.75369e-05	up	chr01	4438266	4438766	+	Os01g0183850
Os01g0183950	1.9956	1.6239	2.2843	1.5029	1.6957	1.634	3.6157	1.7195	1.7986	3.8816	7.0238	4.2672	12	10	14	9	11	10	21	10	11	22	42	27	NA	NA	NA	NA	NA	NA	NA	NA	1.21125	0.0136221	0.04186	up	NA	NA	NA	NA	1.32837	0.00836532	0.0156258	up	chr01	4440933	4441314	-	Os01g0183950
Os01g0185300	10.3223	10.274	10.9096	6.9231	8.7924	7.44	5.5291	5.7691	5.721	4.8626	3.9276	4.9995	259	264	279	173	238	190	134	140	146	115	98	132	-0.498054	0.000633869	0.00257518	false	-0.546355	0.0011826	0.00449489	false	-0.183614	0.334586	0.505012	false	-1.07682	1.45329e-12	7.54197e-12	down	-1.22626	1.47708e-13	7.55412e-13	down	chr01	4528237	4532862	+	Os01g0185300
Os01g0185350	14.2677	12.0704	12.1883	9.7567	9.2919	10.5742	7.6405	6.7402	7.4373	9.004	8.4724	8.5329	232	201	202	158	163	175	120	106	123	138	137	146	-0.433956	0.00643266	0.0202248	false	-0.541747	0.00261835	0.00906611	false	0.372674	0.0438331	0.108936	false	-1.00789	6.02971e-09	2.52064e-08	down	-0.601005	0.000317894	0.000753084	false	chr01	4531622	4532654	-	Os01g0185350
Os01g0185400	38.9776	40.2208	39.5396	80.4001	79.2589	77.5147	78.1193	76.2262	81.2088	178.779	174.362	179.932	1621	1713	1676	3330	3556	3281	3138	3066	3435	7008	7211	7874	0.943086	3.11785e-90	2.56895e-88	false	-0.110791	0.00722829	0.0218992	false	1.29777	0	0	up	0.80001	2.05851e-59	3.27448e-58	false	2.13208	0	0	up	chr01	4534021	4540216	+	Os01g0185400
Os01g0185500	156.93	143.066	130.37	135.628	133.111	134.219	46.0507	45.5147	48.5529	161.943	174.395	164.279	3073	2869	2602	2645	2812	2675	871	862	967	2989	3396	3385	-0.149495	0.00747009	0.0230637	false	-1.62463	2.09532e-194	4.62806e-192	down	1.95645	6.24262e-292	3.50211e-289	up	-1.80641	1.14216e-161	4.77041e-160	down	0.184348	0.00109577	0.00238785	false	chr01	4542331	4546541	+	Os01g0185500
Os01g0186000	18.8761	15.8262	17.9452	23.5941	23.1083	22.1277	36.1205	33.2462	28.4787	47.7182	44.4435	46.3934	290	249	281	361	383	346	536	494	445	691	679	750	0.332232	0.00723865	0.0224299	false	0.405604	0.000344512	0.00148374	false	0.622354	1.45202e-10	1.62126e-09	false	0.705488	2.11074e-08	8.50064e-08	false	1.36206	1.0954e-37	1.17354e-36	up	chr01	4572446	4573421	-	Os01g0186000
Os01g0186200	21.5801	21.2697	19.3887	37.2914	36.411	34.3855	40.6679	37.8148	40.409	88.5367	87.0066	86.0665	534	539	489	919	972	866	972	905	1017	2065	2141	2241	0.741584	2.81524e-18	4.03349e-17	false	0.0364284	0.615836	0.731871	false	1.25717	8.26518e-110	1.08016e-107	up	0.74577	1.28011e-18	8.69149e-18	false	2.03729	7.65004e-199	3.55475e-197	up	chr01	4581254	4584592	-	Os01g0186200
Os01g0186900	19.5413	20.7997	22.1476	5.5632	7.6341	5.9586	3.682	3.3288	4.3064	3.7731	3.4257	2.4904	522	569	603	148	220	162	95	86	117	95	91	70	-1.75871	2.18797e-41	6.82723e-40	down	-0.860518	1.4545e-05	8.02967e-05	false	-0.108218	0.645894	0.776146	false	-2.65188	3.93586e-79	7.87542e-78	down	-2.72936	1.24968e-71	2.24306e-70	down	chr01	4646434	4648130	+	Os01g0186900
Os01g0187600	7.9328	6.6121	9.4386	7.8333	6.7032	8.5262	3.63	3.6479	3.749	8.5092	8.0433	8.4344	362	309	439	356	330	396	160	161	174	366	365	405	-0.111934	0.420526	0.579344	false	-1.16476	2.3638e-16	3.26511e-15	down	1.29962	1.77776e-23	4.2907e-22	up	-1.30942	1.34422e-17	8.75145e-17	down	0.0247725	0.85098	0.885202	false	chr01	4696963	4700004	-	Os01g0187600
Os01g0187900	42.4112	43.2328	47.1386	39.2444	37.3801	34.7397	16.9481	18.0725	19.5845	25.0865	24.7147	26.7717	956	998	1083	881	909	797	369	394	449	533	554	635	-0.308956	7.39595e-05	0.000357044	false	-1.12859	6.98826e-34	1.88675e-32	down	0.607382	1.05562e-09	1.09076e-08	false	-1.46982	1.34417e-58	2.11095e-57	down	-0.828221	2.85787e-23	2.10342e-22	false	chr01	4714730	4718746	-	Os01g0187900
Os01g0188100	58.2302	54.2512	56.137	49.958	50.1756	44.8107	26.6139	29.8178	31.0267	26.5883	26.1278	27.5379	1264	1206	1242	1080	1175	990	558	626	685	544	564	629	-0.27281	8.08194e-05	0.00038711	false	-0.829618	1.55004e-23	2.99073e-22	false	-0.00444254	0.961052	0.980672	false	-1.13464	5.56034e-47	7.40252e-46	down	-1.10495	1.84144e-48	2.43849e-47	down	chr01	4726734	4731142	+	Os01g0188100
Os01g0188200	0.3716	0.7831	0.8252	0.4517	1.0878	1.2299	1.8427	1.7392	1.3846	1.3281	1.0818	1.5242	19	41	43	23	60	64	91	86	72	64	55	82	0.42738	0.299962	0.455382	false	0.738688	0.0207115	0.0536155	false	-0.214172	0.400714	0.571218	false	1.13484	0.00049123	0.00121876	up	0.954083	0.00586408	0.0113103	false	chr01	4734017	4737606	-	Os01g0188200
Os01g0190000	5.5058	8.153	5.9955	9.295	6.8982	7.0146	10.6487	11.1977	11.5999	17.7164	17.4615	19.6069	91	138	101	153	123	118	170	179	195	276	287	341	0.183068	0.403318	0.562973	false	0.427737	0.0175132	0.0465094	false	0.832031	1.70978e-09	1.73781e-08	false	0.578033	0.00311174	0.0067342	false	1.44375	8.9679e-17	5.29342e-16	up	chr01	4800233	4802174	+	Os01g0190000
Os01g0191000	0.3604	0.9679	0.9725	0.9048	1.2529	1.328	1.4927	1.3975	2.0377	3.2505	1.3592	2.3122	4	11	11	10	15	15	16	15	23	34	15	27	NA	NA	NA	NA	0.39875	0.458641	0.599347	false	0.605404	0.208344	0.362545	false	0.908427	0.146381	0.210552	false	1.549	0.00913325	0.0169447	up	chr01	4848843	4850992	-	Os01g0191000
Os01g0191700	156.673	157.274	164.64	139.844	130.837	138.714	67.3195	73.5789	72.3134	112.051	107.325	111.707	4925	5063	5275	4378	4437	4438	2044	2237	2312	3320	3355	3695	-0.280524	1.87454e-12	1.93496e-11	false	-1.04202	2.05553e-115	2.38359e-113	down	0.754496	2.46999e-63	1.65152e-61	false	-1.35477	5.1359e-196	2.72261e-194	down	-0.566068	1.17567e-47	1.53502e-46	false	chr01	4905609	4909339	+	Os01g0191700
Os01g0192300	76.2574	64.5891	73.4566	38.2654	42.7868	40.2484	13.179	12.9976	12.1647	9.0876	8.8528	9.2331	1923	1668	1888	961	1164	1033	321	317	312	216	222	245	-0.875251	7.97049e-36	2.10663e-34	false	-1.76364	1.24222e-85	9.76597e-84	down	-0.376467	0.00326227	0.0123658	false	-2.67135	2.84761e-216	1.72856e-214	down	-3.01316	1.57377e-240	9.29882e-239	down	chr01	4971466	4973555	-	Os01g0192300
Os01g0192900	1.856	2.5297	1.6313	1.1647	0.5735	2.2034	0.9608	0.7596	0.8364	0.6564	0.1944	1.0289	48	67	43	30	16	58	24	19	22	16	5	28	-0.668868	0.10134	0.201636	false	-0.723237	0.127765	0.233096	false	-0.319583	0.56283	0.711627	false	-1.4236	0.000130018	0.000351217	down	-1.70859	0.000218099	0.000528504	down	chr01	5002454	5004321	-	Os01g0192900
Os01g0194000	42.0994	39.1241	39.6149	17.3309	18.3623	19.8018	14.0888	11.933	13.0409	13.4506	14.2733	12.1467	1222	1163	1172	501	575	585	395	335	385	368	412	371	-1.17733	1.45681e-50	5.82548e-49	down	-0.607755	9.83405e-09	7.9219e-08	false	0.148585	0.199281	0.351023	false	-1.81738	1.02839e-97	2.48414e-96	down	-1.63479	2.35708e-78	4.57655e-77	down	chr01	5037239	5039252	-	Os01g0194000
Os01g0195000	7.4881	7.7837	7.0835	12.2619	12.1904	13.4751	25.5362	24.4202	21.4273	11.3614	12.7659	13.4418	279	297	269	455	490	511	919	880	812	399	473	527	0.707421	4.0926e-10	3.61526e-09	false	0.81095	1.84266e-18	2.85471e-17	false	-0.804494	3.01482e-17	5.42597e-16	false	1.48616	2.47463e-46	3.23747e-45	up	0.715474	1.83044e-09	7.33184e-09	false	chr01	5099555	5102080	+	Os01g0195000
Os01g0195300	3.5167	3.434	3.673	5.8093	3.2598	4.1241	1.057	0.5865	0.6692	1.685	0.4563	0.7547	31	31	33	51	31	37	9	5	6	14	4	7	0.255551	0.489457	0.642594	false	-2.61381	5.83374e-07	3.91029e-06	down	NA	NA	NA	NA	-2.39015	1.01077e-05	3.13895e-05	down	-1.92106	0.000459967	0.00106199	down	chr01	5128137	5128696	-	Os01g0195300
Os01g0196300	1.6345	1.2414	1.96	0.62	0.9764	0.2855	0.3008	0.5633	0.1428	0.1156	0.4383	0.1381	45	35	55	17	29	8	8	15	4	3	12	4	-1.41113	0.0013486	0.00508703	down	-1.01035	0.128704	0.23433	false	NA	NA	NA	NA	-2.45913	6.90536e-07	2.43931e-06	down	-2.83767	1.72181e-07	5.90683e-07	down	chr01	5201862	5203996	+	Os01g0196300
Os01g0197200	9.4017	7.8552	8.6397	12.7644	12.8269	13.6611	19.7075	16.2244	19.9524	16.8235	18.6757	18.2158	284	243	266	384	418	420	575	474	613	479	561	579	0.545521	6.74921e-06	3.81996e-05	false	0.409005	0.00014106	0.000657582	false	0.062764	0.536323	0.691091	false	0.922114	5.89596e-14	3.27832e-13	false	1.01925	1.4122e-18	8.93856e-18	up	chr01	5247340	5251192	-	Os01g0197200
Os01g0197700	0.4734	0.1734	0.2322	1.129	1.4262	0.9303	0.7046	0.4895	0.8728	0.6278	0.5653	0.7874	16	6	8	38	52	32	23	16	30	20	19	28	1.93784	7.5733e-05	0.000364921	up	-0.854244	0.0313853	0.0760108	false	0.0583303	0.89751	0.944407	false	1.05041	0.0702808	0.110773	false	1.14277	0.047727	0.0759925	false	chr01	5270449	5275585	-	Os01g0197700
Os01g0198500	8.5242	7.5925	7.2896	5.6097	4.6981	4.9233	4.0548	5.4191	3.7375	5.4384	4.2859	3.9957	148	135	129	97	88	87	68	91	66	89	74	73	-0.675248	0.000869098	0.00342389	false	-0.306736	0.207837	0.337329	false	0.17292	0.498492	0.659036	false	-1.0141	4.84862e-06	1.56614e-05	down	-0.807209	0.000220365	0.000533608	false	chr01	5352505	5353607	-	Os01g0198500
Os01g0198900	94.507	89.2763	88.2799	203.009	203.585	200.545	164.304	161.715	158.29	386.457	378.503	361.896	1565	1514	1490	3348	3637	3380	2628	2590	2666	6032	6233	6306	1.10339	2.76825e-119	3.18872e-117	up	-0.427412	7.82314e-26	1.6509e-24	false	1.33789	3.15207e-287	1.68606e-284	up	0.643779	1.17776e-35	1.28295e-34	false	2.01602	0	0	up	chr01	5373630	5374681	+	Os01g0198900
Os01g0199300	2.4188	2.9176	1.9543	2.0715	2.0442	0.699	0.221	0.1471	0.2098	0.9057	0.3577	1.0141	34	42	28	29	31	10	3	2	3	12	5	15	-0.652142	0.143366	0.263525	false	-3.15936	3.85919e-05	0.000199027	down	NA	NA	NA	NA	-3.8438	1.4462e-08	5.90449e-08	down	-1.71178	0.000740631	0.00165756	down	chr01	5384196	5385088	+	Os01g0199300
Os01g0200350	0.8191	0.9497	1.0798	1.5934	1.6371	1.9867	2.7559	3.1228	2.4159	2.9599	1.9047	2.1892	32	38	43	62	69	79	104	118	96	109	74	90	0.816914	0.00628003	0.0198057	false	0.567322	0.0152253	0.0413616	false	-0.115736	0.616396	0.754254	false	1.35196	7.60378e-07	2.67554e-06	up	1.27123	1.6783e-05	4.70167e-05	up	chr01	5426719	5431404	+	Os01g0200350
Os01g0200500	3.1917	3.4582	3.5175	3.2048	3.8096	5.0261	7.0615	7.0974	8.4256	6.3085	8.2657	7.396	73	81	82	73	94	117	156	157	196	136	188	178	0.188446	0.438985	0.596405	false	0.806892	8.51717e-05	0.000414196	false	0.0802743	0.641428	0.773227	false	0.963377	1.92771e-06	6.51027e-06	false	1.07775	1.83918e-07	6.29279e-07	up	chr01	5442866	5446246	+	Os01g0200500
Os01g0201100	15.3656	15.6411	15.5023	13.5365	10.4136	11.4653	9.8676	7.3066	8.4802	12.5725	12.1717	11.8474	424	442	436	372	310	322	263	195	238	327	334	344	-0.449158	0.000177045	0.000800297	false	-0.565668	0.000119052	0.00056256	false	0.631796	3.1352e-06	2.18723e-05	false	-1.04692	6.50101e-16	3.95137e-15	down	-0.380906	0.000574053	0.00130686	false	chr01	5507567	5509494	+	Os01g0201100
Os01g0201250	0.4462	0.7625	1.587	1.5121	1.8612	1.644	4.6773	5.0172	5.9226	2.0711	1.7387	1.8552	8	14	29	27	36	30	81	87	108	35	31	35	0.786647	0.108552	0.212541	false	1.53599	9.39581e-08	6.87189e-07	up	-1.34534	1.7152e-06	1.24728e-05	down	2.29046	1.12488e-09	4.95339e-09	up	0.981108	0.0439713	0.0706112	false	chr01	5529876	5531014	-	Os01g0201250
Os01g0202500	16.1026	16.8869	17.4435	7.885	7.5244	10.4897	3.6997	3.3755	3.6869	4.4933	4.392	5.6181	365	392	403	178	184	242	81	74	85	96	99	134	-1.01757	7.08748e-13	7.57252e-12	down	-1.36726	6.12297e-12	6.35933e-11	down	0.551669	0.0126659	0.0394256	false	-2.41666	1.45581e-53	2.12795e-52	down	-1.82992	5.97201e-33	5.74735e-32	down	chr01	5639835	5641475	+	Os01g0202500
Os01g0202800	1.488	1.8442	0.6177	0.3448	0.0531	1.1809	0.474	0.4734	0.5064	0.425	0	0.4895	26	33	11	6	1	21	8	8	9	7	0	9	-1.38352	0.0510072	0.116962	false	NA	NA	NA	NA	NA	NA	NA	NA	-1.62861	0.00629529	0.0127909	down	-2.14294	0.00364739	0.00731048	down	chr01	5663323	5668903	-	Os01g0202800
Os01g0203000	80.5306	74.7621	81.1341	61.4609	54.8274	58.1658	44.3278	44.2161	47.0104	37.8268	36.6824	37.6048	1563	1486	1605	1188	1148	1149	831	830	928	692	708	768	-0.49381	5.96855e-14	6.85806e-13	false	-0.46437	1.26387e-10	1.18527e-09	false	-0.154486	0.0414251	0.103963	false	-0.990437	1.24055e-48	1.68701e-47	false	-1.11071	3.07824e-58	4.74264e-57	down	chr01	5669291	5671467	-	Os01g0203000
Os01g0203300	1.5126	1.9161	3.5296	1.2314	1.2505	2.169	1.693	1.5217	1.1656	1.4313	0.74	1.1655	37	48	88	30	33	54	40	36	29	33	18	30	-0.638753	0.086945	0.178888	false	-0.188085	0.613449	0.730097	false	-0.273504	0.491547	0.653162	false	-0.859859	0.0200247	0.0364144	false	-1.09827	0.00618377	0.0118709	down	chr01	5675669	5679548	-	Os01g0203300
Os01g0203400	1.258	0.3071	0.9257	5.4473	4.2999	3.7853	4.3956	4.715	4.2517	4.0039	2.2138	1.9427	16	4	12	69	59	49	54	58	55	48	28	26	2.39102	7.90948e-08	5.76237e-07	up	-0.11892	0.676095	0.779672	false	-0.597971	0.0816613	0.177788	false	2.23888	6.99273e-07	2.46906e-06	up	1.67855	0.00204538	0.00427093	up	chr01	5685594	5686401	+	Os01g0203400
Os01g0203800	4.6014	4.802	6.3486	3.4652	3.0923	3.1082	2.3224	2.0815	2.1207	0.9764	1.0989	2.1045	160	171	225	120	116	110	78	70	75	32	38	77	-0.760566	5.85685e-05	0.000286992	false	-0.667948	0.00220003	0.00775897	false	-0.516448	0.0960758	0.202033	false	-1.46107	2.17327e-12	1.11941e-11	down	-1.94188	2.07006e-13	1.04968e-12	down	chr01	5699652	5707756	-	Os01g0203800
Os01g0205600	35.3497	33.2448	30.2051	63.4252	62.1771	55.2297	86.2455	96.8421	87.8158	128.19	125.144	121.71	488	470	425	872	926	776	1150	1293	1233	1668	1718	1768	0.817634	3.61524e-18	5.15417e-17	false	0.481756	2.56409e-10	2.34952e-09	false	0.588882	2.33402e-22	5.35778e-21	false	1.26728	1.23856e-48	1.68529e-47	up	1.89037	1.31416e-137	4.23734e-136	up	chr01	5773300	5774176	+	Os01g0205600
Os01g0205900	7.3685	6.2714	6.4478	3.6994	4.5688	4.5493	2.3711	2.8827	2.6923	3.0108	2.0527	3.2174	148	129	132	74	99	93	46	56	55	57	41	68	-0.701737	0.000649396	0.0026318	false	-0.791412	0.00213067	0.00754882	false	0.179718	0.546883	0.699487	false	-1.5255	3.81246e-11	1.83165e-10	down	-1.31168	5.38313e-08	1.92443e-07	down	chr01	5789333	5790753	+	Os01g0205900
Os01g0206200	0.4334	0.7255	1.0327	0.9326	1.0331	1.2776	3.2693	2.6248	3.2265	1.6423	1.7434	2.9422	7	12	17	15	18	21	51	41	53	25	28	50	0.507938	0.370799	0.530206	false	1.39092	0.000301605	0.00131457	up	-0.402784	0.249893	0.412454	false	1.86604	2.6286e-05	7.79038e-05	up	1.49532	0.00312352	0.0063308	up	chr01	5794832	5797674	-	Os01g0206200
Os01g0206300	0.2895	0.3635	0.0406	1.3289	1.0735	0.5689	1.2418	1.1119	0.732	1.4919	1.0814	1.3364	7	9	1	32	28	14	29	26	18	34	26	34	2.0453	0.00213998	0.00767456	up	-0.0486119	0.915846	0.949638	false	0.462686	0.25744	0.42106	false	1.96538	0.00294245	0.00640035	up	2.46092	5.24449e-05	0.000138277	up	chr01	5799607	5801142	+	Os01g0206300
Os01g0206600	6.0754	3.869	6.4791	8.8854	6.9783	6.2288	9.982	16.9333	13.5051	12.471	12.2189	13.0537	46	30	50	67	57	48	73	124	104	89	92	104	0.37328	0.247341	0.395681	false	0.771422	0.00412713	0.0134888	false	0.0211152	0.927786	0.961564	false	1.11187	0.000191767	0.000504241	up	1.16726	3.16236e-05	8.5505e-05	up	chr01	5807990	5808568	+	Os01g0206600
Os01g0208400	10.9382	12.7929	10.2467	10.9211	10.7119	10.2613	13.8197	16.9963	14.795	5.409	5.189	6.3721	354	424	338	352	374	338	432	532	487	165	167	217	-0.146559	0.224328	0.367838	false	0.414839	0.000213771	0.000957839	false	-1.30482	7.0772e-23	1.66785e-21	down	0.236308	0.0507658	0.0832047	false	-1.03489	1.22229e-12	5.95791e-12	down	chr01	5875794	5877849	-	Os01g0208400
Os01g0208700	5.4001	4.8292	4.6738	4.8928	3.6067	3.43	2.2777	1.8987	2.3955	5.1119	3.9127	3.6977	297	272	262	268	214	192	121	101	134	265	214	214	-0.376322	0.0156077	0.0436114	false	-0.959921	2.47598e-07	1.73326e-06	false	1.07018	2.51714e-09	2.52383e-08	up	-1.3682	4.52073e-17	2.88153e-16	down	-0.2642	0.0851612	0.127062	false	chr01	5899561	5909560	+	Os01g0208700
Os01g0209800	0.8848	0.7776	1.2732	1.0957	0.9295	0.8983	0.9466	0.4574	0.7829	0.4694	0.2076	0.0841	30	27	44	37	34	31	31	15	27	15	7	3	-0.0617058	0.869394	0.92522	false	-0.51897	0.205083	0.333728	false	-1.41869	0.0210255	0.0600753	false	-0.613642	0.151906	0.217257	false	-1.99896	0.000441654	0.00102296	down	chr01	5983626	5985875	-	Os01g0209800
Os01g0210500	28.3607	32.7761	34.8965	55.2793	55.7941	54.6814	77.931	82.3131	85.4247	67.895	60.1255	59.2952	425	503	533	825	902	834	1128	1193	1302	959	896	935	0.731862	2.47551e-15	3.04806e-14	false	0.466743	1.50114e-11	1.52029e-10	false	-0.272748	0.000166873	0.000862915	false	1.16626	2.03459e-39	2.38482e-38	up	0.928281	1.27742e-21	8.92506e-21	false	chr01	6007921	6009027	-	Os01g0210500
Os01g0210600	25.5572	28.3915	37.3845	26.4621	31.5048	36.0681	12.9894	14.2763	11.0302	9.9303	9.6793	10.2199	385	438	574	397	512	553	189	208	169	141	145	162	-0.0136874	0.920851	0.954576	false	-1.39833	4.07498e-23	7.68974e-22	down	-0.239594	0.154508	0.289707	false	-1.44426	1.02116e-20	7.47015e-20	down	-1.64929	3.53068e-26	2.83624e-25	down	chr01	6010862	6011818	-	Os01g0210600
Os01g0211600	57.4236	54.2639	56.7943	29.4215	33.2483	32.057	10.0248	10.1422	13.3283	16.3027	18.6274	17.0037	1364	1320	1375	696	852	775	230	233	322	365	440	425	-0.885029	7.14398e-36	1.89467e-34	false	-1.59946	8.3525e-45	2.99863e-43	down	0.751328	1.18223e-08	1.11217e-07	false	-2.51657	7.95081e-146	2.94305e-144	down	-1.73161	3.55776e-100	8.53862e-99	down	chr01	6076731	6078239	-	Os01g0211600
Os01g0211800	6.8112	4.8104	3.9928	3.8712	5.162	3.2409	1.2418	1.1959	2.148	1.6361	1.3785	1.5877	159	115	95	90	130	77	28	27	51	36	32	39	-0.399168	0.10104	0.201219	false	-1.519	6.63198e-07	4.40839e-06	down	0.12197	0.74338	0.846502	false	-1.95029	5.92341e-11	2.81925e-10	down	-1.79559	2.25216e-10	9.58508e-10	down	chr01	6094692	6096528	-	Os01g0211800
Os01g0212400	854.015	849.539	877.418	696.441	696.275	682.648	410.763	424.06	396.791	325.864	330.791	328.739	27182	27691	28464	22076	23908	22114	12628	13054	12845	9776	10470	11010	-0.36951	2.91187e-58	1.35379e-56	false	-0.8541	4.15235e-252	1.39567e-249	false	-0.201863	5.31203e-15	8.34007e-14	false	-1.25588	0	0	down	-1.42347	0	0	down	chr01	6134203	6139136	+	Os01g0212400
Os01g0212500	0.8066	1.3435	0.5586	0.4288	0.2639	0	0.1474	0.1472	0.6064	0.1007	0.0477	0.2254	17	29	12	9	6	0	3	3	13	2	1	5	-2.02417	0.00710147	0.0220699	down	NA	NA	NA	NA	NA	NA	NA	NA	-1.7663	0.0119112	0.0228054	down	-2.87714	0.000416835	0.000970296	down	chr01	6139624	6141644	-	Os01g0212500
Os01g0212700	57.9297	49.199	52.8962	20.2854	20.7571	23.4367	5.67	5.5996	6.0427	5.0356	3.1207	4.6841	952	828	886	332	368	392	90	89	101	78	51	81	-1.36612	5.67024e-45	1.9278e-43	down	-1.99746	3.38811e-38	1.03664e-36	down	-0.312279	0.207684	0.361697	false	-3.39559	2.66219e-156	1.07363e-154	down	-3.67482	9.69199e-142	3.21868e-140	down	chr01	6172143	6173186	-	Os01g0212700
Os01g0212900	30.6548	29.1459	33.2422	25.0431	26.3589	26.2222	5.7768	6.6727	4.0319	20.9687	20.01	18.7189	456	444	504	371	423	397	83	96	61	294	296	293	-0.316194	0.00274217	0.00956888	false	-2.34015	6.37007e-45	2.29046e-43	down	1.97889	4.54931e-28	1.30635e-26	up	-2.6889	8.14705e-61	1.32015e-59	down	-0.675525	6.64352e-09	2.5509e-08	false	chr01	6182929	6183873	+	Os01g0212900
Os01g0213400	55.5041	64.4941	65.5823	32.0276	38.0491	35.9002	20.8025	15.7698	18.8426	17.0257	19.005	19.8513	837	996	1008	481	619	551	303	230	289	242	285	315	-0.863187	1.99356e-20	3.14206e-19	false	-1.03687	1.10831e-17	1.66692e-16	down	0.132826	0.338601	0.50893	false	-1.93254	4.94568e-69	8.79895e-68	down	-1.76499	1.03857e-63	1.70628e-62	down	chr01	6199245	6200202	-	Os01g0213400
Os01g0214500	92.8215	106.606	93.6092	70.1678	81.8965	77.2135	47.9889	48.2905	52.5135	58.7873	50.3969	51.7645	789	928	811	594	751	668	394	397	454	471	426	463	-0.408786	4.33489e-06	2.51795e-05	false	-0.724977	1.33773e-13	1.56453e-12	false	0.231676	0.0295326	0.0792349	false	-1.1658	2.16206e-34	2.29124e-33	down	-0.900167	2.69706e-20	1.80735e-19	false	chr01	6257846	6258501	+	Os01g0214500
Os01g0214600	8.2334	9.5774	8.9168	13.2367	17.3908	14.5878	8.105	7.2104	6.3257	4.8211	3.7099	3.7626	183	218	202	293	417	330	174	155	143	101	82	88	0.70378	1.01048e-06	6.40803e-06	false	-1.16608	2.41477e-14	2.93673e-13	down	-0.69778	0.00056958	0.00262176	false	-0.494355	0.00332855	0.00716041	false	-1.15772	1.633e-09	6.56585e-09	down	chr01	6267440	6270770	+	Os01g0214600
Os01g0215500	1.6842	1.2238	0.7301	2.9102	2.8681	2.0011	4.2983	3.6042	4.8906	2.4101	2.5601	1.7122	43	32	19	74	79	52	106	89	127	58	65	46	1.04414	0.0025163	0.00886621	up	0.616708	0.0115887	0.0328927	false	-0.820902	0.00116477	0.0049677	false	1.62898	1.2536e-07	4.72845e-07	up	0.843715	0.021727	0.0373594	false	chr01	6304802	6306605	+	Os01g0215500
Os01g0216400	1.2164	1.0798	1.3562	3.1089	2.9725	2.9335	0.6297	2.0008	1.5221	0.352	0.6672	0.2102	22	20	25	56	58	54	11	35	28	6	12	4	1.24858	0.00036485	0.00155798	up	-1.21828	0.00144217	0.00536435	down	-1.64089	0.00902364	0.0296462	down	-0.00201108	0.996717	0.997526	false	-1.6088	0.00848372	0.0158343	down	chr01	6361526	6363457	+	Os01g0216400
Os01g0217000	3.3039	2.5599	2.3607	2.9569	1.498	2.1876	1.4872	2.1536	2.2951	1.6002	0.7223	1.058	92	73	67	82	45	62	40	58	65	42	20	31	-0.364406	0.207345	0.347144	false	-0.259996	0.40802	0.551509	false	-0.697388	0.0541506	0.128709	false	-0.656131	0.020689	0.0375189	false	-1.32048	8.31963e-05	0.00021387	down	chr01	6387691	6391467	-	Os01g0217000
Os01g0217100	0	0.0609	0.1835	0.939	0.3467	0.6738	1.0327	0.838	1.042	0.8599	0.4388	1.0072	0	1	3	15	6	11	16	13	17	13	7	17	NA	NA	NA	NA	0.476538	0.430454	0.572918	false	-0.216029	0.70883	0.821968	false	3.37938	0.000806291	0.00193231	up	NA	NA	NA	NA	chr01	6394270	6395665	+	Os01g0217100
Os01g0218500	4.9238	4.2899	3.92	1.7978	2.6432	2.6876	0.6522	0.4457	0.6683	0.2111	0.3668	0.2363	297	265	241	108	172	165	38	26	41	12	22	15	-0.934807	5.91248e-08	4.36238e-07	false	-2.11326	1.34817e-15	1.77049e-14	down	-0.9973	0.0239796	0.0668226	false	-3.08026	5.46757e-45	7.01976e-44	down	-4.04394	3.92098e-50	5.34429e-49	down	chr01	6494446	6499766	+	Os01g0218500
Os01g0221300	1.9385	1.2619	1.9019	3.5514	4.1927	3.709	5.6335	5.2745	6.8547	9.7058	7.5579	6.6902	57	38	57	104	133	111	160	150	205	269	221	207	1.11318	9.80555e-06	5.4248e-05	up	0.53192	0.00438952	0.014252	false	0.548079	0.00149224	0.00617765	false	1.61295	8.3038e-12	4.12742e-11	up	2.19658	2.49815e-22	1.78615e-21	up	chr01	6642665	6645159	-	Os01g0221300
Os01g0221400	23.2936	22.4871	22.5943	15.9472	20.1197	20.546	6.8512	4.6527	12.4922	5.055	9.8487	3.0187	88	87	87	60	82	79	25	17	48	18	37	12	-0.32641	0.17175	0.302135	false	-1.33512	0.00012288	0.000580058	down	-0.305973	0.543137	0.696726	false	-1.69364	3.09299e-07	1.12674e-06	down	-1.96916	4.57336e-08	1.64429e-07	down	chr01	6649853	6650092	+	Os01g0221400
Os01g0222600	29.722	35.3369	27.6029	73.8129	78.3407	71.7808	88.3218	93.0144	85.6609	88.4617	87.1552	85.8163	262	319	248	648	745	644	752	793	768	735	764	796	1.21788	7.68902e-28	1.57126e-26	up	0.151965	0.0633328	0.134249	false	0.089382	0.246722	0.408734	false	1.33806	1.21674e-34	1.29412e-33	up	1.46153	8.79343e-42	1.02304e-40	up	chr01	6704187	6704746	-	Os01g0222600
Os01g0223000	21.247	22.3071	23.9286	13.5277	15.8447	13.0801	9.5928	7.2127	9.4765	4.9716	5.0871	5.5667	399	429	458	253	321	250	174	131	181	88	95	110	-0.722882	3.17378e-09	2.61877e-08	false	-0.793028	6.33976e-07	4.22626e-06	false	-0.629801	0.00134381	0.00563825	false	-1.54846	4.4422e-28	4.04215e-27	down	-2.14379	1.29219e-46	1.66016e-45	down	chr01	6718349	6719944	-	Os01g0223000
Os01g0223500	6.1713	8.153	9.2603	19.8049	12.0017	16.0504	35.9551	32.2794	30.9331	35.1761	26.1618	28.6342	51	69	78	163	107	135	287	258	260	274	215	249	0.963723	0.000109251	0.000512356	false	0.952223	7.3018e-08	5.39826e-07	false	-0.0217794	0.880572	0.934658	false	1.88177	2.51414e-22	1.95776e-21	up	1.89496	3.87414e-20	2.58276e-19	up	chr01	6765268	6765888	-	Os01g0223500
Os01g0223900	4.1918	4.2814	4.1364	3.6527	3.3943	2.7694	4.4895	4.5583	4.0504	1.5847	1.8654	1.511	174	182	175	151	152	117	180	183	171	62	77	66	-0.41616	0.0175927	0.0483387	false	0.314474	0.0736145	0.1513	false	-1.28105	1.6752e-10	1.86142e-09	down	-0.134065	0.406269	0.495977	false	-1.38062	1.36298e-11	6.25471e-11	down	chr01	6787094	6789730	+	Os01g0223900
Os01g0224100	11.2643	10.7944	10.331	3.6531	3.2427	4.2964	4.7808	6.2574	4.6777	1.8928	2.5328	3.0586	322	316	301	104	100	125	132	173	136	51	72	92	-1.58928	1.28436e-23	2.27693e-22	down	0.389008	0.0554867	0.120717	false	-0.945911	3.8171e-05	0.00022261	false	-1.23223	1.69158e-15	1.01266e-14	down	-2.14211	1.59541e-31	1.48327e-30	down	chr01	6813719	6815534	+	Os01g0224100
Os01g0224300	31.764	29.941	34.4972	25.9027	31.0603	31.7502	9.4095	8.353	9.4775	24.9339	30.6493	27.7438	346	334	383	281	365	352	99	88	105	256	332	318	-0.171444	0.167432	0.296495	false	-1.80446	3.23536e-29	7.70374e-28	down	1.73292	1.47059e-26	4.01722e-25	up	-2.00833	8.49706e-38	9.6601e-37	down	-0.240898	0.0606442	0.094032	false	chr01	6833058	6835244	+	Os01g0224300
Os01g0225000	8.7924	7.4368	6.1357	3.5438	2.9271	4.1977	1.5385	1.4725	2.2525	2.8904	4.0472	3.9425	142	123	101	57	51	69	24	23	37	44	65	67	-1.1236	4.18045e-06	2.43435e-05	down	-1.1167	0.00107119	0.00411443	down	1.1665	0.000599465	0.00274012	up	-2.27091	2.33009e-15	1.38569e-14	down	-1.07038	1.7735e-05	4.94632e-05	down	chr01	6879860	6881980	-	Os01g0225000
Os01g0225550	3.6001	2.4878	2.7714	1.8353	2.6183	2.5033	1.8923	1.3744	1.797	0.0588	0.1114	0.3685	65	46	51	33	51	46	33	24	33	1	2	7	-0.401136	0.205416	0.344613	false	-0.560125	0.118164	0.219388	false	-3.08359	5.17411e-06	3.49823e-05	down	-0.993674	0.00384837	0.00818026	false	-4.03958	2.33624e-11	1.05403e-10	down	chr01	6922190	6923336	+	Os01g0225550
Os01g0227100	19.4716	18.7813	15.6917	34.5959	38.3854	36.1599	54.5378	59.5067	57.4045	51.5036	53.1216	56.7006	655	647	538	1159	1393	1238	1772	1936	1964	1633	1777	2007	0.962256	4.86791e-30	1.0806e-28	false	0.549985	7.14313e-20	1.17159e-18	false	0.0325454	0.557458	0.707426	false	1.48051	5.25562e-81	1.07175e-79	up	1.5468	3.33203e-86	7.06463e-85	up	chr01	7024297	7030591	+	Os01g0227100
Os01g0227500	1.245	1.84	0.7263	1.3852	1.809	1.0249	0.7664	0.9393	0.9263	0.4641	0.1015	0.5436	37	56	22	41	58	31	22	27	28	13	3	17	0.0926834	0.810802	0.886499	false	-0.78318	0.0385431	0.0899015	false	-1.12502	0.0438806	0.109006	false	-0.721566	0.0855006	0.131532	false	-1.81388	0.000973165	0.00213729	down	chr01	7053100	7056373	+	Os01g0227500
Os01g0229300	3.9299	5.0925	3.7108	2.6406	3.2456	2.7725	2.4626	1.9094	2.4113	2.3511	2.8525	2.7519	266	353	256	178	237	191	161	125	166	150	192	196	-0.610979	9.97749e-05	0.000470487	false	-0.453754	0.00806877	0.0240621	false	0.350333	0.0440877	0.109397	false	-1.0967	8.5682e-11	4.04924e-10	down	-0.712347	1.19011e-05	3.38949e-05	false	chr01	7157780	7164385	+	Os01g0229300
Os01g0229400	0.8688	1.2725	1.8645	1.254	1.3086	1.8672	4.0475	3.2562	2.2422	0.9217	2.5663	1.4964	16	24	35	23	26	35	72	58	42	16	47	29	0.0877319	0.841863	0.906462	false	1.00558	0.00472151	0.0151735	up	-0.813811	0.0336525	0.0879493	false	1.06047	0.00598223	0.012212	up	0.281278	0.554358	0.631266	false	chr01	7164735	7167419	-	Os01g0229400
Os01g0229700	4.3244	3.352	4.374	3.1783	2.2315	3.6356	2.5386	1.3367	2.104	1.5608	2.0622	1.5252	97	77	100	71	54	83	55	29	48	33	46	36	-0.470239	0.0683087	0.147491	false	-0.696586	0.0279819	0.0691778	false	-0.096545	0.78353	0.874896	false	-1.19891	3.55615e-05	0.000103547	down	-1.26088	1.07642e-05	3.08231e-05	down	chr01	7177355	7182348	-	Os01g0229700
Os01g0232100	1.0217	0.7043	1.4742	0.2414	0.7242	0.0591	0.0622	0.3729	0.1773	0.2551	0	0.2285	17	12	25	4	13	1	1	6	3	4	0	4	-1.68603	0.021377	0.0569422	false	NA	NA	NA	NA	NA	NA	NA	NA	-2.57574	0.000874339	0.00208452	down	-2.76338	0.000943047	0.00207545	down	chr01	7302563	7303771	+	Os01g0232100
Os01g0233500	1.2871	0.9875	1.5635	0.7077	1.1079	0.9334	1.9671	1.9962	1.9886	0.8128	0.4931	0.8446	42	33	52	23	39	31	62	63	66	25	16	29	-0.534162	0.145692	0.266488	false	1.01036	0.00152357	0.00562743	up	-1.34838	7.85378e-05	0.000431971	down	0.44458	0.14534	0.209322	false	-0.869735	0.0304845	0.0507676	false	chr01	7389373	7393708	-	Os01g0233500
Os01g0234700	4.6089	6.5074	6.9051	4.5653	4.965	4.6508	5.9323	9.0156	8.5731	3.8325	2.1921	3.5514	74	107	113	73	86	76	92	140	140	58	35	60	-0.4016	0.0939305	0.189754	false	0.628966	0.00586572	0.0183265	false	-1.17794	9.42111e-06	6.13519e-05	down	0.195274	0.407947	0.497767	false	-0.948725	0.000920595	0.00202911	false	chr01	7437869	7438888	+	Os01g0234700
Os01g0235100	1.3276	0.713	1.3026	1.2664	1.7845	2.2176	4.8796	4.8732	7.8974	3.7327	4.339	5.4254	20	11	20	19	29	34	71	71	121	53	65	86	0.602849	0.206171	0.345603	false	1.6435	5.72219e-07	3.83996e-06	up	-0.266394	0.327104	0.497766	false	2.21494	1.88959e-09	8.19755e-09	up	1.98218	1.63218e-07	5.60585e-07	up	chr01	7457835	7459834	+	Os01g0235100
Os01g0235300	19.0955	18.5859	15.2185	23.4555	23.887	23.3157	38.1961	33.098	31.352	34.3553	37.7832	36.2357	309	308	251	378	417	384	597	518	516	524	608	617	0.363085	0.00319946	0.010976	false	0.436984	3.72334e-05	0.00019259	false	0.198993	0.0420244	0.105217	false	0.768041	3.84812e-10	1.74367e-09	false	1.00104	3.34125e-18	2.08985e-17	up	chr01	7470710	7472729	+	Os01g0235300
Os01g0235350	11.1166	11.0026	11.5293	6.4608	5.7963	6.5297	5.5044	4.4664	4.9601	5.2561	5.4679	6.2584	368	373	389	213	207	220	176	143	167	164	180	218	-0.89665	1.56058e-12	1.61955e-11	false	-0.432035	0.00680716	0.0208137	false	0.306856	0.0640306	0.146924	false	-1.3608	5.79055e-23	4.59927e-22	down	-1.01928	3.78821e-14	1.9858e-13	down	chr01	7473271	7476621	-	Os01g0235350
Os01g0236000	4.2317	3.673	3.383	2.518	2.7603	3.7985	6.0038	4.6995	6.6776	1.3857	3.0996	2.4328	81	72	66	48	57	74	111	87	130	25	59	49	-0.369277	0.176494	0.308405	false	0.837264	0.000969155	0.00375926	false	-1.20581	2.73629e-05	0.000164413	down	0.436034	0.0681545	0.107808	false	-0.736493	0.0207674	0.0358467	false	chr01	7519617	7524433	+	Os01g0236000
Os01g0236400	3.6125	5.9796	5.2301	7.8298	7.7182	7.0556	12.4063	10.5679	11.9118	9.1143	6.9997	8.1223	82	139	121	177	189	163	272	232	275	195	158	194	0.552269	0.00595241	0.0188996	false	0.524981	0.000379665	0.00162128	false	-0.406851	0.00739581	0.0250458	false	1.04491	2.36214e-08	9.47402e-08	up	0.672747	0.00124022	0.00267807	false	chr01	7557338	7560496	+	Os01g0236400
Os01g0236700	64.8805	64.2842	71.487	45.4078	44.8671	47.2019	20.6288	17.726	18.3544	22.8774	22.0096	21.9951	3406	3456	3825	2374	2541	2522	1046	900	980	1132	1149	1215	-0.6007	1.01269e-33	2.52116e-32	false	-1.37886	3.43989e-113	3.83547e-111	down	0.357749	5.11739e-07	3.96982e-06	false	-2.01193	4.46778e-226	2.8141e-224	down	-1.61984	1.59206e-184	6.88905e-183	down	chr01	7571236	7576792	+	Os01g0236700
Os01g0237000	21.0923	22.5576	23.8354	26.6628	32.4111	25.5964	14.8831	11.8778	13.1464	33.5665	32.0679	31.7377	336	368	387	423	557	415	229	183	213	504	508	532	0.27277	0.0214571	0.0571097	false	-1.18721	9.92096e-19	1.54941e-17	down	1.40644	3.33867e-32	1.10972e-30	up	-0.946866	3.46494e-12	1.7657e-11	false	0.49386	3.7421e-06	1.12713e-05	false	chr01	7588191	7589529	+	Os01g0237000
Os01g0238500	26.4909	27.2163	25.2109	16.0523	14.4696	17.681	12.825	13.8033	16.4176	8.7912	6.5651	9.7043	633	666	614	382	373	430	296	319	399	198	156	244	-0.76703	6.25351e-14	7.17125e-13	false	-0.262876	0.0376993	0.0883242	false	-0.660531	2.35667e-05	0.000143326	false	-1.06151	4.05675e-22	3.13295e-21	down	-1.68841	6.25512e-39	6.87532e-38	down	chr01	7665423	7668089	+	Os01g0238500
Os01g0241000	21.0115	20.5574	21.3412	17.2168	16.9991	18.7052	17.4965	14.71	16.2116	9.9027	9.3861	9.9645	511	512	529	417	446	463	411	346	401	227	227	255	-0.304669	0.00207679	0.00748154	false	-0.229213	0.0372257	0.0874355	false	-0.607128	1.15568e-06	8.59416e-06	false	-0.566152	9.59393e-08	3.66116e-07	false	-1.139	2.40743e-23	1.78034e-22	down	chr01	7804166	7805788	+	Os01g0241000
Os01g0241400	4.2291	4.2194	4.6905	4.2464	4.8575	1.8066	2.1892	0.7605	2.2598	0.7803	0.9245	1.3106	46	47	52	46	57	20	23	8	25	8	10	15	-0.321268	0.377973	0.53761	false	-1.16686	0.014823	0.0404156	down	-0.665855	0.264865	0.428874	false	-1.5207	0.000263431	0.000680863	down	-2.15088	9.85077e-07	3.13887e-06	down	chr01	7817704	7818394	+	Os01g0241400
Os01g0242200	1.0689	0.8698	0.9439	2.0392	0.9908	1.7504	2.3977	2.5788	1.156	0.7938	0.7166	1.0835	30	25	27	57	30	50	65	70	33	21	20	32	0.673423	0.0779454	0.163899	false	0.258707	0.473901	0.612809	false	-1.11659	0.00388624	0.0143663	down	0.899251	0.0178797	0.032889	false	-0.183442	0.669252	0.735028	false	chr01	7847490	7849833	+	Os01g0242200
Os01g0242800	2.0989	2.3228	5.7661	3.2316	3.6318	2.8872	4.7808	5.7872	9.2178	1.7815	1.8293	4.5213	15	17	42	23	28	21	33	40	67	12	13	34	-0.11921	0.804763	0.882982	false	0.920868	0.0174691	0.046403	false	-1.15577	0.00913883	0.0299604	down	0.768567	0.0831339	0.128279	false	-0.356056	0.520422	0.599092	false	chr01	7871885	7876344	-	Os01g0242800
Os01g0243000	12.7595	11.7574	10.9319	5.7293	7.0381	6.7539	2.9304	2.5085	3.5339	3.4319	3.524	2.7753	284	268	248	127	169	153	63	54	80	72	78	65	-0.914278	3.55912e-09	2.92318e-08	false	-1.22143	2.50847e-08	1.9444e-07	down	0.233977	0.37308	0.543837	false	-2.16779	8.56446e-31	8.36141e-30	down	-1.90142	6.38183e-25	4.94077e-24	down	chr01	7880003	7882578	-	Os01g0243000
Os01g0243100	23.2453	21.4524	17.9002	17.9385	17.9346	19.044	15.6038	14.0499	14.3437	10.2453	9.7802	11.5371	674	637	529	518	561	562	437	394	423	280	282	352	-0.24341	0.0179017	0.0490218	false	-0.421054	2.06961e-05	0.000111211	false	-0.358237	0.0021211	0.00842034	false	-0.696542	2.4426e-10	1.12463e-09	false	-1.02086	1.63005e-17	9.9339e-17	down	chr01	7891541	7894719	+	Os01g0243100
Os01g0243600	0.1797	0.4387	1.2342	1.4436	1.416	1.236	2.5118	1.3007	1.5019	2.7646	1.4457	2.0494	2	5	14	16	17	14	27	14	17	29	16	24	1.08594	0.125291	0.237757	false	0.273357	0.596874	0.716755	false	0.354799	0.463065	0.627825	false	1.32599	0.0571367	0.0923608	false	1.71656	0.0096687	0.0178485	up	chr01	7926858	7927564	-	Os01g0243600
Os01g0246400	3.7092	2.8317	1.8527	3.9953	3.8758	4.1082	10.6826	8.9253	8.7525	6.9403	5.6288	4.8709	55	43	28	59	62	62	153	128	132	97	83	76	0.459801	0.148628	0.270767	false	1.14209	2.3248e-07	1.63384e-06	up	-0.584454	0.00608401	0.0211611	false	1.56994	3.45855e-09	1.4734e-08	up	1.02097	0.000868166	0.00192064	up	chr01	8061858	8062892	+	Os01g0246400
Os01g0246700	238.477	245.776	242.948	163.387	161.361	167.032	110.808	112.34	106.398	127.87	125.498	123.267	6025	6359	6256	4111	4398	4295	2704	2745	2734	3045	3153	3277	-0.619516	4.72407e-71	2.81173e-69	false	-0.678814	4.97132e-65	2.86091e-63	false	0.312398	4.55999e-14	6.68905e-13	false	-1.33055	7.64922e-262	5.76299e-260	down	-0.983921	1.32097e-159	4.92824e-158	false	chr01	8084184	8086980	+	Os01g0246700
Os01g0247500	4.7295	5.0879	4.0504	2.7367	2.3406	1.969	0.7884	2.1964	2.6009	1.5734	2.2571	1.3713	118	130	103	68	63	50	19	53	66	37	56	36	-1.03218	1.44507e-05	7.80446e-05	down	-0.433772	0.232752	0.366661	false	0.0143536	0.97102	0.985502	false	-1.49662	1.82896e-06	6.19016e-06	down	-1.45001	6.58214e-08	2.33301e-07	down	chr01	8125672	8128014	-	Os01g0247500
Os01g0247600	9.3174	8.2711	10.8961	16.8214	23.9037	21.6383	30.8883	30.8476	27.4829	32.7511	32.8408	31.8413	99	90	118	178	274	234	317	317	297	328	347	356	1.07621	1.41535e-08	1.11234e-07	up	0.413673	0.00462632	0.0149102	false	0.247175	0.035629	0.0921204	false	1.45826	1.66036e-18	1.1205e-17	up	1.73978	7.40183e-28	6.19614e-27	up	chr01	8130258	8130932	+	Os01g0247600
Os01g0247700	2.6047	2.566	2.1259	1.1804	1.3247	1.7665	3.1979	2.9315	2.357	7.41	7.8811	6.9004	113	114	94	51	62	78	134	123	104	303	340	315	-0.8274	0.000719934	0.00288734	false	0.88849	0.000233592	0.00103902	false	1.50783	3.8764e-22	8.81039e-21	up	0.0288606	0.891826	0.919734	false	1.57047	1.87626e-22	1.34563e-21	up	chr01	8132699	8135454	-	Os01g0247700
Os01g0247900	4.9032	5.3429	6.4839	5.2801	4.545	2.8626	3.3842	2.9389	3.144	2.3371	2.1437	1.6883	69	77	93	74	69	41	46	40	45	31	30	25	-0.454306	0.105859	0.20852	false	-0.523712	0.0957242	0.185917	false	-0.501127	0.155454	0.291006	false	-1.01067	0.000317485	0.00080973	down	-1.47765	2.58608e-06	7.9341e-06	down	chr01	8146442	8148059	-	Os01g0247900
Os01g0248900	80.6016	83.3596	76.7773	95.9334	91.7265	94.3611	73.8733	65.832	66.1681	39.0962	40.2759	42.525	1133	1200	1100	1343	1391	1350	1003	895	946	518	563	629	0.173164	0.00692508	0.0215738	false	-0.55529	3.41798e-16	4.64653e-15	false	-0.635381	1.62019e-14	2.4485e-13	false	-0.414312	1.69407e-08	6.87456e-08	false	-1.01543	8.96343e-38	9.64273e-37	down	chr01	8196083	8197096	-	Os01g0248900
Os01g0249700	3.7908	5.4886	3.8475	1.8375	1.5752	4.752	0.5413	0.2703	0.5141	0.1387	1.0516	1.2422	29	43	30	14	13	37	4	2	4	1	8	10	-0.74354	0.112086	0.217822	false	NA	NA	NA	NA	NA	NA	NA	NA	-3.49394	5.05626e-08	1.97521e-07	down	-2.44943	3.14031e-05	8.49483e-05	down	chr01	8229331	8229903	+	Os01g0249700
Os01g0249800	30.7052	31.3269	27.0093	16.6914	19.5308	18.1012	13.0447	10.9475	18.6342	10.6716	13.6285	9.1566	290	303	260	157	199	174	119	100	179	95	128	91	-0.766923	1.44514e-07	1.01762e-06	false	-0.449505	0.0245807	0.0621954	false	-0.232033	0.318702	0.488373	false	-1.24848	6.49428e-12	3.2452e-11	down	-1.44756	3.04336e-16	1.755e-15	down	chr01	8233016	8233871	+	Os01g0249800
Os01g0253400	1.0177	1.3076	1.0511	2.259	2.284	2.6315	2.8837	2.0492	2.4226	1.989	1.9391	1.1708	19	25	20	42	46	50	52	37	46	35	36	23	1.03135	0.00601917	0.019075	up	-0.0650674	0.837152	0.895536	false	-0.41295	0.249436	0.411894	false	0.934096	0.0159927	0.0297189	false	0.556895	0.201517	0.268858	false	chr01	8387589	8388859	-	Os01g0253400
Os01g0253800	2.5267	3.6421	3.5414	7.4904	9.4799	6.8565	5.7301	4.1053	5.6783	2.8083	4.5977	2.5156	21	31	30	62	85	58	46	33	48	22	38	22	1.23958	0.000172021	0.000780305	up	-0.720728	0.0156378	0.0423137	false	-0.526493	0.166842	0.307015	false	0.486701	0.197034	0.270853	false	-0.00490091	0.991004	0.993351	false	chr01	8401548	8402325	-	Os01g0253800
Os01g0253900	14.1147	11.2684	13.2742	61.1095	61.1435	54.4836	92.1141	88.3139	85.1762	111.082	107.029	109.691	603	493	578	2600	2818	2369	3801	3649	3701	4473	4547	4931	2.13864	5.15433e-176	9.39672e-174	up	0.486227	1.11907e-22	2.08294e-21	false	0.423465	1.09026e-29	3.30396e-28	false	2.59262	0	0	up	3.05041	0	0	up	chr01	8404247	8408353	+	Os01g0253900
Os01g0254850	2.2132	2.5614	3.9408	1.3992	1.7476	1.2081	1.6973	0.678	1.6925	0.2609	1.6486	1.3243	27	32	49	17	23	15	20	8	21	3	20	17	-1.05497	0.014758	0.0415634	down	-0.199365	0.709651	0.804568	false	-0.205903	0.749662	0.851421	false	-1.28735	0.00617963	0.0125734	down	-1.45734	0.00629766	0.0120636	down	chr01	8471334	8472108	-	Os01g0254850
Os01g0256800	6.9719	7.3575	7.4104	5.5786	6.3279	4.6738	4.4174	4.7494	5.2661	3.525	2.5196	2.847	384	415	416	306	376	262	235	253	295	183	138	165	-0.445092	0.000417327	0.00176063	false	-0.301449	0.033004	0.0791386	false	-0.581494	0.000298146	0.00145877	false	-0.778692	2.53142e-10	1.16324e-09	false	-1.32659	4.74388e-20	3.14816e-19	down	chr01	8560625	8569629	-	Os01g0256800
Os01g0259300	25.2936	25.3878	21.3535	14.5297	19.3018	14.911	6.9426	9.1229	7.6341	5.9911	13.6048	12.7455	215	221	185	123	177	129	57	75	66	48	115	114	-0.616681	0.000399748	0.00169481	false	-1.14287	3.59672e-07	2.47156e-06	down	0.571507	0.0501044	0.120929	false	-1.79204	3.32989e-19	2.30973e-18	down	-1.18537	4.79291e-07	1.57642e-06	down	chr01	8689258	8689797	-	Os01g0259300
Os01g0259600	11.1628	11.1069	10.5069	19.3189	16.7688	20.4791	22.8635	23.3963	23.3188	21.279	22.3896	24.4081	369	376	354	636	598	689	730	748	784	663	736	849	0.731853	4.55437e-12	4.59066e-11	false	0.198417	0.0261765	0.0654116	false	0.0892673	0.269642	0.434259	false	0.897824	1.28647e-21	9.76772e-21	false	1.02093	3.27024e-25	2.5479e-24	up	chr01	8701299	8708612	-	Os01g0259600
Os01g0259966	0.6132	0.958	0.8423	0.2463	1.2505	1.687	2.4125	2.7897	2.8939	3.6432	1.3566	1.1655	5	8	7	2	11	14	19	22	24	28	11	10	NA	NA	NA	NA	1.24167	0.0414963	0.0954933	false	-0.282951	0.594655	0.736785	false	1.55653	0.0102405	0.0199074	up	NA	NA	NA	NA	chr01	8728995	8729512	+	Os01g0259966
Os01g0260000	3.1653	4.0127	2.6152	0.7806	1.6472	2.5644	1.7823	1.0909	0.6006	0.5892	1.6753	1.2138	57	74	48	14	32	47	31	19	11	10	30	23	-1.02689	0.00718589	0.0222933	down	-0.627764	0.217236	0.348974	false	0.127807	0.810541	0.892278	false	-1.68853	2.20943e-05	6.60573e-05	down	-1.52281	0.000127099	0.000318946	down	chr01	8733343	8734486	+	Os01g0260000
Os01g0260100	1.4298	1.6966	1.4916	1.9991	1.3086	1.1737	1.0681	1.4409	1.477	0.8833	0.7644	0.7052	79	96	84	110	78	66	57	77	83	46	42	41	-0.0998008	0.696065	0.80932	false	-0.268157	0.31986	0.463927	false	-0.643644	0.0255627	0.0703664	false	-0.400026	0.109308	0.163477	false	-1.00988	0.00025863	0.000620201	down	chr01	8734767	8741720	-	Os01g0260100
Os01g0262401	5.5914	3.6012	4.5521	4.1809	4.5213	2.6884	5.6657	5.1662	4.3278	0.8835	2.7515	2.3742	47	31	39	35	41	23	46	42	37	7	23	21	-0.323358	0.385359	0.545401	false	0.308941	0.389809	0.533675	false	-1.20707	0.00579547	0.0202925	down	-0.0468204	0.892652	0.920182	false	-1.22002	0.00830116	0.0155147	down	chr01	8856489	8857022	-	Os01g0262401
Os01g0263000	9.4906	14.8857	12.7452	5.7773	10.1719	9.3831	11.3611	9.4449	9.7395	4.7828	5.4876	5.5244	160	257	219	97	185	161	185	154	167	76	92	98	-0.606473	0.00410842	0.0136768	false	0.16701	0.411268	0.554391	false	-0.830048	1.72488e-05	0.000106938	false	-0.471235	0.0100933	0.019659	false	-1.26728	8.54918e-10	3.50026e-09	down	chr01	8903598	8905415	-	Os01g0263000
Os01g0263400	0.6987	0.8529	0.5713	0.4872	0.4858	0.4386	0.5024	0.3612	0.2672	0.6178	0.6441	0.8854	36	45	30	25	27	23	25	18	14	30	33	48	-0.643744	0.0955926	0.192349	false	-0.423808	0.355504	0.500872	false	1.05004	0.0123909	0.0387338	up	-1.09992	0.0100258	0.0195453	down	-0.0156773	0.966012	0.973918	false	chr01	8921590	8924862	-	Os01g0263400
Os01g0263600	7.6435	7.6484	8.1951	5.0797	4.8062	6.55	4.2586	3.4382	4.1372	3.1769	3.4707	3.6844	485	497	530	321	329	423	261	211	267	190	219	246	-0.570818	2.51724e-06	1.51499e-05	false	-0.574222	7.35394e-05	0.0003605	false	-0.0752003	0.606634	0.746239	false	-1.17709	1.2876e-22	1.00936e-21	down	-1.21777	5.05962e-24	3.82926e-23	down	chr01	8931299	8948832	+	Os01g0263600
Os01g0264000	7.5673	8.1822	7.5331	6.5976	6.2274	4.8962	2.9809	2.4808	2.9398	3.4463	3.9718	3.8588	205	227	208	178	182	135	78	65	81	88	107	110	-0.448682	0.00650133	0.0204185	false	-1.17762	1.7223e-08	1.35356e-07	down	0.544846	0.0159055	0.0476297	false	-1.65849	1.26961e-18	8.62269e-18	down	-1.0793	1.21122e-09	4.9107e-09	down	chr01	8949337	8951088	-	Os01g0264000
Os01g0265100	25.3102	24.6444	22.7102	28.5276	24.798	25.5765	22.9193	27.437	28.9972	10.2514	12.3996	13.0889	351	350	321	394	371	361	307	368	409	134	171	191	0.0635733	0.588508	0.727244	false	-0.0917541	0.453689	0.594629	false	-1.02928	3.23108e-12	4.16115e-11	down	-0.0602784	0.631348	0.706553	false	-1.0557	5.03959e-13	2.50741e-12	down	chr01	9019849	9024048	-	Os01g0265100
Os01g0266400	316.497	291.647	289.786	240.241	289.351	272.574	77.1278	70.7648	62.6857	308.51	297.931	276.023	2770	2614	2585	2094	2732	2428	652	599	558	2545	2593	2542	-0.217148	0.000279473	0.00121881	false	-2.03176	5.92766e-148	9.61359e-146	down	2.18758	1.03544e-215	3.55465e-213	up	-2.28143	3.01284e-233	1.97189e-231	down	-0.0595911	0.261784	0.335905	false	chr01	9113868	9114423	+	Os01g0266400
Os01g0266500	27.6256	27.8321	27.9648	19.1532	25.9123	20.0341	8.8528	7.991	9.4311	13.3171	15.5988	16.9295	504	520	520	348	510	372	156	141	175	229	283	325	-0.41158	0.000425552	0.00179175	false	-1.41036	3.52889e-21	6.1259e-20	down	0.923676	1.69024e-09	1.71871e-08	false	-1.85426	2.95919e-49	4.07385e-48	down	-0.896088	2.68113e-14	1.41566e-13	false	chr01	9114579	9117424	-	Os01g0266500
Os01g0267100	5.8485	6.0028	6.771	7.3994	7.9873	7.9427	15.3126	14.8624	16.8037	13.3199	14.3633	13.4629	450	473	531	567	663	622	1138	1106	1315	966	1099	1090	0.270046	0.00539364	0.0173419	false	0.908741	2.62623e-31	6.62038e-30	false	-0.0718555	0.300502	0.469046	false	1.14656	5.28562e-39	6.12196e-38	up	1.10914	3.59461e-37	3.80895e-36	up	chr01	9159753	9165677	+	Os01g0267100
Os01g0267300	4.7445	4.4758	4.5366	2.4224	1.7144	2.2123	0.1665	0.7067	0.6325	1.4504	0.4852	0.0382	118	114	115	60	46	56	4	17	16	34	12	1	-1.17271	1.05029e-06	6.63864e-06	down	-2.17304	9.18805e-07	5.99745e-06	down	0.50627	0.684816	0.805001	false	-3.37512	1.99227e-21	1.50196e-20	down	-2.8382	0.00834017	0.0155838	down	chr01	9171328	9172907	+	Os01g0267300
Os01g0268600	1.5981	1.986	1.8123	0.9586	1.3082	1.2643	1.7834	1.1373	0.8162	2.7303	2.5879	3.2938	77	98	89	46	68	62	83	53	40	124	124	167	-0.666252	0.00949125	0.0284467	false	-0.0224015	0.943803	0.966643	false	1.32791	2.64893e-07	2.13191e-06	up	-0.721777	0.0131864	0.0249956	false	0.640291	0.00271382	0.00555751	false	chr01	9245577	9253404	+	Os01g0268600
Os01g0268900	0.9266	1.6964	0.7955	1.57	0.5368	0.7966	2.698	2.5747	2.3345	2.5805	1.2229	1.3759	16	30	14	27	10	14	45	43	41	42	21	25	-0.295364	0.592866	0.730139	false	1.29462	0.00285698	0.00979584	up	-0.440199	0.244181	0.405852	false	0.964088	0.0201192	0.0365719	false	0.559927	0.250835	0.323982	false	chr01	9264978	9268375	+	Os01g0268900
Os01g0269000	21.5175	21.7617	21.1833	53.5739	53.4596	53.7889	92.5576	91.1112	91.7486	114.144	114.078	109.305	588	609	590	1458	1576	1496	2443	2408	2550	2940	3100	3143	1.26392	1.82903e-74	1.15075e-72	up	0.675053	3.67597e-43	1.28008e-41	false	0.412826	5.2029e-23	1.23119e-21	false	1.90673	4.07974e-207	2.30343e-205	up	2.35394	0	0	up	chr01	9268690	9272912	-	Os01g0269000
Os01g0269500	1.5027	2.6413	1.8061	2.3388	2.1591	1.8825	1.6336	1.981	1.4221	4.2249	3.3245	3.5167	80	144	98	124	124	102	84	102	77	212	176	197	0.0442561	0.849242	0.911567	false	-0.443373	0.0439039	0.100002	false	1.2556	9.95999e-11	1.13187e-09	up	-0.430803	0.0887374	0.135882	false	0.858384	5.75399e-05	0.000150661	false	chr01	9293193	9299711	+	Os01g0269500
Os01g0269550	0.872	1.8271	1.5507	0.8391	1.4313	1.178	0.9592	1.0519	0.7859	2.0815	1.5162	1.6401	48	103	87	46	85	66	51	56	44	108	83	95	-0.357088	0.239833	0.386259	false	-0.406351	0.173276	0.293479	false	1.02466	8.12633e-05	0.000445669	up	-0.794958	0.0102306	0.0198899	false	0.263756	0.342528	0.421528	false	chr01	9300816	9304312	+	Os01g0269550
Os01g0269800	1.4948	1.0773	0.7333	0.4288	1.4845	1.0141	0.8843	0.2576	0.2799	0.3021	0	0.2706	42	31	21	12	45	29	24	7	8	8	0	8	-0.225325	0.626218	0.756605	false	-1.14848	0.04887	0.10897	false	NA	NA	NA	NA	-1.40755	0.00928859	0.0182432	down	-2.56406	8.81224e-05	0.000225885	down	chr01	9316276	9318060	+	Os01g0269800
Os01g0270300	7.7099	6.2226	7.9503	5.1347	6.1257	4.8311	13.1136	11.7135	10.3651	5.3001	5.1423	4.785	196	162	206	130	168	125	322	288	268	127	130	128	-0.496923	0.00528003	0.0170286	false	1.02574	1.19016e-10	1.1175e-09	up	-1.08926	3.83579e-12	4.90842e-11	down	0.496638	0.0013193	0.00305549	false	-0.557865	0.00195405	0.00408792	false	chr01	9339815	9342240	+	Os01g0270300
Os01g0271400	6.657	5.3236	7.2633	8.3554	11.5965	6.9353	19.6067	19.5808	15.4601	17.3521	11.888	17.9429	116	95	129	145	218	123	330	330	274	285	206	329	0.42921	0.0478975	0.111231	false	0.919413	1.81919e-07	1.28866e-06	false	-0.0912774	0.560856	0.710053	false	1.31687	1.98742e-14	1.1311e-13	up	1.25977	5.42242e-11	2.40217e-10	up	chr01	9379123	9383262	-	Os01g0271400
Os01g0274500	4.0601	2.0211	3.2805	2.2382	3.3945	3.9891	4.698	4.5272	3.2092	1.5203	0.4803	1.1348	51	26	42	28	46	51	57	55	41	18	6	15	-0.0130147	0.971938	0.982591	false	0.266336	0.425045	0.567641	false	-1.87124	1.83764e-05	0.000113439	down	0.221373	0.527168	0.612276	false	-1.6146	0.00103305	0.002259	down	chr01	9526187	9526984	+	Os01g0274500
Os01g0275900	1.7647	2.8617	1.2058	3.6071	2.6873	3.7154	4.3391	2.6391	3.6869	4.2125	4.6899	5.2108	56	93	39	114	92	120	133	81	119	126	148	174	0.72274	0.0119846	0.0347434	false	-0.00818262	0.971718	0.983668	false	0.524994	0.0115509	0.0365249	false	0.68217	0.0221132	0.0398045	false	1.24036	3.14934e-06	9.56013e-06	up	chr01	9644443	9647828	-	Os01g0275900
Os01g0276066	3.5353	2.406	2.6277	2.7968	1.4896	2.1052	2.1074	1.883	2.5279	1.3639	0.7541	1.4253	33	23	25	26	15	20	19	17	24	12	7	14	-0.479532	0.288297	0.442958	false	-0.0685758	0.886466	0.929679	false	-0.760022	0.166849	0.307015	false	-0.580222	0.194277	0.267723	false	-1.30667	0.0125917	0.0227413	down	chr01	9659330	9659922	-	Os01g0276066
Os01g0276700	92.0052	88.4199	85.7058	75.0857	76.7818	73.4976	28.4876	28.2082	29.7361	47.1107	48.2065	51.5827	3541	3485	3362	2878	3188	2879	1059	1050	1164	1709	1845	2089	-0.294532	6.46326e-12	6.4005e-11	false	-1.48355	9.16129e-182	1.83163e-179	down	0.885243	2.43178e-50	1.26833e-48	false	-1.81029	2.17133e-265	1.66263e-263	down	-0.890844	2.77841e-73	5.09703e-72	false	chr01	9694027	9699817	-	Os01g0276700
Os01g0276900	36.054	31.8189	36.09	19.0634	17.1754	20.2679	11.2454	13.59	13.2819	24.2096	22.0288	24.3749	395	357	403	208	203	226	119	144	148	250	240	281	-0.935133	6.99148e-13	7.4734e-12	false	-0.668077	6.14398e-05	0.000305907	false	1.00883	8.79759e-11	1.00473e-09	up	-1.63514	9.7348e-30	9.25339e-29	down	-0.592135	2.39997e-06	7.39039e-06	false	chr01	9711631	9712419	-	Os01g0276900
Os01g0277500	1.2401	0.9633	1.991	0.5943	1.2279	1.3015	2.6846	1.8942	2.1892	1.1662	1.1337	0.9375	44	35	72	21	47	47	92	65	79	39	40	35	-0.479106	0.206814	0.346481	false	1.01149	0.00151254	0.00559532	up	-0.94613	0.00111772	0.00478568	false	0.500614	0.105716	0.158846	false	-0.409776	0.252994	0.32638	false	chr01	9733832	9738224	+	Os01g0277500
Os01g0278000	89.1131	86.1677	87.9798	64.4125	53.7638	54.5472	39.2829	38.6533	36.6951	40.321	44.3374	39.5407	1435	1421	1444	1033	934	894	611	602	601	612	710	670	-0.663411	5.15358e-19	7.66844e-18	false	-0.692429	3.9135e-15	5.0228e-14	false	0.235543	0.00687966	0.023509	false	-1.38817	7.70354e-85	1.65446e-83	down	-1.11824	1.74549e-53	2.49447e-52	down	chr01	9770015	9771037	-	Os01g0278000
Os01g0278950	1.0336	0.6211	0.9621	0.5322	0.4422	0.625	0.9878	0.7399	0.6254	0.5061	0.2932	0.4282	39	24	37	20	18	24	36	27	24	18	11	17	-0.765608	0.0702706	0.150646	false	0.45603	0.29258	0.434523	false	-0.819741	0.0790449	0.173368	false	-0.342409	0.394197	0.483963	false	-1.1273	0.0153524	0.027262	down	chr01	9863216	9866617	+	Os01g0278950
Os01g0279000	0.6896	0.8838	1.0783	0.3462	0.5593	0.3176	0.5801	0.2674	0.3814	0.503	0.4117	0.5325	32	42	51	16	28	15	26	12	18	22	19	26	-1.16843	0.00453244	0.0149062	down	-0.0979743	0.848186	0.90263	false	0.356844	0.457823	0.623063	false	-1.30036	0.00221606	0.00492083	down	-0.908733	0.0221138	0.0379569	false	chr01	9866730	9870864	+	Os01g0279000
Os01g0280500	47.3861	58.5604	52.3973	44.2292	50.873	53.0097	20.7908	20.82	21.4659	23.6856	18.2131	20.2804	866	1096	976	805	1003	986	367	368	399	408	331	390	-0.151813	0.0890615	0.182127	false	-1.33268	9.73261e-46	3.59424e-44	down	0.0977923	0.409256	0.579194	false	-1.51651	6.44357e-55	9.6104e-54	down	-1.38473	1.51967e-37	1.62135e-36	down	chr01	9967185	9969073	-	Os01g0280500
Os01g0281000	23.4948	24.0522	25.5478	44.5191	50.2559	45.9825	62.1846	63.5019	63.286	48.8193	52.0703	50.2639	868	910	962	1638	2003	1729	2219	2269	2378	1700	1913	1954	0.890509	9.35616e-40	2.79514e-38	false	0.323295	1.717e-09	1.46832e-08	false	-0.202214	2.85567e-05	0.000170827	false	1.18178	3.49115e-86	7.58824e-85	up	1.01378	2.14993e-56	3.23114e-55	up	chr01	10003952	10007742	+	Os01g0281000
Os01g0281301	1.7077	1.3341	2.6808	1.629	3.4826	1.594	3.9781	6.18	6.3804	2.0836	4.1215	2.5156	20	16	32	19	44	19	45	70	76	23	48	31	0.176675	0.711724	0.820097	false	1.19637	0.001299	0.00488906	up	-0.803185	0.0194858	0.0564688	false	1.34298	0.000360613	0.000912476	up	0.574171	0.201724	0.269073	false	chr01	10019633	10020376	-	Os01g0281301
Os01g0281400	85.3971	91.4006	83.8038	76.3715	71.1221	68.1638	60.2938	60.5982	61.0191	42.681	45.0843	42.9247	4600	5042	4601	4097	4133	3737	3137	3157	3343	2167	2415	2433	-0.328184	3.7923e-12	3.83588e-11	false	-0.34651	5.46422e-15	6.96298e-14	false	-0.357334	2.62108e-17	4.74331e-16	false	-0.706953	6.26329e-63	1.04676e-61	false	-1.03011	1.02848e-111	2.69628e-110	down	chr01	10021423	10027120	-	Os01g0281400
Os01g0283000	0.3556	0.5924	0.3078	0.5461	0.6205	0.3699	1.5809	1.103	1.0489	0.3995	0.6942	0.3578	17	29	15	26	32	18	73	51	51	18	33	18	0.236113	0.61536	0.747584	false	1.17661	0.000957727	0.00371867	up	-1.2432	0.00082952	0.00366567	down	1.38134	0.000360494	0.000912273	up	0.173203	0.728861	0.786196	false	chr01	10113431	10119022	-	Os01g0283000
Os01g0283400	6.3195	4.6552	6.5266	4.2303	1.6443	1.9608	0.1148	1.0317	1.6351	2.9406	1.3379	2.0019	57	43	60	38	16	18	1	9	15	25	12	19	-1.2181	0.00203971	0.00736059	down	-1.58706	0.0166352	0.0445912	down	1.28633	0.0591607	0.138246	false	-2.83117	1.8909e-08	7.64285e-08	down	-1.51712	0.000145632	0.000362213	down	chr01	10136482	10137054	+	Os01g0283400
Os01g0283600	3.9503	5.5014	3.6851	5.267	3.4216	3.8812	0.3352	1.0713	0.5094	0.6183	0.1954	0.7385	61	87	58	81	57	61	5	16	8	9	3	12	-0.120779	0.669439	0.789784	false	-2.8167	1.03161e-10	9.74153e-10	down	NA	NA	NA	NA	-2.96851	8.74993e-12	4.34732e-11	down	-3.11253	9.95766e-12	4.61782e-11	down	chr01	10144374	10146312	+	Os01g0283600
Os01g0283700	2.3817	1.4662	1.1684	0.6239	0.6239	0.4578	0.268	0.4283	0.1018	0.5493	0	0.1476	46	29	23	12	13	9	5	8	2	10	0	3	-1.60831	0.0011502	0.0044171	down	NA	NA	NA	NA	NA	NA	NA	NA	-2.84644	3.10533e-06	1.02596e-05	down	-2.90309	2.64902e-05	7.23056e-05	down	chr01	10148777	10152280	+	Os01g0283700
Os01g0284900	20.1716	19.2067	22.2546	15.59	15.4394	16.2419	10.2254	10.0388	9.9987	6.2604	6.0601	5.568	482	470	542	371	398	395	236	232	243	141	144	140	-0.437904	3.4236e-05	0.000174981	false	-0.744502	5.71924e-10	5.07813e-09	false	-0.639882	3.36919e-05	0.000198959	false	-1.21476	1.05185e-24	8.7459e-24	down	-1.82044	7.32446e-42	8.52993e-41	down	chr01	10200477	10203472	-	Os01g0284900
Os01g0286100	2.8566	2.7894	3.522	1.5738	1.8512	1.5648	0.4449	0.3659	0.6711	0.4023	0.2542	0.1682	113	113	142	62	79	63	17	14	27	15	10	7	-0.93169	3.94971e-05	0.000198972	false	-1.84907	1.65592e-07	1.17768e-06	down	-0.735938	0.202146	0.354495	false	-2.81282	6.62201e-20	4.71039e-19	down	-3.52462	1.70028e-22	1.22206e-21	down	chr01	10271157	10274304	-	Os01g0286100
Os01g0286900	8.2091	8.0882	5.3695	4.6783	4.8673	5.3771	3.2158	5.8115	3.6357	3.6093	2.3798	2.3193	111	112	74	63	71	74	42	76	50	46	32	33	-0.592469	0.0171326	0.0473017	false	-0.338827	0.243695	0.379696	false	-0.491309	0.153591	0.288364	false	-0.962963	0.000732812	0.00176797	false	-1.42099	2.02139e-06	6.26352e-06	down	chr01	10312342	10314826	+	Os01g0286900
Os01g0287400	5.5669	4.6898	4.2838	1.7536	5.8685	2.7884	2.9382	3.8373	1.5025	3.4742	2.6344	3.6307	51	44	40	16	58	26	26	34	14	30	24	35	-0.531819	0.192819	0.329131	false	-0.437904	0.369562	0.514151	false	0.357703	0.411862	0.581901	false	-1.0039	0.011863	0.0227241	down	-0.611435	0.0897417	0.13312	false	chr01	10333794	10334375	+	Os01g0287400
Os01g0289100	60.2231	56.6548	72.8975	28.8832	25.9829	22.61	10.2649	12.9092	12.1552	16.1031	7.0161	11.7489	492	474	607	235	229	188	81	102	101	124	57	101	-1.34775	4.37963e-24	7.89733e-23	down	-1.23356	1.89617e-11	1.90043e-10	down	0.0985349	0.712382	0.824356	false	-2.61358	2.99328e-65	5.13061e-64	down	-2.4802	2.12171e-13	1.07494e-12	down	chr01	10432248	10432766	-	Os01g0289100
Os01g0289600	26.3568	25.4912	26.8958	23.2832	20.5149	19.7682	14.0604	14.614	13.1549	18.4108	15.8823	19.1684	524	519	545	461	440	400	270	281	266	345	314	401	-0.364208	0.000400418	0.0016961	false	-0.704994	3.65466e-09	3.04341e-08	false	0.474454	0.000153998	0.000801201	false	-1.10152	2.14043e-23	1.71932e-22	down	-0.592739	6.53725e-08	2.31816e-07	false	chr01	10471169	10478800	+	Os01g0289600
Os01g0290700	35.9412	39.4295	40.7274	20.7096	22.2641	24.3687	17.2988	15.7464	19.0806	15.0495	12.3391	15.879	413	464	477	237	276	285	192	175	223	163	141	192	-0.841064	1.90718e-12	1.96778e-11	false	-0.469958	0.00127708	0.0048175	false	-0.149093	0.370307	0.541098	false	-1.34312	2.63101e-25	2.22152e-24	down	-1.45825	3.44128e-26	2.76537e-25	down	chr01	10515442	10516270	-	Os01g0290700
Os01g0290800	220.465	217.059	218.768	129.678	134.947	127.655	115.58	104.892	111.378	96.312	106.312	106.008	7378	7439	7462	4322	4872	4348	3736	3395	3791	3038	3538	3733	-0.797178	1.67544e-127	2.05246e-125	false	-0.342618	1.64717e-16	2.30544e-15	false	0.0155672	0.736728	0.841808	false	-1.17212	6.11469e-211	3.58183e-209	down	-1.12217	2.59849e-183	1.11611e-181	down	chr01	10516472	10518597	+	Os01g0290800
Os01g0294500	3.1734	2.0463	1.2924	2.6453	0.888	0.8236	0.7439	1.6715	0.883	0.5082	0.5419	1.3657	53	35	22	44	16	14	12	27	15	8	9	24	-0.634966	0.192881	0.329189	false	-0.501142	0.362348	0.507585	false	-0.32059	0.588025	0.731446	false	-1.16814	0.0138782	0.0261925	down	-1.45384	0.0051087	0.00997572	down	chr01	10720396	10721623	-	Os01g0294500
Os01g0294700	55.7481	57.1398	48.6552	36.711	38.0487	37.3289	21.4462	24.6256	23.5109	13.6723	12.6231	12.2924	1168	1226	1039	766	860	796	434	499	501	270	263	271	-0.582004	5.30464e-14	6.11341e-13	false	-0.788958	2.55964e-19	4.08556e-18	false	-0.731972	1.82002e-10	2.01455e-09	false	-1.40299	4.20049e-56	6.358e-55	down	-2.10116	1.19186e-101	2.90236e-100	down	chr01	10748692	10750233	-	Os01g0294700
Os01g0295700	172.041	169.543	174.681	108.686	115.226	113.958	62.966	59.1204	54.5059	79.8032	78.1705	80.7185	4444	4485	4599	2796	3211	2996	1571	1477	1432	1943	2008	2194	-0.66642	1.41997e-63	7.37144e-62	false	-1.03784	2.73888e-80	1.99749e-78	down	0.555038	3.92247e-22	8.90628e-21	false	-1.73671	1.97337e-259	1.45861e-257	down	-1.14723	1.93486e-167	7.62157e-166	down	chr01	10805527	10808077	-	Os01g0295700
Os01g0296200	2.2117	2.1224	2.0203	1.0338	2.651	1.1614	1.6581	1.0645	1.1247	0.5664	0.4985	0.9784	58	57	54	27	75	31	42	27	30	14	13	27	-0.44168	0.217364	0.359627	false	-0.438473	0.282994	0.424335	false	-0.78673	0.0798455	0.174719	false	-0.913314	0.00580285	0.0118831	false	-1.66436	1.85023e-05	5.1517e-05	down	chr01	10830045	10831911	+	Os01g0296200
Os01g0296450	0.2723	0.9572	0.2672	0.3008	0.6058	0.2675	0.733	0.8165	1.2851	0.2311	0.3012	0.2847	10	36	10	11	24	10	26	29	48	8	11	11	-0.404925	0.513069	0.663265	false	1.16624	0.0146985	0.0401516	up	-1.67436	0.000707339	0.0031795	down	0.732567	0.158088	0.22478	false	NA	NA	NA	NA	chr01	10871540	10873947	-	Os01g0296450
Os01g0297200	10.2647	12.572	12.5281	3.5064	3.6293	4.2282	3.3963	2.9542	3.3294	3.892	5.7108	5.2965	291	365	362	99	111	122	93	81	96	104	161	158	-1.69379	2.2156e-26	4.31436e-25	down	-0.33213	0.120166	0.222276	false	0.743488	0.000437094	0.00206482	false	-2.05798	2.38152e-35	2.56676e-34	down	-1.27973	1.15697e-14	6.20607e-14	down	chr01	10891810	10893684	+	Os01g0297200
Os01g0297700	0.0404	0.2764	0.8332	1.0151	0.4873	0.2384	1.7584	1.2543	1.7891	0.8151	1.3826	1.2298	1	7	21	25	13	6	42	30	45	19	34	32	0.538827	0.497914	0.650028	false	1.36688	0.00461563	0.0148799	up	-0.364238	0.337134	0.507711	false	1.86779	0.00163389	0.00371867	up	1.53751	0.018182	0.031799	up	chr01	10911297	10914638	+	Os01g0297700
Os01g0298301	20.8245	23.4234	20.9488	14.8885	13.6833	14.5038	9.5519	11.1746	12.5052	9.6485	13.3864	10.271	316	364	324	225	224	224	140	164	193	138	202	164	-0.653706	5.91141e-07	3.85541e-06	false	-0.474016	0.00287296	0.00983819	false	0.122516	0.500749	0.661053	false	-1.15951	4.00078e-15	2.35153e-14	down	-1.00307	8.47845e-11	3.70177e-10	down	chr01	10932480	10933544	-	Os01g0298301
Os01g0298400	41.5998	44.5195	45.3561	23.5868	23.2759	26.1497	14.2565	18.9637	13.482	17.9855	16.4072	14.1311	719	788	799	406	434	460	238	317	237	293	282	257	-0.904179	2.22029e-22	3.76052e-21	false	-0.746451	2.90757e-08	2.23582e-07	false	0.174229	0.252889	0.416073	false	-1.68285	8.12969e-46	1.05416e-44	down	-1.4749	5.77158e-42	6.73495e-41	down	chr01	10934895	10935992	+	Os01g0298400
Os01g0299300	5.3114	7.3898	6.4032	2.8932	3.7005	2.2511	1.6173	2.369	1.9796	2.3203	2.5484	2.5073	153	218	188	83	115	66	45	66	58	63	73	76	-1.16481	5.29038e-08	3.91711e-07	down	-0.670655	0.0149387	0.0406741	false	0.426356	0.114026	0.230116	false	-1.86809	7.54932e-17	4.78076e-16	down	-1.40756	2.11357e-11	9.55975e-11	down	chr01	10969328	10973346	-	Os01g0299300
Os01g0302100	0.9177	0.4647	0.9004	1.1263	0.5986	0.8349	1.2317	2.179	1.7044	0.5049	0.6494	0.5168	27	14	27	33	19	25	35	62	51	14	19	16	0.109606	0.812682	0.887632	false	0.901238	0.0179853	0.0475942	false	-1.49405	0.000221377	0.0011178	down	0.977093	0.015134	0.028305	false	-0.482673	0.341853	0.420914	false	chr01	11129520	11131876	+	Os01g0302100
Os01g0302500	0.8342	1.1812	0.4502	0.2932	0.464	0.1639	0.2159	0.2156	0.2461	0.1328	0.3356	0.2378	20	29	11	7	12	4	5	5	6	3	8	6	-1.47042	0.0209097	0.0558606	false	NA	NA	NA	NA	NA	NA	NA	NA	-2.05007	0.00215742	0.0048061	down	-1.8332	0.0071874	0.0136134	down	chr01	11167043	11174451	+	Os01g0302500
Os01g0303000	1.4059	0.6006	0.8621	0.5294	0	0.0863	1.8194	0	0.3456	2.3305	3.0926	2.2546	16	7	10	6	0	1	20	0	4	25	35	27	NA	NA	NA	NA	NA	NA	NA	NA	1.94762	0.136008	0.262751	false	-0.596431	0.510828	0.597028	false	1.38935	0.00752413	0.0141843	up	chr01	11202609	11203331	-	Os01g0303000
Os01g0303600	12.7056	15.0653	15.4796	15.772	15.66	15.0215	8.9623	6.6407	5.7656	12.5911	11.6535	8.2267	182	221	226	225	242	219	124	92	84	170	166	124	0.0474558	0.749425	0.846701	false	-1.22326	3.29076e-11	3.23662e-10	down	0.722614	0.00108395	0.00465755	false	-1.20804	7.67514e-10	3.41959e-09	down	-0.450965	0.0152134	0.0270377	false	chr01	11231975	11234809	-	Os01g0303600
Os01g0303800	115.994	108.327	106.921	121.358	121.7	123.718	68.7166	69.8678	69.8569	207.764	201.121	206.23	1835	1755	1724	1912	2077	1992	1050	1069	1124	3098	3164	3433	0.0922872	0.0820365	0.17067	false	-0.916309	6.9582e-61	3.65101e-59	false	1.68086	5.16452e-263	2.3292e-260	up	-0.856238	6.78538e-45	8.69738e-44	false	0.858869	4.47684e-71	7.96795e-70	false	chr01	11245253	11246737	+	Os01g0303800
Os01g0304300	17.0413	15.8151	16.6973	13.3266	13.2766	12.5689	8.6087	9.4004	10.4439	8.1432	7.2819	7.468	746	709	745	581	627	560	364	398	465	336	317	344	-0.39385	3.55105e-06	2.08988e-05	false	-0.561648	3.57673e-08	2.71973e-07	false	-0.195257	0.0947275	0.199984	false	-0.987699	1.38499e-23	1.11941e-22	false	-1.14913	4.12311e-31	3.79092e-30	down	chr01	11272159	11277795	+	Os01g0304300
Os01g0305200	140.239	158.53	162.952	88.7	88.4266	99.0326	48.8988	50.0149	46.4375	71.2539	67.1193	62.4449	1351	1564	1600	851	919	971	455	466	455	647	643	633	-0.797171	4.17319e-26	8.072e-25	false	-1.02727	6.19166e-32	1.58146e-30	down	0.585508	4.36684e-10	4.66087e-09	false	-1.8567	1.30862e-111	3.62867e-110	down	-1.23693	1.02431e-52	1.4496e-51	down	chr01	11316720	11320061	+	Os01g0305200
Os01g0305300	18.5236	17.833	10.8788	8.252	11.0035	10.5098	2.0258	6.3392	7.8237	7.7502	8.0018	8.6779	142	140	85	63	91	82	15	47	61	56	61	70	-0.719544	0.00337831	0.0115128	false	-0.977288	0.0064858	0.0199919	false	0.71123	0.0550758	0.130342	false	-1.73009	0.00224521	0.00498273	down	-0.983882	0.000122489	0.000308043	false	chr01	11317192	11317678	+	Os01g0305300
Os01g0305900	2.498	1.7697	2.1145	1.7214	1.9069	0.8181	0.7099	1.8232	1.3966	0.3638	0.7388	0.8844	51	37	44	35	42	17	14	36	29	7	15	19	-0.573446	0.13311	0.249465	false	-0.280189	0.539354	0.669056	false	-0.857583	0.106187	0.218158	false	-0.886059	0.0268502	0.0472922	false	-1.70809	0.000134637	0.000336701	down	chr01	11350507	11356863	+	Os01g0305900
Os01g0306400	1.05	1.4526	1.5024	0.2636	0.8922	0.6878	0.2718	0.769	0.2151	0.6963	0.484	0.9563	24	34	35	6	22	16	6	17	5	15	11	23	-1.17007	0.0176193	0.0483795	down	-0.661201	0.342607	0.487762	false	0.892091	0.168389	0.309157	false	-1.86722	0.000671224	0.00162928	down	-0.939019	0.0449912	0.0720751	false	chr01	11378620	11380071	+	Os01g0306400
Os01g0307500	0.3524	0.1147	0.0576	0.2064	0.5717	0.3751	1.0034	0.9718	0.8663	0.7478	0.2953	0.0837	12	4	2	7	21	13	33	32	30	24	10	3	NA	NA	NA	NA	1.19262	0.012939	0.0360804	up	-1.2293	0.0277405	0.0753227	false	2.25549	0.000193795	0.000509346	up	NA	NA	NA	NA	chr01	11458956	11463442	-	Os01g0307500
Os01g0307624	0.4982	0.7425	0.9261	0.2633	0.3889	0.3864	0.2986	0.3795	0.4898	0.3894	0.3164	0.4734	19	29	36	10	16	15	11	14	19	14	12	19	-1.11573	0.022647	0.0597819	false	NA	NA	NA	NA	0.133464	0.808153	0.890928	false	-1.07925	0.0273278	0.0480287	down	-0.911889	0.0625653	0.096631	false	chr01	11502003	11504425	-	Os01g0307624
Os01g0307686	11.4391	13.0982	12.4926	6.9053	6.564	6.3555	4.0182	5.2097	3.749	3.0341	5.4092	3.559	168	197	187	101	104	95	57	74	56	42	79	55	-0.956993	1.40251e-07	9.90313e-07	false	-0.713484	0.00319432	0.0108003	false	0.00875713	0.976578	0.988613	false	-1.7028	4.74188e-16	2.90096e-15	down	-1.65868	4.81394e-13	2.39822e-12	down	chr01	11505079	11506118	-	Os01g0307686
Os01g0309100	32.4909	33.4299	34.0172	25.0339	28.4328	30.9948	20.3937	16.7594	20.1533	11.7988	9.429	10.9832	447	471	477	343	422	434	271	223	282	153	129	159	-0.29767	0.00663509	0.0207896	false	-0.660536	3.65059e-07	2.50561e-06	false	-0.712341	7.93708e-06	5.23247e-05	false	-0.990438	1.76836e-16	1.1014e-15	false	-1.66889	4.00221e-35	4.06684e-34	down	chr01	11585607	11586480	+	Os01g0309100
Os01g0309800	2.5154	1.9859	0.9977	4.6753	4.1176	4.8378	3.5462	3.4309	3.052	3.8043	4.2517	3.7129	47	38	19	87	83	92	64	62	58	67	79	73	1.25629	7.39048e-05	0.000356855	up	-0.543821	0.0273516	0.0678509	false	0.351062	0.169715	0.310945	false	0.680551	0.0521772	0.0852021	false	1.06545	0.00154859	0.00329866	up	chr01	11611069	11612597	+	Os01g0309800
Os01g0310600	10.3627	6.0127	7.5149	16.1357	17.9584	12.3951	18.9696	21.8949	27.4651	27.2466	24.617	26.6899	69	41	51	107	129	84	122	141	186	171	163	187	0.908181	0.000736507	0.00294921	false	0.454537	0.0319961	0.0771445	false	0.319337	0.0745011	0.165373	false	1.33071	1.39425e-07	5.23619e-07	up	1.6849	2.42384e-13	1.22401e-12	up	chr01	11667261	11667683	-	Os01g0310600
Os01g0311400	2.5539	2.3899	1.7749	12.6082	12.4284	10.9781	23.4662	21.5649	23.5406	17.7248	19.6894	16.6861	24	23	17	118	126	105	213	196	225	157	184	165	2.36837	1.22637e-15	1.53982e-14	up	0.82788	9.73614e-07	6.33204e-06	false	-0.222936	0.151039	0.284828	false	3.16415	2.36555e-34	2.50349e-33	up	2.97579	1.55186e-27	1.28842e-26	up	chr01	11690379	11690975	+	Os01g0311400
Os01g0311500	4.5228	5.3442	4.6798	8.434	8.2614	8.178	12.7687	11.6515	12.4997	10.3629	9.9752	11.5762	238	288	251	442	469	438	649	593	669	514	522	641	0.718387	1.45835e-09	1.23682e-08	false	0.468841	4.47837e-07	3.03869e-06	false	-0.0896479	0.331021	0.501725	false	1.15495	4.22766e-25	3.5543e-24	up	1.09912	1.59999e-20	1.08152e-19	up	chr01	11693812	11699838	+	Os01g0311500
Os01g0311600	0.1355	0	0.5759	0.9974	0.1256	0.3549	0.7012	1.4472	2.1309	0.5269	0.8173	0.944	3	0	13	22	3	8	15	31	48	11	18	22	NA	NA	NA	NA	1.44265	0.0182779	0.0482419	up	-0.781261	0.112859	0.22845	false	2.39779	0.0560398	0.0907693	false	1.65139	0.0448601	0.0718898	false	chr01	11703247	11704653	-	Os01g0311600
Os01g0312500	0.8339	1.0761	1.2565	1.0467	1.408	1.5217	2.8677	4.1881	2.4598	0.5056	0.7787	0.8491	28	37	43	35	51	52	93	136	84	16	26	30	0.272976	0.428778	0.587113	false	1.15559	3.93156e-05	0.000202399	up	-2.03065	2.38519e-10	2.61246e-09	down	1.3968	3.44874e-06	1.13414e-05	up	-0.601307	0.145124	0.202026	false	chr01	11741335	11750757	+	Os01g0312500
Os01g0313300	540.758	508.292	509.754	425.728	430.173	447.032	113.652	109.812	119.9	382.647	404.266	395.086	7729	7440	7426	6060	6633	6503	1569	1518	1743	5155	5746	5942	-0.313487	1.52886e-20	2.42144e-19	false	-2.02458	0	0	down	1.90284	0	0	up	-2.37029	0	0	down	-0.433173	2.41279e-36	2.51095e-35	false	chr01	11783910	11784899	+	Os01g0313300
Os01g0313600	0.5894	0.9044	0.9087	1.1414	0.8975	0.5377	0.1743	0.0871	0.2484	0.4466	0.889	0.9602	14	22	22	27	23	13	4	2	6	10	21	24	0.0444079	0.928513	0.958869	false	-2.43251	0.000495357	0.00205921	down	2.28866	0.00148964	0.00616909	up	-2.42035	0.000620847	0.00151548	down	-0.0967209	0.853157	0.88703	false	chr01	11793851	11795359	-	Os01g0313600
Os01g0314000	2.2161	2.3894	2.8764	5.7484	5.7774	6.4868	9.7749	9.5711	11.4845	7.7392	6.9872	6.9543	96	106	127	248	270	286	409	401	506	316	301	317	1.21176	5.21048e-13	5.63896e-12	up	0.675111	3.68277e-08	2.79485e-07	false	-0.389758	0.000908904	0.00397598	false	1.85431	2.68779e-33	2.77557e-32	up	1.4994	4.13365e-20	2.75282e-19	up	chr01	11800240	11803815	-	Os01g0314000
Os01g0314100	75.9608	76.6514	72.6603	188.469	196.594	197.818	298.714	300.648	299.426	378.722	370.128	383.851	2395	2475	2335	5918	6687	6348	9097	9168	9602	11255	11605	12735	1.31662	8.5489e-247	2.57055e-244	up	0.523526	9.61706e-75	6.54073e-73	false	0.453542	2.59983e-82	2.39195e-80	false	1.80804	0	0	up	2.29573	0	0	up	chr01	11804161	11809029	-	Os01g0314100
Os01g0314800	570.27	557.681	550.367	237.082	235.548	224.393	143.492	155.673	163.752	99.0771	99.1257	85.0257	5386	5394	5298	2230	2400	2157	1309	1422	1573	882	931	845	-1.32256	1.50693e-236	3.92022e-234	down	-0.691197	4.13414e-33	1.09827e-31	false	-0.590369	3.76392e-15	5.95446e-14	false	-2.0458	0	0	down	-2.60294	0	0	down	chr01	11863682	11864412	-	Os01g0314800
Os01g0315600	0.337	0.6582	0.2893	0.5076	0.5467	0.4967	1.0468	1.1325	0.787	0.2235	0.3389	0.2802	8	16	7	12	14	12	24	26	19	5	8	7	NA	NA	NA	NA	0.832351	0.099615	0.191692	false	-1.69225	0.00394574	0.0145559	down	1.01659	0.0702013	0.11067	false	NA	NA	NA	NA	chr01	11897584	11902407	+	Os01g0315600
Os01g0316600	18.5314	18.6327	17.926	10.3795	10.3334	11.0384	9.7728	8.8019	8.5692	15.5135	16.4804	17.0883	640	659	631	357	385	388	326	294	301	505	566	621	-0.850134	8.6911e-19	1.28496e-17	false	-0.327616	0.00518048	0.0164696	false	0.975444	2.7866e-20	5.86411e-19	false	-1.21002	7.85243e-32	7.86283e-31	down	-0.200206	0.0263921	0.0445675	false	chr01	11958911	11964676	+	Os01g0316600
Os01g0317800	4.7169	4.557	3.9387	3.527	4.3258	3.7964	2.0781	2.2829	2.5655	4.8447	3.28	3.3382	94	93	80	70	93	77	40	44	52	91	65	70	-0.235281	0.314346	0.470006	false	-0.851011	0.00179419	0.0064774	false	0.842994	0.00319086	0.012123	false	-1.11842	2.91651e-05	8.58934e-05	down	-0.241769	0.340036	0.419038	false	chr01	12067684	12068949	+	Os01g0317800
Os01g0318202	95.86	94.9541	96.1599	76.3679	80.2331	79.1011	30.295	32.2868	31.3664	91.4404	88.6154	86.7811	3122	3167	3192	2477	2819	2622	953	1017	1039	2807	2870	2974	-0.338747	2.18945e-15	2.71227e-14	false	-1.42827	4.41112e-152	7.52226e-150	down	1.62544	4.13849e-212	1.35985e-209	up	-1.79927	1.32954e-256	9.58538e-255	down	-0.139642	0.00108983	0.00237626	false	chr01	12091637	12093705	-	Os01g0318202
Os01g0321800	7.7931	11.6185	8.6018	14.742	10.6422	11.5538	15.4163	19.7846	14.914	21.2607	20.9213	17.3251	112	171	126	211	165	169	214	275	218	288	299	262	0.342286	0.0849888	0.175723	false	0.339712	0.0468632	0.105387	false	0.366979	0.0134902	0.0415101	false	0.649526	0.00056779	0.00139527	false	1.0507	2.45785e-09	9.77432e-09	up	chr01	12264911	12269038	+	Os01g0321800
Os01g0321900	20.8088	26.2955	20.1759	18.1903	14.2963	17.1981	8.364	4.4296	8.4244	8.3113	10.5857	6.7469	170	220	168	148	126	143	66	35	70	64	86	58	-0.49402	0.00664655	0.0208181	false	-1.32643	1.27168e-07	9.17922e-07	down	0.390901	0.198714	0.35048	false	-1.8519	7.96168e-15	4.61301e-14	down	-1.42794	1.0081e-10	4.385e-10	down	chr01	12279993	12280517	-	Os01g0321900
Os01g0322700	0.1963	0.3194	0.321	4.5986	2.8503	5.5283	31.3617	38.1527	34.5433	34.3591	32.3693	32.8913	3	5	5	70	47	86	463	564	537	495	492	529	3.89657	3.11864e-13	3.40915e-12	up	2.90748	4.68889e-63	2.59534e-61	up	0.0565344	0.571827	0.71814	false	6.76731	6.72496e-58	1.04491e-56	up	6.85813	4.80202e-60	7.57392e-59	up	chr01	12301586	12302556	+	Os01g0322700
Os01g0323100	1.4749	0.9259	0.4479	2.292	3.5482	3.2434	9.1259	8.6055	9.0118	10.842	10.8768	9.3447	42	27	13	65	109	94	251	237	261	291	308	280	1.6215	5.03533e-06	2.90079e-05	up	1.45404	1.68416e-15	2.20175e-14	up	0.334628	0.0105267	0.0337879	false	3.04656	1.01751e-31	1.01712e-30	up	3.41613	3.51717e-42	4.12493e-41	up	chr01	12332795	12337225	-	Os01g0323100
Os01g0326100	0.0827	0.2423	0.0812	0.1661	0.3067	0.4064	0.4282	0.6842	0.2033	1.4042	0.3327	0.9826	2	6	2	4	8	10	10	16	5	32	8	25	NA	NA	NA	NA	NA	NA	NA	NA	1.16894	0.0610885	0.141757	false	NA	NA	NA	NA	2.70295	0.000576233	0.0013117	up	chr01	12509590	12511125	+	Os01g0326100
Os01g0326300	1.0551	0.7049	0.5993	0.6691	2.2134	0.9275	2.5297	2.3541	2.184	5.1257	3.1272	4.2747	19	13	11	12	43	17	44	41	40	87	56	81	0.641899	0.251038	0.399607	false	0.783253	0.070922	0.147017	false	0.944896	0.00125725	0.005309	false	1.39642	0.00128438	0.00297934	up	2.37569	7.25904e-10	2.9857e-09	up	chr01	12517993	12519238	+	Os01g0326300
Os01g0327000	11.3871	10.4504	11.3192	18.9884	19.8307	19.0009	31.8221	31.6805	31.0832	20.2562	21.2335	21.7958	1064	1000	1078	1767	1999	1807	2872	2863	2954	1784	1973	2143	0.74767	1.08338e-34	2.76554e-33	false	0.608558	7.11293e-40	2.29434e-38	false	-0.459299	1.04664e-23	2.53942e-22	false	1.32409	3.26177e-127	1.04266e-125	up	0.89879	5.71279e-48	7.49261e-47	false	chr01	12551333	12557268	+	Os01g0327000
Os01g0327500	0.7334	0	0.4497	0.4602	0.9347	0.8106	0.1898	0.0948	0.4507	1.6534	2.1202	0.7841	8	0	5	5	11	9	2	1	5	17	23	9	NA	NA	NA	NA	NA	NA	NA	NA	2.73719	0.000934432	0.00407293	up	NA	NA	NA	NA	1.91626	0.0195907	0.0340402	up	chr01	12582768	12583460	-	Os01g0327500
Os01g0329300	0.5702	0.2025	0.2797	0.1822	0.2883	0.1019	1.0465	0.6432	0.6371	0.44	0.2346	0.1971	22	8	11	7	12	4	39	24	25	16	9	8	NA	NA	NA	NA	1.91446	0.00062545	0.00253459	up	-1.30498	0.0114195	0.0361513	down	0.958961	0.064662	0.102977	false	-0.3085	0.640976	0.71023	false	chr01	12701744	12704532	+	Os01g0329300
Os01g0329900	0.917	0.7102	1.5202	1.7146	0.9673	1.3981	2.8155	2.5175	2.9225	2.2478	1.7489	1.8031	29	23	49	54	33	45	86	77	94	67	55	60	0.317475	0.409512	0.569278	false	0.919532	0.00115908	0.00441691	false	-0.392116	0.117343	0.23531	false	1.20214	0.000154195	0.000411403	up	0.845841	0.0157295	0.0278677	false	chr01	12734098	12738081	+	Os01g0329900
Os01g0330200	1.0239	1.6084	1.6598	0.3129	0.5365	0.6561	1.521	1.1508	2.0135	2.9284	2.0593	1.4385	23	37	38	7	13	15	33	25	46	62	46	34	-1.56609	0.00139027	0.00522464	down	1.536	0.00154228	0.00568748	up	0.569436	0.120557	0.239831	false	-0.0617603	0.875563	0.907838	false	0.542697	0.153747	0.212568	false	chr01	12745559	12747074	-	Os01g0330200
Os01g0332200	0.5137	0.4459	0.224	2.6937	5.1321	3.7574	7.8004	5.5475	5.9487	3.9967	4.3622	3.2546	9	8	4	47	97	67	132	94	106	66	76	60	3.23869	4.68551e-12	4.71667e-11	up	0.631775	0.0152621	0.0414466	false	-0.614023	0.0105856	0.033958	false	3.84049	4.15826e-20	2.98232e-19	up	3.26162	1.0623e-12	5.19544e-12	up	chr01	12875498	12885479	-	Os01g0332200
Os01g0332500	0.9181	1.6551	1.1087	2.092	1.3093	1.8042	4.7528	4.0163	4.4441	1.2738	1.4204	1.5102	26	48	32	59	40	52	130	110	128	34	40	45	0.441406	0.212687	0.35376	false	1.24609	4.58141e-07	3.10316e-06	up	-1.53017	8.23149e-10	8.55933e-09	down	1.65329	2.2654e-09	9.78264e-09	up	0.15644	0.67232	0.737608	false	chr01	12896359	12915380	+	Os01g0332500
Os01g0332800	0.3438	0.8056	0.371	0.4142	0.5417	0.5404	0.7474	1.1019	1.014	0.4741	0.4148	0.2287	10	24	11	12	17	16	21	31	30	13	12	7	-0.0795253	0.889834	0.937591	false	0.834139	0.0754867	0.154324	false	-1.24533	0.0155538	0.0467295	down	0.723594	0.153715	0.219388	false	NA	NA	NA	NA	chr01	12915334	12919209	-	Os01g0332800
Os01g0337160	0.93	0.8513	0.3992	2.4512	2.4244	2.9696	3.3096	2.4038	2.4001	2.7132	3.9744	3.5904	16	15	7	42	45	52	55	40	42	44	68	65	1.79338	4.04935e-05	0.000203505	up	-0.0530448	0.867466	0.91615	false	0.463617	0.127751	0.250802	false	1.70852	0.000145077	0.000388934	up	2.20532	1.68545e-07	5.78464e-07	up	chr01	13198486	13199578	-	Os01g0337160
Os01g0337500	14.9823	14.9645	16.477	8.751	8.1239	8.4186	2.9147	2.7843	3.3457	1.9739	1.8217	2.7686	612	626	686	356	358	350	115	110	139	76	74	119	-0.931649	1.40347e-20	2.23024e-19	false	-1.58327	3.37676e-27	7.4727e-26	down	-0.340414	0.127403	0.250334	false	-2.5468	2.7495e-87	6.03217e-86	down	-2.8516	2.85304e-83	5.83644e-82	down	chr01	13237248	13246058	+	Os01g0337500
Os01g0337700	0.7347	1.246	0.8725	1.2812	1.9354	1.4816	2.7221	2.1189	4.0678	1.887	2.5662	2.8294	19	33	23	33	54	39	68	53	107	46	66	77	0.66441	0.0878516	0.180231	false	0.821433	0.00957268	0.0278977	false	-0.170284	0.560196	0.709647	false	1.45451	5.22198e-05	0.000148924	up	1.31771	0.000230306	0.00055606	up	chr01	13264930	13268354	+	Os01g0337700
Os01g0339500	1.0609	1.0046	1.104	0.9685	0.9238	0.8529	0.5326	0.7978	0.3161	1.2279	1.4872	0.8249	33	32	35	30	31	27	16	24	10	36	46	27	-0.262324	0.483302	0.63731	false	-0.842239	0.0707816	0.146791	false	1.22587	0.00683403	0.0233809	up	-1.137	0.0126692	0.0241011	down	0.123151	0.745427	0.799961	false	chr01	13342969	13345864	-	Os01g0339500
Os01g0341000	1.0945	0.7899	0.8404	1.3379	1.8526	1.4962	2.8575	3.6902	3.2751	1.4136	1.3399	1.5828	23	17	18	28	42	32	58	75	70	28	28	35	0.730019	0.0830042	0.172297	false	0.96409	0.00177654	0.00641967	false	-1.05864	0.000679948	0.00306657	down	1.66324	2.84243e-06	9.42859e-06	up	0.637964	0.143965	0.200665	false	chr01	13422910	13424625	-	Os01g0341000
Os01g0341200	2.3635	2.5466	2.2389	3.2733	2.6818	5.5652	5.5689	8.4687	8.3335	4.0639	2.1718	4.0662	58	64	56	80	71	139	132	201	208	94	53	105	0.631976	0.0280256	0.071267	false	0.858357	0.000483825	0.00201749	false	-0.99942	2.97629e-05	0.000177443	false	1.45824	2.29135e-10	1.05665e-09	up	0.49232	0.0893356	0.132568	false	chr01	13437009	13438567	-	Os01g0341200
Os01g0341750	0.4103	0.5239	0.5573	0.9507	1.843	1.5814	2.0258	1.9252	1.7997	3.2478	4.792	5.0986	13	17	18	30	63	51	62	59	58	97	151	170	1.49763	0.000362214	0.00154844	up	0.290162	0.349835	0.495141	false	1.31462	2.58155e-08	2.34326e-07	up	1.75697	3.49218e-06	1.1473e-05	up	3.10479	7.0722e-22	4.99366e-21	up	chr01	13487892	13506871	-	Os01g0341750
Os01g0342900	5.4614	4.5667	6.2206	5.6414	4.4514	5.7361	0.195	0.2272	0.0926	1.2987	1.1678	1.5809	174	149	202	179	153	186	6	7	3	39	37	53	-0.0935698	0.600662	0.736138	false	-5.05286	1.71351e-33	4.58889e-32	down	3.10337	4.6914e-09	4.58744e-08	up	-5.1786	7.67089e-35	8.18473e-34	down	-2.03701	1.11507e-17	6.85112e-17	down	chr01	13539772	13541921	+	Os01g0342900
Os01g0343100	3.4983	4.0349	4.3277	1.4764	2.0209	0.797	0.2362	0.1573	0.2492	0.1883	0.051	0.1445	138	163	174	58	86	32	9	6	10	7	2	6	-1.51802	6.1633e-09	4.97209e-08	down	-2.84065	2.93766e-09	2.46848e-08	down	NA	NA	NA	NA	-4.39178	4.4554e-34	4.68557e-33	down	-4.9919	3.15189e-30	2.82215e-29	down	chr01	13550372	13556984	+	Os01g0343100
Os01g0343300	103.984	94.5963	88.6432	95.002	93.8717	86.9282	47.5054	49.6479	47.5924	62.3942	60.7639	65.9623	1609	1499	1398	1464	1567	1369	710	743	749	910	935	1074	-0.112986	0.0919294	0.18664	false	-1.03143	1.41242e-50	5.85988e-49	down	0.506044	8.91469e-12	1.10836e-10	false	-1.17658	8.63041e-57	1.32083e-55	down	-0.636444	7.7574e-19	4.94773e-18	false	chr01	13570702	13573119	+	Os01g0343300
Os01g0343500	0.4877	0.0794	0.1994	0.8162	0.4144	0.3195	0.8837	0.9666	1.1189	0.8193	0.5313	1.5451	12	2	5	20	11	8	21	23	28	19	13	40	NA	NA	NA	NA	0.840875	0.107394	0.203521	false	0.0880248	0.852468	0.91753	false	1.77239	0.00585552	0.0119805	up	1.8916	0.00588533	0.0113476	up	chr01	13582038	13584941	-	Os01g0343500
Os01g0347300	4.2158	3.4069	2.8051	1.3137	1.8416	2.7614	1.9566	2.3047	1.2864	1.9536	1.3644	1.8421	87	72	59	27	41	58	39	46	27	38	28	40	-0.871532	0.00630621	0.0198758	false	-0.196017	0.60292	0.721476	false	0.0167515	0.963635	0.981966	false	-1.10011	0.000527161	0.00130253	down	-1.04891	0.000863099	0.00190979	down	chr01	13815140	13817056	+	Os01g0347300
Os01g0347600	6.0917	4.9197	6.3812	16.7406	18.9355	19.306	12.6137	11.8394	11.4835	15.7929	13.4491	18.5429	133	110	142	364	446	429	266	250	255	325	292	426	1.60614	4.39934e-28	9.10258e-27	up	-0.71535	2.95135e-09	2.47909e-08	false	0.532169	0.000103205	0.000556187	false	0.858623	2.04526e-07	7.5719e-07	false	1.42466	1.15605e-17	7.09728e-17	up	chr01	13842272	13843744	+	Os01g0347600
Os01g0348900	582.619	656.884	630.673	2007.3	2009.22	2003.13	4587.38	4573.93	4563.4	6682.39	6624.45	6465.59	6273	7243	6921	21524	23338	21951	47707	47630	49973	67816	70928	73252	1.63121	0	0	up	1.08788	0	0	up	0.646386	0	0	false	2.68685	0	0	up	3.36762	0	0	up	chr01	13903285	13904626	-	Os01g0348900
Os01g0349000	2.7186	3.4355	3.9225	13.0067	11.9701	12.3344	19.4955	21.1233	21.6982	16.4575	22.0315	18.2374	68	88	100	324	323	314	471	511	552	388	548	480	1.83222	6.09523e-27	1.21658e-25	up	0.639679	2.68715e-09	2.27033e-08	false	-0.0155291	0.889696	0.939961	false	2.43911	1.86596e-56	2.83905e-55	up	2.45782	4.33621e-48	5.70321e-47	up	chr01	13911234	13912822	-	Os01g0349000
Os01g0349600	2.4308	2.9214	1.3301	3.7551	3.5531	4.4552	6.4368	9.4733	8.0891	6.2985	6.8161	6.0862	52	64	29	80	82	97	133	196	176	127	145	137	0.76065	0.010604	0.0312837	false	0.92844	8.77239e-06	4.99385e-05	false	-0.202469	0.276058	0.441527	false	1.65724	3.85913e-10	1.74765e-09	up	1.48859	2.23888e-08	8.26138e-08	up	chr01	13934496	13935854	+	Os01g0349600
Os01g0351500	0.1226	0	0	35.8351	24.8962	24.9431	70.8505	65.9385	63.7874	30.5769	31.4484	36.7135	1	0	0	291	219	207	558	520	529	235	255	315	9.30978	7.01104e-15	8.4107e-14	up	1.12742	6.02279e-17	8.63825e-16	up	-0.900649	2.67285e-15	4.25749e-14	false	10.4035	1.61955e-18	1.09391e-17	up	9.53581	1.21515e-15	6.84958e-15	up	chr01	14068832	14069563	-	Os01g0351500
Os01g0351800	1.0651	1.6716	1.6795	1.9862	3.1383	3.2143	3.4264	3.9332	4.002	2.8251	3.2133	3.326	28	45	45	52	89	86	87	100	107	70	84	92	0.861005	0.00615593	0.0194578	false	0.343899	0.162094	0.279662	false	-0.158185	0.479158	0.642032	false	1.17349	3.16076e-05	9.2679e-05	up	1.04906	0.000393505	0.00091939	up	chr01	14077661	14080700	+	Os01g0351800
Os01g0353900	9.9977	9.1141	7.022	7.9273	7.3181	7.177	5.6146	5.9887	4.8968	9.9025	10.6843	10.2375	271	253	194	214	214	198	147	157	135	253	288	292	-0.275441	0.0819016	0.17042	false	-0.544247	0.000846108	0.0033231	false	1.02257	7.92263e-12	9.89297e-11	up	-0.851661	9.82174e-07	3.41444e-06	false	0.204771	0.174022	0.236499	false	chr01	14197332	14199513	+	Os01g0353900
Os01g0354700	1.3848	1.5213	1.3021	3.3024	2.1929	3.3448	3.4648	2.8636	3.6308	3.8566	3.2493	4.4965	24	27	23	57	41	59	58	48	64	63	56	82	1.01425	0.00492726	0.0160541	up	0.0736797	0.805456	0.873843	false	0.340641	0.215228	0.37071	false	1.05492	0.00250701	0.00551513	up	1.42934	2.31423e-05	6.36523e-05	up	chr01	14252929	14256623	+	Os01g0354700
Os01g0357200	2.1439	0.9917	1.6606	4.1922	0.8368	3.2151	1.5187	2.3334	1.886	3.8309	6.3543	1.5013	19	9	15	37	8	29	13	20	17	32	56	14	0.72605	0.211761	0.352676	false	-0.620083	0.2605	0.399017	false	1.14317	0.0238173	0.0664832	false	0.0724474	0.897232	0.923887	false	1.25138	0.0215456	0.0370805	up	chr01	14453690	14454549	+	Os01g0357200
Os01g0357900	461.515	452.274	452.891	325.77	332.804	340.346	245.042	255.711	238.02	222.908	197.434	197.683	5296	5315	5297	3723	4120	3975	2716	2838	2778	2411	2253	2387	-0.507135	1.58094e-46	5.66617e-45	false	-0.536607	4.0236e-38	1.22783e-36	false	-0.138284	0.00778602	0.0261249	false	-1.07598	5.25687e-161	2.17621e-159	down	-1.18002	2.16735e-143	7.31246e-142	down	chr01	14480825	14481553	-	Os01g0357900
Os01g0360100	0.9322	1.2048	1.6948	0.7984	1.0166	1.2392	2.9522	1.5875	1.8601	1.1345	0.579	0.912	34	45	63	29	40	46	104	56	69	39	21	35	-0.383298	0.275192	0.427791	false	0.964869	0.00264044	0.00913207	false	-1.16732	0.000619419	0.00282068	down	0.548898	0.090495	0.138217	false	-0.583209	0.12798	0.181051	false	chr01	14608644	14613681	-	Os01g0360100
Os01g0361500	5.0553	5.43	3.6097	17.0329	14.5525	14.9009	25.9365	25.6409	27.1714	32.5078	38.4091	38.4339	180	198	131	604	559	540	892	883	984	1091	1360	1440	1.66679	2.10741e-32	5.04058e-31	up	0.660263	1.01422e-14	1.2687e-13	false	0.594039	1.70099e-15	2.7475e-14	false	2.29438	3.04416e-80	6.15956e-79	up	2.92206	1.47409e-135	4.66894e-134	up	chr01	14732018	14738430	-	Os01g0361500
Os01g0361800	0.9118	0.8903	0.6223	1.1146	0.8268	1.4801	1.7238	2.3159	2.3191	1.5141	1.7341	1.6954	46	46	32	56	45	76	84	113	119	72	87	90	0.441046	0.178835	0.31132	false	0.795794	0.00257833	0.00894356	false	-0.24319	0.281148	0.44758	false	1.20433	1.3528e-05	4.14291e-05	up	0.994852	0.000523124	0.00119795	false	chr01	14744917	14748525	+	Os01g0361800
Os01g0362800	0.5893	1.266	1.6189	2.3078	3.2229	0.4632	3.6608	1.828	3.7083	3.0011	2.5482	2.2962	10	22	28	39	59	8	60	30	64	48	43	41	0.731184	0.192275	0.328421	false	0.515772	0.502663	0.637851	false	-0.112592	0.739051	0.84366	false	1.21355	0.00541279	0.0111614	up	1.13656	0.00742863	0.0140247	up	chr01	14783393	14785500	-	Os01g0362800
Os01g0363600	2.3481	2.1654	0.8319	5.1084	3.4462	3.012	7.0904	4.7207	6.0281	5.1899	4.5256	6.5704	36	34	13	78	57	47	105	70	94	75	69	106	1.05984	0.00615985	0.0194675	up	0.525427	0.0560891	0.121777	false	-0.00983048	0.968288	0.984206	false	1.55233	8.20828e-06	2.57606e-05	up	1.5753	8.50807e-06	2.46476e-05	up	chr01	14802807	14804515	-	Os01g0363600
Os01g0367400	1.1901	0.6282	0.5365	1.3242	1.8486	0.9797	1.6984	1.2971	0.6325	2.1841	2.2319	2.0175	37	20	17	41	62	31	51	39	20	64	69	66	0.767967	0.0636945	0.139718	false	-0.300667	0.444879	0.586563	false	0.949393	0.00475692	0.0171093	false	0.435587	0.343558	0.431862	false	1.41867	7.97308e-05	0.000205506	up	chr01	15019814	15023931	-	Os01g0367400
Os01g0369600	13.8983	12.8311	12.7187	7.5359	7.8235	6.9271	4.3691	3.8146	4.7206	4.3163	3.3288	4.4427	550	520	513	297	334	279	167	146	190	161	131	185	-0.878013	6.57081e-16	8.34984e-15	false	-0.888907	9.72392e-10	8.46218e-09	false	0.0251123	0.887584	0.938699	false	-1.79909	5.18161e-46	6.74502e-45	down	-1.7402	8.78748e-39	9.63601e-38	down	chr01	15161786	15165714	+	Os01g0369600
Os01g0369700	98.4719	95.6093	96.8194	80.5607	89.0754	87.0695	47.6102	47.8365	40.8161	36.7768	39.1453	37.5922	1409	1401	1412	1148	1375	1268	658	662	594	496	557	566	-0.23496	0.000163017	0.000742977	false	-1.01589	2.32264e-37	6.96851e-36	down	-0.142996	0.126945	0.249604	false	-1.28329	8.92136e-64	1.50386e-62	down	-1.39169	3.6599e-80	7.23894e-79	down	chr01	15170441	15171859	-	Os01g0369700
Os01g0369900	18.3218	16.0352	21.2904	6.0303	5.5016	6.3847	3.7403	4.5116	4.3824	2.7129	2.0052	2.0065	781	700	925	256	253	277	154	186	190	109	85	90	-1.69069	1.25257e-47	4.62531e-46	down	-0.604166	5.31675e-05	0.000267766	false	-0.793263	5.09674e-05	0.000291552	false	-2.32702	3.05639e-75	5.87484e-74	down	-3.08746	1.32512e-98	3.13503e-97	down	chr01	15185168	15188301	-	Os01g0369900
Os01g0370000	15.3194	14.6505	15.9213	13.519	11.7115	15.944	8.5025	9.7976	9.5497	8.4197	5.757	6.754	388	380	411	341	320	411	208	240	246	201	145	180	-0.212274	0.0909525	0.185111	false	-0.664217	2.35894e-06	1.4527e-05	false	-0.294254	0.0742798	0.16501	false	-0.908583	5.5714e-13	2.94614e-12	false	-1.16901	2.21112e-15	1.22852e-14	down	chr01	15192860	15195695	-	Os01g0370000
Os01g0371500	19.4939	16.8078	15.1245	31.6515	29.2192	33.2127	39.3628	41.598	44.0422	31.2428	31.6289	34.8181	282	249	223	456	456	489	550	582	648	426	455	530	0.816899	5.7219e-11	5.34837e-10	false	0.309771	0.00147069	0.00545644	false	-0.235392	0.0141678	0.043271	false	1.09427	2.68653e-20	1.93985e-19	up	0.892662	1.19203e-12	5.81407e-12	false	chr01	15291669	15294409	+	Os01g0371500
Os01g0372100	0.1392	0.4077	0.8192	3.2139	2.1929	3.555	5.475	2.9497	3.4206	4.7984	4.2682	4.8272	2	6	12	46	34	52	76	41	50	65	61	73	2.65341	8.27652e-07	5.29647e-06	up	0.302471	0.367939	0.512691	false	0.350955	0.231958	0.391177	false	2.92183	2.66757e-08	1.0648e-07	up	3.30698	4.92253e-12	2.32353e-11	up	chr01	15328868	15332889	-	Os01g0372100
Os01g0372350	1.7316	1.1977	1.0264	1.8474	2.3742	2.4811	4.5192	3.1705	3.1213	3.2915	5.8406	5.1425	48	34	29	51	71	70	121	85	88	86	161	150	0.7081	0.0268638	0.0688791	false	0.586789	0.0213862	0.0551467	false	0.523536	0.0281608	0.0762212	false	1.2633	2.34856e-05	7.00295e-05	up	1.82058	4.22241e-10	1.76572e-09	up	chr01	15338118	15341480	+	Os01g0372350
Os01g0373700	4.446	6.6568	5.913	2.1825	2.4727	3.3005	1.3298	1.7366	1.4571	4.5073	1.689	1.8779	45	69	61	22	27	34	13	17	15	43	17	20	-1.15331	0.000823556	0.00326112	down	-0.915781	0.0499933	0.110936	false	0.950261	0.0633356	0.145675	false	-2.10114	6.98338e-08	2.69701e-07	down	-1.11854	0.00495551	0.00970181	down	chr01	15400221	15400863	-	Os01g0373700
Os01g0373800	5.4162	3.0851	4.4284	3.8523	2.3011	3.1043	3.0374	1.6334	1.997	4.7886	6.3543	6.3269	48	28	40	34	22	28	26	14	18	40	56	59	-0.53776	0.168431	0.297891	false	-0.573462	0.20816	0.337692	false	1.51208	7.1984e-05	0.000399929	up	-1.14374	0.00769179	0.0153515	down	0.403115	0.236757	0.308433	false	chr01	15403221	15403783	-	Os01g0373800
Os01g0376600	10.2034	8.1841	8.819	2.0734	5.0668	2.6256	1.2576	1.2559	1.3137	1.6753	2.1987	0.9235	84	69	74	17	45	22	10	10	11	13	18	8	-1.52619	8.57091e-06	4.78174e-05	down	-1.45554	0.00663835	0.0203727	down	NA	NA	NA	NA	-3.01679	9.70674e-15	5.60056e-14	down	-2.54396	4.54569e-11	2.01954e-10	down	chr01	15562767	15563289	+	Os01g0376600
Os01g0382700	0.0522	0.2551	0.1538	0.577	0.4843	0.462	0.9736	1.2964	0.5137	0.388	0.8931	1.4895	1	5	3	11	10	9	18	24	10	7	17	30	NA	NA	NA	NA	0.766884	0.199623	0.32723	false	0.122996	0.830792	0.903774	false	2.39846	0.00320898	0.00692546	up	2.55151	0.00224634	0.00466626	up	chr01	15975326	15980519	+	Os01g0382700
Os01g0382900	0.2082	0.0407	0.4901	2.5917	1.0033	1.7179	1.9826	1.2052	1.9238	0.9275	0.921	1.266	5	1	12	62	26	42	46	28	47	21	22	32	2.79055	2.87216e-06	1.71345e-05	up	-0.153193	0.688648	0.789868	false	-0.592679	0.126753	0.249374	false	2.60127	1.03991e-05	3.22474e-05	up	2.04213	0.00209806	0.00437386	up	chr01	15992759	15996844	+	Os01g0382900
Os01g0383100	3.5233	2.3203	1.983	3.7297	3.7216	3.4349	4.0436	4.4618	4.7799	5.9692	5.7676	6.9043	129	87	74	136	147	128	143	158	178	206	210	266	0.423157	0.0604099	0.134132	false	0.186653	0.287611	0.429347	false	0.608792	0.000112481	0.000601527	false	0.577662	0.00934361	0.0183374	false	1.22027	3.18611e-09	1.25674e-08	up	chr01	16000688	16003329	-	Os01g0383100
Os01g0383700	102.008	99.2413	94.7072	58.3815	52.6906	52.6816	17.78	17.2386	16.7928	29.099	27.093	28.3716	6516	6492	6166	3714	3631	3425	1097	1065	1091	1752	1721	1907	-0.908826	1.01664e-93	8.75026e-92	false	-1.76143	4.09611e-222	1.13092e-219	down	0.826585	3.73213e-45	1.7307e-43	false	-2.70253	0	0	down	-1.84174	0	0	down	chr01	16046692	16056268	+	Os01g0383700
Os01g0385400	1.1596	1.1053	0.8668	1.1643	0.691	1.1393	2.3725	1.9697	1.683	0.8787	0.7218	0.8396	42	41	32	42	27	42	83	69	62	30	26	32	-0.121432	0.737063	0.838297	false	0.909936	0.00356523	0.0118868	false	-1.18384	0.000160521	0.000832125	down	0.755325	0.0132096	0.0250321	false	-0.394222	0.291591	0.367925	false	chr01	16151562	16154044	-	Os01g0385400
Os01g0386500	7.7621	6.7412	6.6681	6.8961	5.2057	6.6073	1.4443	1.2205	1.4771	2.7704	2.7337	3.2634	217	193	190	192	157	188	39	33	42	73	76	96	-0.234065	0.159173	0.285131	false	-2.27474	3.18644e-22	5.787e-21	down	1.20208	1.66549e-05	0.000103619	up	-2.54061	6.3102e-30	6.02503e-29	down	-1.304	1.2688e-11	5.83746e-11	down	chr01	16224955	16226730	-	Os01g0386500
Os01g0389200	4.4016	3.4641	3.6096	2.7706	1.6442	1.0328	2.8567	2.3095	1.3564	1.8819	2.048	0.8741	67	54	56	42	27	16	42	34	21	27	31	14	-1.13075	0.00206998	0.00746167	down	0.15798	0.72195	0.813029	false	-0.324143	0.467764	0.632257	false	-1.00592	0.00356936	0.00763569	down	-1.2954	0.000554394	0.00126483	down	chr01	16415043	16416009	+	Os01g0389200
Os01g0389700	2.0693	1.4818	1.9626	1.8008	1.3427	1.0844	0.7141	0.9271	0.746	1.8295	2.289	2.0321	30	22	29	26	21	16	10	13	11	25	33	31	-0.438099	0.321592	0.477572	false	-0.925451	0.0843877	0.168465	false	1.48639	0.00188964	0.00759851	up	-1.39592	0.00549027	0.0113033	down	0.125006	0.759169	0.811558	false	chr01	16435858	16436778	+	Os01g0389700
Os01g0390300	4.2685	4.9822	4.5152	8.8066	8.9953	7.3395	13.1543	13.0335	15.6071	13.9398	11.0329	13.6593	128	153	138	263	291	224	381	378	476	394	329	431	0.813863	4.43418e-07	2.95353e-06	false	0.632309	1.00929e-06	6.54751e-06	false	0.00542387	0.964495	0.982522	false	1.41403	3.19836e-22	2.4823e-21	up	1.45359	7.18196e-22	5.06808e-21	up	chr01	16468660	16479809	-	Os01g0390300
Os01g0390900	2.1069	1.7589	1.2781	2.4062	3.25	2.3861	4.5957	3.5753	4.7755	3.1908	3.3316	3.7447	131	112	81	149	218	151	276	215	302	187	206	245	0.59184	0.00547055	0.0175502	false	0.584543	0.000545913	0.00224363	false	-0.214131	0.156678	0.292631	false	1.14509	3.39282e-09	1.44698e-08	up	0.96469	8.46464e-07	2.71465e-06	false	chr01	16511620	16518660	-	Os01g0390900
Os01g0391100	1.0915	1.0779	1.2047	2.3787	2.0005	1.7792	3.9936	3.6933	3.6828	4.1582	3.9288	4.3258	88	89	99	191	174	146	311	288	302	316	315	367	0.812744	3.9963e-05	0.000201057	false	0.783931	1.38491e-07	9.94389e-07	false	0.246948	0.0386739	0.0983894	false	1.56386	2.95981e-21	2.21287e-20	up	1.84491	1.74924e-30	1.57777e-29	up	chr01	16536661	16542320	-	Os01g0391100
Os01g0391800	0.8692	1.1809	0.7045	1.1764	0.7006	0.6684	2.1911	1.7193	1.6349	2.0849	1.8242	1.3648	23	32	19	31	20	18	56	44	44	52	48	38	-0.17123	0.707569	0.816953	false	1.02454	0.00696451	0.0212192	up	0.0449508	0.887456	0.938699	false	0.819956	0.0293522	0.0511454	false	0.899944	0.0197599	0.0342984	false	chr01	16634082	16636357	-	Os01g0391800
Os01g0392100	7.761	6.0158	7.6145	12.1311	9.4931	10.2982	14.5791	11.0026	15.2613	18.8447	15.2065	14.0668	97	77	97	151	128	131	176	133	194	222	189	185	0.522504	0.0133159	0.0380898	false	0.25611	0.175226	0.296221	false	0.353716	0.0453953	0.1119	false	0.745738	0.000379493	0.000957458	false	1.13445	1.27353e-08	4.78034e-08	up	chr01	16659734	16664415	+	Os01g0392100
Os01g0392600	31.764	30.0431	34.0683	81.4763	80.3791	78.3725	96.7239	97.7254	98.2198	138.157	135.072	133.396	2007	1944	2194	5127	5479	5040	5903	5972	6312	8228	8487	8869	1.27026	8.05888e-164	1.36195e-161	up	0.183786	7.7306e-09	6.2754e-08	false	0.593908	2.35135e-105	2.93931e-103	false	1.42164	7.32363e-215	4.4e-213	up	2.05005	0	0	up	chr01	16693961	16700566	+	Os01g0392600
Os01g0498300	19.4495	21.3315	18.9442	11.3921	11.8558	10.1088	5.6542	4.5174	3.9146	7.2521	8.2556	7.6346	552	620	548	322	363	292	155	124	113	194	233	228	-0.895013	1.64079e-16	2.14145e-15	false	-1.34668	3.45961e-17	5.0526e-16	down	0.837648	1.39131e-06	1.02471e-05	false	-2.2745	4.6409e-61	7.57248e-60	down	-1.40182	1.38603e-32	1.32132e-31	down	chr01	17159733	17161535	-	Os01g0498300
Os01g0498802	24.9615	28.4273	23.6421	17.3654	19.3974	20.7305	3.2229	3.0399	2.6073	13.7001	12.4636	10.464	433	505	418	300	363	366	54	51	46	224	215	191	-0.477086	5.05115e-05	0.000249625	false	-2.79943	1.14931e-52	4.97291e-51	down	2.16573	4.01897e-25	1.04689e-23	up	-3.30874	3.34544e-80	6.76333e-79	down	-1.1092	4.37004e-16	2.50269e-15	down	chr01	17177800	17180448	+	Os01g0498802
Os01g0501700	3.638	3.286	3.5693	6.073	7.9247	7.9977	12.3351	12.742	12.2508	14.0878	14.3589	13.0513	80	74	80	133	188	179	262	271	274	292	314	302	1.01354	8.31084e-07	5.31696e-06	up	0.660693	1.55996e-05	8.57721e-05	false	0.272045	0.0288679	0.0777348	false	1.64267	6.70864e-21	4.94153e-20	up	1.94923	3.51268e-30	3.14037e-29	up	chr01	17341236	17346405	-	Os01g0501700
Os01g0501800	1.9569	1.4448	1.8732	2.3963	2.6103	2.6262	6.424	5.7246	6.3822	8.811	8.4954	9.4347	41	31	40	50	59	56	130	116	136	174	177	208	0.479148	0.12924	0.243673	false	1.1782	2.32056e-07	1.63135e-06	up	0.649144	0.000124642	0.000661028	false	1.6253	2.85676e-10	1.30762e-09	up	2.30877	2.76029e-23	2.03417e-22	up	chr01	17349338	17350785	+	Os01g0501800
Os01g0502700	6.5507	6.9963	7.833	8.4275	6.5781	6.7044	3.3204	7.7608	7.1787	4.9952	3.4995	2.4642	96	105	117	123	104	100	47	110	107	69	51	38	-0.0341214	0.872529	0.927405	false	-0.349235	0.198835	0.326216	false	-0.621833	0.0596645	0.139155	false	-0.414977	0.130536	0.190769	false	-1.00436	0.00028605	0.00068202	down	chr01	17420279	17421266	+	Os01g0502700
Os01g0505600	1.2135	0.9758	1.8209	1.5051	0.8601	3.717	1.6258	2.9521	3.7196	0.4544	1.0049	1.2889	17	14	26	21	13	53	22	40	53	6	14	19	0.543399	0.309696	0.465459	false	0.35113	0.465155	0.605109	false	-1.46663	0.002872	0.0110633	down	0.862091	0.0580095	0.0935652	false	-0.572947	0.324539	0.402497	false	chr01	17581215	17582104	+	Os01g0505600
Os01g0507700	51.8418	53.475	45.7406	73.713	64.6489	61.4409	60.0439	64.7208	63.2556	27.1048	22.3779	21.9754	834	881	750	1181	1122	1006	933	1007	1035	411	358	372	0.348514	4.84895e-05	0.00024066	false	-0.188471	0.0147748	0.0403127	false	-1.27815	6.35825e-43	2.79629e-41	down	0.127778	0.110451	0.165012	false	-1.11583	2.66066e-26	2.14623e-25	down	chr01	17741064	17742255	+	Os01g0507700
Os01g0508100	39.1626	35.8512	35.1489	16.9806	19.5946	23.3931	10.0212	6.3269	7.3291	11.2136	11.5236	8.9873	352	330	322	152	190	214	87	55	67	95	103	85	-0.931921	1.34776e-10	1.22805e-09	false	-1.4426	3.58204e-11	3.5097e-10	down	0.54108	0.0308361	0.0820239	false	-2.40716	3.4833e-41	4.21141e-40	down	-1.83242	4.38841e-29	3.80492e-28	down	chr01	17767883	17768453	+	Os01g0508100
Os01g0508500	2.7509	2.854	2.0242	2.2443	2.0718	3.2941	0.089	0.5333	0.3381	0.5472	0.4322	0.817	32	34	24	26	26	39	1	6	4	6	5	10	-0.0594858	0.881356	0.932125	false	-3.08538	2.21939e-06	1.37332e-05	down	NA	NA	NA	NA	-3.17604	1.12611e-06	3.88644e-06	down	-2.11456	0.000151968	0.000376926	down	chr01	17798266	17799004	+	Os01g0508500
Os01g0510600	0.2899	0.6604	0.3318	0.5336	0.7165	0.4747	1.3504	0.7493	0.38	1.4351	1.0202	1.2855	6	14	7	11	16	10	27	15	8	28	21	28	NA	NA	NA	NA	NA	NA	NA	NA	0.716371	0.156358	0.292294	false	NA	NA	NA	NA	1.50713	0.00720767	0.0136485	up	chr01	17947850	17951625	-	Os01g0510600
Os01g0511000	295.327	297.892	292	264.668	242.498	279.36	136.191	148.127	145.272	287.507	285.737	289.109	6578	6795	6629	5871	5827	6333	2930	3191	3291	6036	6329	6776	-0.22569	1.42208e-07	1.0029e-06	false	-0.973406	1.49307e-91	1.27355e-89	false	1.12496	3.25076e-218	1.18684e-215	up	-1.23125	2.80224e-220	1.71883e-218	down	-0.0720904	0.0169093	0.0297475	false	chr01	17975866	17977327	-	Os01g0511000
Os01g0511100	48.787	54.0835	53.0101	91.2244	89.8169	96.3542	105.234	104.267	105.638	126.358	135.396	114.651	791	898	876	1473	1571	1590	1648	1635	1742	1931	2183	1956	0.775999	1.27068e-29	2.77809e-28	false	0.0831526	0.133113	0.240302	false	0.375509	2.47793e-10	2.70888e-09	false	0.826843	1.65407e-35	1.79345e-34	false	1.2369	2.31647e-64	3.83552e-63	up	chr01	17990846	17993750	-	Os01g0511100
Os01g0513200	12.9279	12.724	11.4256	8.654	9.5265	10.7699	7.365	6.6657	7.2801	5.3339	5.5887	5.4929	756	762	681	504	601	641	416	377	433	294	325	338	-0.411756	1.83747e-05	9.79123e-05	false	-0.543015	3.22104e-07	2.22527e-06	false	-0.256672	0.0215809	0.0614236	false	-0.986823	1.33247e-24	1.10517e-23	false	-1.20934	4.48912e-33	4.34178e-32	down	chr01	18101569	18111530	-	Os01g0513200
Os01g0514000	31.7315	29.7786	23.9237	43.2224	45.9885	39.738	50.6246	53.1126	46.2224	61.1217	63.3603	64.081	488	469	375	662	763	622	752	790	723	886	969	1037	0.539783	7.14104e-07	4.60933e-06	false	0.115744	0.188715	0.313313	false	0.451077	3.93208e-09	3.87663e-08	false	0.623768	6.10129e-09	2.54966e-08	false	1.1086	1.46185e-29	1.28762e-28	up	chr01	18158654	18163519	-	Os01g0514000
Os01g0516700	2.0646	1.8749	2.4713	0.6012	1.1291	0.9737	0.4275	1.2381	0.5278	0.3286	0.9758	0.4905	100	93	122	29	59	48	20	58	26	15	47	25	-1.29736	2.4977e-06	1.50479e-05	down	-0.405841	0.32789	0.472459	false	-0.167107	0.727594	0.8351	false	-1.73775	1.75786e-07	6.54617e-07	down	-1.86821	2.42945e-08	8.94758e-08	down	chr01	18298221	18303977	-	Os01g0516700
Os01g0521200	1.9491	1.2258	1.7179	3.085	2.3579	2.8239	4.2753	3.245	4.5149	3.0142	4.3851	3.6733	59	38	53	93	77	87	125	95	139	86	132	117	0.702201	0.0109665	0.0322096	false	0.442898	0.0477698	0.106969	false	3.14089e-05	0.999884	0.999884	false	1.1119	2.22405e-05	6.64692e-05	up	1.14627	1.96766e-05	5.45584e-05	up	chr01	18584847	18587837	+	Os01g0521200
Os01g0521500	0.4063	0.8502	0.4271	1.253	0.7801	0.998	1.4122	1.2003	1.1984	1.5703	1.2549	1.6272	14	30	15	43	29	35	47	40	42	51	43	59	0.790043	0.074452	0.157928	false	0.231182	0.503038	0.638208	false	0.345017	0.263362	0.427434	false	0.988165	0.018353	0.033667	false	1.36654	0.000723113	0.00162037	up	chr01	18601026	18611536	+	Os01g0521500
Os01g0521600	3.6874	3.2673	3.0818	4.0682	2.6374	3.8019	2.9928	3.6714	2.7974	6.4236	6.9583	7.7008	162	147	138	178	125	170	127	156	125	266	304	356	0.010248	0.958022	0.975436	false	-0.251443	0.212329	0.342893	false	1.27766	1.95851e-16	3.37942e-15	up	-0.273535	0.14829	0.212787	false	1.03799	1.14157e-11	5.26356e-11	up	chr01	18613736	18616526	+	Os01g0521600
Os01g0524100	1.2217	1.7435	2.1207	1.9816	1.3647	1.0157	0.9405	0.7773	0.9856	1.2297	1.134	1.0717	39	57	69	63	47	33	29	24	32	37	36	36	-0.278544	0.408443	0.568071	false	-0.789759	0.0327218	0.0785593	false	0.463601	0.207091	0.360911	false	-1.10097	0.00191182	0.00429985	down	-0.602996	0.0746734	0.113	false	chr01	18720879	18723104	+	Os01g0524100
Os01g0530316	9.1501	11.4877	12.0554	6.0376	2.6657	0.7706	7.8493	7.2983	7.9683	6.102	3.4176	7.4535	35	45	47	23	11	3	29	27	31	22	13	30	-1.84635	0.000291626	0.00126846	down	1.18944	0.033458	0.0800864	false	-0.323977	0.457726	0.623059	false	-0.689152	0.0559994	0.0907164	false	-0.979152	0.017293	0.0303652	false	chr01	19083072	19083314	+	Os01g0530316
Os01g0533400	0.6876	0.3249	0.3482	2.2495	1.7066	1.4602	1.4009	1.8806	1.1777	1.9062	1.606	1.7918	31	15	16	101	83	67	61	82	54	81	72	85	1.94142	4.52554e-08	3.37782e-07	up	-0.382367	0.159591	0.276275	false	0.371045	0.155106	0.290569	false	1.52669	6.93668e-05	0.000194767	up	1.93164	4.23731e-08	1.53032e-07	up	chr01	19295569	19302138	-	Os01g0533400
Os01g0534800	68.3901	72.4956	72.2413	48.5579	46.8775	47.4858	43.3152	38.4416	39.5606	47.0746	46.1705	46.2622	2349	2550	2529	1661	1737	1660	1437	1277	1382	1524	1577	1672	-0.631832	2.36045e-34	5.97939e-33	false	-0.337609	2.17281e-08	1.69327e-07	false	0.321354	7.28336e-08	6.2861e-07	false	-1.0017	3.90143e-66	6.75642e-65	down	-0.646085	4.79494e-35	4.86813e-34	false	chr01	19389831	19392838	+	Os01g0534800
Os01g0534900	403.196	406.017	400.756	205.897	209.38	205.905	140.656	138.563	136.942	106.004	100.452	101.946	18139	18706	18376	9225	10162	9428	6112	6029	6266	4495	4494	4826	-1.0168	0	0	down	-0.679157	4.55802e-134	6.36804e-132	false	-0.312807	2.4516e-22	5.6124e-21	false	-1.7282	0	0	down	-2.0068	0	0	down	chr01	19394542	19405480	-	Os01g0534900
Os01g0535900	2.5086	2.4496	2.4959	3.193	4.5197	3.7145	7.4258	6.9776	6.7741	6.0727	6.1823	7.5215	71	71	72	90	138	107	203	191	195	162	174	224	0.562674	0.0154679	0.0432783	false	0.786529	1.59075e-05	8.73821e-05	false	0.0230247	0.884097	0.936538	false	1.31786	1.20463e-11	5.93973e-11	up	1.37443	1.26179e-11	5.80639e-11	up	chr01	19466307	19469005	+	Os01g0535900
Os01g0536400	3.2288	2.1729	2.911	1.5334	3.0333	2.2292	1.3552	1.2632	0.8151	1.8979	0.8336	0.9952	74	51	68	35	75	52	30	28	19	41	19	24	-0.342098	0.270154	0.421915	false	-1.09071	0.00373701	0.0123812	down	0.235004	0.597074	0.738989	false	-1.46617	2.31752e-05	6.91479e-05	down	-1.19703	0.00109507	0.00238656	down	chr01	19505311	19508410	-	Os01g0536400
Os01g0537250	1.3868	0.5729	1.1513	2.9458	3.5599	2.83	3.8657	2.6472	4.7724	3.9048	7.0803	7.7051	26	11	22	55	72	54	70	48	91	69	132	152	1.5336	5.12649e-05	0.000253186	up	0.172946	0.546598	0.675803	false	0.848715	0.00231516	0.00911208	false	1.67384	1.65328e-05	5.01376e-05	up	2.55686	5.36706e-13	2.66749e-12	up	chr01	19549155	19550345	-	Os01g0537250
Os01g0542000	5.7631	5.8893	7.1008	9.2857	9.7524	10.9298	24.144	21.6178	20.0956	21.8266	20.6206	27.4482	86	90	108	138	157	166	348	312	305	307	306	431	0.620817	0.00171892	0.00631788	false	1.03435	1.95523e-12	2.10128e-11	up	0.207575	0.119804	0.238962	false	1.62281	4.20787e-22	3.24538e-21	up	1.86406	4.43962e-27	3.63924e-26	up	chr01	19972083	19973030	+	Os01g0542000
Os01g0542700	34.4329	30.5396	26.2594	48.691	51.1515	49.4174	78.6146	80.6874	78.0578	44.2682	49.9727	48.8702	458	416	356	645	734	669	1010	1038	1056	555	661	684	0.656076	2.89674e-10	2.58751e-09	false	0.567724	1.20143e-14	1.49483e-13	false	-0.609237	2.45553e-15	3.91948e-14	false	1.19194	4.80495e-36	5.26836e-35	up	0.616367	2.2281e-08	8.22293e-08	false	chr01	20034162	20035006	+	Os01g0542700
Os01g0545900	1.043	0.5555	1.4574	0.6665	0.4395	0.7763	0.6872	0.3595	0.5904	0.503	0.5085	0.9311	33	18	47	21	15	25	21	11	19	15	16	31	-0.756015	0.101465	0.201806	false	-0.299715	0.554756	0.681891	false	0.37086	0.469603	0.633769	false	-1.08882	0.0247112	0.0438975	down	-0.683174	0.153324	0.212034	false	chr01	20280804	20282813	+	Os01g0545900
Os01g0546100	0.6254	0.3053	0.7158	0.8373	0.8212	0.4096	0.7554	0.8621	0.7174	8.7359	7.8086	7.0823	12	6	14	16	17	8	14	16	14	158	149	143	0.276191	0.664731	0.786555	false	0.0722679	0.899104	0.938688	false	3.459	1.75216e-30	5.50565e-29	up	NA	NA	NA	NA	3.80963	1.66623e-28	1.42161e-27	up	chr01	20287702	20290661	-	Os01g0546100
Os01g0546800	43.2833	46.8819	45.292	23.3921	23.5468	22.8472	16.9547	18.8433	18.2988	15.5958	14.6525	14.2559	1007	1117	1074	542	591	541	381	424	433	342	339	349	-1.01197	7.00829e-38	1.97882e-36	down	-0.468456	1.69897e-06	1.07072e-05	false	-0.162745	0.140724	0.269485	false	-1.51257	4.80128e-69	8.54854e-68	down	-1.64143	5.5966e-75	1.04231e-73	down	chr01	20317878	20319355	-	Os01g0546800
Os01g0546900	9.2493	9.6972	6.8777	8.0653	7.2199	7.5093	4.536	4.7817	4.6906	9.1415	6.7065	9.0676	190	204	144	165	160	157	90	95	98	177	137	196	-0.235163	0.184984	0.319169	false	-0.803026	2.04599e-05	0.000110069	false	0.950431	1.2024e-06	8.91854e-06	false	-1.07015	7.05679e-08	2.72357e-07	down	-0.0859345	0.64964	0.717814	false	chr01	20322698	20326374	+	Os01g0546900
Os01g0547000	8.0151	8.5438	8.3063	2.976	3.225	3.2792	2.1212	1.9586	2.0525	1.2714	1.4772	1.0409	622	679	657	230	270	259	159	147	162	93	114	85	-1.44594	8.95463e-43	2.89158e-41	down	-0.729841	1.04439e-06	6.76012e-06	false	-0.57634	0.00343612	0.0129289	false	-2.20813	5.98379e-79	1.19426e-77	down	-2.75124	1.33564e-87	2.87904e-86	down	chr01	20327992	20334833	+	Os01g0547000
Os01g0547600	27.2725	26.666	26.1233	7.3603	6.8946	6.8843	0.3348	0.1486	0.0707	0.0381	0.1084	0.1024	759	760	741	204	207	195	9	4	2	1	3	3	-1.97658	1.83339e-78	1.2233e-76	down	-5.36866	1.63391e-37	4.92766e-36	down	NA	NA	NA	NA	-7.37826	1.94736e-81	4.00955e-80	down	-8.34372	4.6593e-51	6.44878e-50	down	chr01	20385993	20388511	-	Os01g0547600
Os01g0548000	0.4528	0.6502	0.392	2.1932	2.074	2.1722	5.1569	6.2793	5.2902	6.4715	6.1071	6.5056	17	25	15	82	84	83	187	228	202	229	228	257	2.05051	8.16039e-10	7.07101e-09	up	1.27624	7.74612e-12	7.99272e-11	up	0.310383	0.033091	0.0867875	false	3.29437	4.11447e-33	4.2302e-32	up	3.63847	4.31872e-44	5.26938e-43	up	chr01	20407433	20414990	-	Os01g0548000
Os01g0548600	10.677	9.0109	11.972	9.7253	10.4625	9.891	5.2112	4.4946	4.7989	9.9521	8.6661	10.5092	140	121	160	127	148	132	66	57	64	123	113	145	-0.128332	0.493182	0.645764	false	-1.15378	1.04257e-07	7.59784e-07	down	1.12609	4.03998e-07	3.1747e-06	up	-1.31468	5.35161e-09	2.24478e-08	down	-0.154157	0.433795	0.5154	false	chr01	20464727	20466410	-	Os01g0548600
Os01g0548750	3.7492	3.5932	4.0872	4.4617	3.5397	3.2744	3.1628	1.5793	0.9557	3.8303	4.1891	3.3651	54	53	60	64	55	48	44	22	14	52	60	51	-0.0752489	0.794165	0.875545	false	-1.08943	0.00595385	0.0185818	down	1.12163	0.00422523	0.0154433	up	-1.19725	0.00247857	0.00545871	down	-0.0409409	0.888387	0.914844	false	chr01	20468335	20469249	-	Os01g0548750
Os01g0550800	1.8011	1.1192	1.8474	3.0004	2.2386	2.4533	0.4662	1.0157	0.5634	4.9942	5.2687	6.8076	44	28	46	73	59	61	11	24	14	115	128	175	0.635443	0.0438478	0.103487	false	-2.01331	1.26969e-07	9.16768e-07	down	3.18469	3.62568e-24	9.0646e-23	up	-1.41	0.00169376	0.00384597	down	1.80815	1.10725e-11	5.10936e-11	up	chr01	20640981	20643879	+	Os01g0550800
Os01g0551000	5.3141	5.8024	5.0243	4.6568	5.8215	7.2623	2.7509	3.8462	3.6099	2.819	1.3117	1.6528	110	123	106	96	130	153	55	77	76	55	27	36	0.0812628	0.701543	0.813158	false	-0.898214	0.000182166	0.000827905	false	-0.705107	0.0304854	0.0812885	false	-0.848784	0.000284135	0.000731199	false	-1.521	1.42974e-07	4.93686e-07	down	chr01	20662993	20665013	+	Os01g0551000
Os01g0551600	0	0.1403	0.047	0.3367	0.8882	1.3651	0.248	0.0991	0.0471	0.4066	0.2409	0.5919	0	3	1	7	20	29	5	2	1	8	5	13	3.72408	0.000210459	0.000937248	up	-2.82676	0.000708047	0.00283757	down	NA	NA	NA	NA	NA	NA	NA	NA	NA	NA	NA	NA	chr01	20705750	20707408	-	Os01g0551600
Os01g0552300	1.911	1.1833	1.006	2.7144	2.7218	2.1981	6.8522	10.1684	5.7283	6.1317	8.1085	7.7072	41	26	22	58	63	48	142	211	125	124	173	174	0.84456	0.0156894	0.0438132	false	1.4727	3.12545e-09	2.62248e-08	up	0.0702506	0.736733	0.841808	false	2.28574	1.49139e-14	8.53349e-14	up	2.38956	3.28482e-18	2.05511e-17	up	chr01	20738654	20742427	+	Os01g0552300
Os01g0554150	0.6362	0.4437	0.535	1.8251	6.0656	1.8752	6.3043	4.8864	5.004	3.5676	3.5643	3.714	7	5	6	20	72	21	67	52	56	37	39	43	2.54477	3.47333e-05	0.000177289	up	0.622869	0.124709	0.228744	false	-0.457707	0.131563	0.256317	false	3.1387	1.30221e-10	6.08172e-10	up	2.71498	2.76724e-07	9.32563e-07	up	chr01	20870047	20870923	+	Os01g0554150
Os01g0554400	0.0913	0	0.1344	1.7426	0.381	0.6282	1.7968	3.9194	2.6942	1.2598	0.8267	1.0851	2	0	3	38	9	14	38	83	60	26	18	25	NA	NA	NA	NA	1.51695	0.000958994	0.00372235	up	-1.2888	0.00066077	0.0029871	down	5.03468	4.09461e-11	1.96278e-10	up	3.78049	1.29863e-05	3.67878e-05	up	chr01	20873688	20875861	+	Os01g0554400
Os01g0557100	3.8895	4.8338	5.0881	4.4972	5.1349	4.8058	2.9286	2.681	1.5644	4.0014	3.7334	3.9203	66	84	88	76	94	83	48	44	27	64	63	70	0.00868666	0.971044	0.982244	false	-1.11375	0.000140795	0.000656476	down	0.822606	0.00774357	0.026009	false	-1.13736	0.000201711	0.000529024	down	-0.280331	0.27689	0.352337	false	chr01	21056832	21058033	-	Os01g0557100
Os01g0558100	13.3572	13.2974	13.0412	10.9913	8.0932	8.3864	3.7777	4.5811	3.075	3.0416	1.9656	1.9196	205	209	204	168	134	131	56	68	48	44	30	31	-0.587244	0.00062208	0.00253084	false	-1.36675	6.98725e-09	5.6939e-08	down	-0.606562	0.0675817	0.153238	false	-1.98618	4.74503e-22	3.65366e-21	down	-2.56007	7.72542e-28	6.46005e-27	down	chr01	21114757	21115731	-	Os01g0558100
Os01g0558700	3.8444	7.6017	6.6007	3.7636	2.6726	5.2881	1.2935	2.4843	1.5119	8.2592	6.3787	9.5903	40	81	70	39	30	56	13	25	16	81	66	105	-0.681252	0.0484801	0.112246	false	-1.24893	0.00387864	0.012792	down	2.3176	2.42186e-11	2.91041e-10	up	-1.9618	8.12407e-07	2.84963e-06	down	0.389022	0.185233	0.24968	false	chr01	21150419	21151079	+	Os01g0558700
Os01g0559750	4183.37	3774.58	3975.38	2654.98	2327.97	2147.9	1516.74	1643.74	1685.53	1016.29	1115.97	1051.88	40169	37117	38906	25389	24115	20991	14067	15265	16461	9198	10656	10628	-0.797244	2.42181e-15	2.99039e-14	false	-0.658569	1.16077e-10	1.09079e-09	false	-0.486139	4.5985e-16	7.70357e-15	false	-1.48818	4.83857e-131	1.5968e-129	down	-1.94005	5.2514e-266	3.50294e-264	down	chr01	21242600	21243209	+	Os01g0559750
Os01g0559900	35.1784	41.6251	43.5492	25.2455	26.854	26.2278	32.2431	28.7772	22.2784	12.1846	12.7975	11.0127	340	412	429	243	280	258	301	269	219	111	123	112	-0.675055	1.01545e-07	7.32191e-07	false	-0.0137744	0.926084	0.956011	false	-1.09076	5.96048e-10	6.27446e-09	down	-0.72129	6.50422e-07	2.30491e-06	false	-1.77747	9.19024e-31	8.35411e-30	down	chr01	21261805	21262418	+	Os01g0559900
Os01g0561600	5.7693	5.0894	6.9791	4.8385	3.6159	4.187	2.5793	3.2198	2.4817	3.4778	3.1975	3.676	176	159	217	147	119	130	76	95	77	100	97	118	-0.552986	0.00324277	0.0111017	false	-0.711129	0.00107489	0.00412663	false	0.442892	0.0460956	0.113226	false	-1.29657	3.03748e-10	1.38708e-09	down	-0.819143	2.40138e-05	6.59324e-05	false	chr01	21342129	21344066	-	Os01g0561600
Os01g0562600	0.3577	0.0873	1.0088	0.3142	0.7045	0.8785	1.3886	1.5254	1.5384	0.664	0.8991	0.6373	8	2	23	7	17	20	30	33	35	14	20	15	0.328881	0.653747	0.778302	false	1.12702	0.0162456	0.0436984	up	-0.897715	0.0383245	0.0976624	false	1.4245	0.0155142	0.0289306	up	0.562855	0.423007	0.504629	false	chr01	21392230	21393650	-	Os01g0562600
Os01g0563000	37.9603	38.546	42.4195	23.7973	21.1497	24.6746	13.3007	13.9877	11.6882	7.0158	8.2234	7.6036	1504	1564	1713	939	904	995	509	536	471	262	324	317	-0.828206	1.33598e-29	2.9139e-28	false	-0.938357	2.92386e-24	5.80069e-23	false	-0.649937	1.6052e-08	1.48696e-07	false	-1.79892	1.30926e-107	3.43783e-106	down	-2.41385	1.71769e-167	6.7776e-166	down	chr01	21415022	21441440	+	Os01g0563000
Os01g0564300	45.9479	51.1093	48.8833	32.3358	30.7397	29.7566	8.48	9.7908	8.6424	6.1889	5.866	5.164	1150	1310	1247	806	830	758	205	237	220	146	146	136	-0.708112	8.24011e-22	1.37353e-20	false	-1.88776	5.73107e-73	3.8194e-71	down	-0.526031	0.00116081	0.00495267	false	-2.62802	1.50903e-163	6.44047e-162	down	-3.12086	3.54111e-185	1.54088e-183	down	chr01	21525509	21549819	+	Os01g0564300
Os01g0566500	2.9151	2.9854	4.046	0.9995	1.0874	1.3622	0.7729	1.6541	1.6777	0.4149	0.3932	0.4054	82	86	116	28	33	39	21	45	48	11	11	12	-1.58368	4.67284e-08	3.47767e-07	down	0.151581	0.696346	0.79523	false	-1.63975	0.000662934	0.00299512	down	-1.46372	2.52771e-06	8.43445e-06	down	-3.0703	1.79693e-16	1.04634e-15	down	chr01	21665759	21668304	-	Os01g0566500
Os01g0566900	183.179	177.573	177.768	291.768	295.05	293.526	384.954	374.256	388.624	418.754	412.982	412.81	3587	3561	3548	5690	6233	5850	7281	7088	7740	7729	8042	8506	0.654232	4.49798e-79	3.0362e-77	false	0.281685	2.92906e-21	5.09227e-20	false	0.236265	7.95311e-19	1.55396e-17	false	0.903675	2.2997e-148	8.66308e-147	false	1.17425	7.62749e-286	5.63708e-284	up	chr01	21699002	21704182	-	Os01g0566900
Os01g0567500	0	0	0	0	0	0	0	0	0	0.317	0.7136	1.1003	0	0	0	0	0	0	0	0	0	8	19	31	NA	NA	NA	NA	NA	NA	NA	NA	6.7915	5.85297e-07	4.49797e-06	up	NA	NA	NA	NA	6.68145	1.25249e-06	3.95363e-06	up	chr01	21719861	21722018	+	Os01g0567500
Os01g0568400	0.2786	0.0907	0.1822	0.8393	0.5166	0.0913	1.3462	0.4802	1.1871	1.6751	2.8953	0.3531	3	1	2	9	6	1	14	5	13	17	31	4	NA	NA	NA	NA	NA	NA	NA	NA	0.823195	0.23209	0.391318	false	NA	NA	NA	NA	3.1265	0.001011	0.00221433	up	chr01	21837626	21839347	-	Os01g0568400
Os01g0570700	8.9205	7.7321	7.4627	10.8872	11.817	12.5579	24.9854	25.2752	24.8423	26.7018	25.4741	25.901	543	482	463	660	776	778	1469	1488	1538	1532	1542	1659	0.49384	3.31936e-07	2.23866e-06	false	0.989338	3.59252e-46	1.34818e-44	false	0.175588	0.00126335	0.00533082	false	1.45127	7.04603e-76	1.3633e-74	up	1.66116	9.49702e-101	2.28872e-99	up	chr01	21892773	21897928	+	Os01g0570700
Os01g0571800	4.8738	3.7745	3.2978	2.5313	3.8946	2.9723	0.174	2.0852	0.3305	1.9614	0.676	0	29	23	20	15	25	18	1	12	2	11	4	0	-0.397497	0.390394	0.549949	false	-1.96768	0.00834934	0.024784	down	NA	NA	NA	NA	-2.39882	0.000683371	0.00165654	down	-2.23739	0.00198199	0.00414413	down	chr01	21965670	21966047	-	Os01g0571800
Os01g0572200	0.0784	0.1148	0	0	0.2906	0.077	0.6492	0.8915	0.1541	0.0832	0.197	0.1117	2	3	0	0	8	2	16	22	4	2	5	3	NA	NA	NA	NA	2.08263	0.0259344	0.0649256	false	-1.98721	0.0202208	0.0582044	false	2.94315	0.00445591	0.00935794	up	NA	NA	NA	NA	chr01	21992872	21994492	-	Os01g0572200
Os01g0572300	4.47	4.3886	3.623	6.8302	7.2286	7.7814	13.8586	14.3427	13.9253	10.1292	9.1855	8.3114	184	185	152	280	321	326	551	571	583	393	376	360	0.752535	2.36385e-07	1.62308e-06	false	0.846474	5.62486e-16	7.56681e-15	false	-0.490625	1.97256e-06	1.42318e-05	false	1.56707	1.14149e-36	1.2694e-35	up	1.11135	1.47248e-14	7.85145e-14	up	chr01	21992992	21996997	+	Os01g0572300
Os01g0572700	2.7237	3.0909	3.2862	6.6524	4.5376	5.967	10.6317	10.846	9.9156	7.068	6.7733	9.2694	74	86	91	180	133	165	279	285	274	181	183	265	0.858116	5.80031e-05	0.000284402	false	0.772388	1.40706e-06	8.97238e-06	false	-0.319675	0.0325846	0.0857624	false	1.59704	3.43545e-20	2.4692e-19	up	1.31065	6.33812e-11	2.78925e-10	up	chr01	22021849	22027269	-	Os01g0572700
Os01g0576050	1.7696	1.296	1.0417	2.0434	0.9842	3.1296	0.2748	0.5489	1.3919	1.0326	0.2669	2.1862	20	15	12	23	12	36	3	6	16	11	3	26	0.528024	0.321679	0.47767	false	-1.56574	0.0151752	0.0412498	down	NA	NA	NA	NA	NA	NA	NA	NA	-0.264658	0.692663	0.755004	false	chr01	22233975	22234779	-	Os01g0576050
Os01g0580200	2.4733	1.9866	2.1331	2.5636	2.9767	2.6653	2.6846	4.2278	3.53	1.2697	1.745	1.289	124	102	109	128	161	136	130	205	180	60	87	68	0.262122	0.175721	0.307426	false	0.246097	0.1988	0.32618	false	-1.1591	2.67126e-07	2.14756e-06	down	0.476149	0.0212605	0.038423	false	-0.648746	0.00661856	0.0126254	false	chr01	22466601	22472572	+	Os01g0580200
Os01g0580300	0.4083	0.8372	0.5207	1.3528	0.6812	1.0029	1.6062	1.773	1.686	2.1225	1.8065	2.4444	10	21	13	33	18	25	38	42	42	49	44	63	0.722851	0.157037	0.282113	false	0.640817	0.0959801	0.18633	false	0.452355	0.14542	0.276568	false	1.32957	0.00255233	0.00561063	up	1.81508	1.39107e-05	3.92772e-05	up	chr01	22472670	22474337	-	Os01g0580300
Os01g0580500	20.4063	25.9041	22.1287	17.3087	21.1555	19.5221	7.2832	9.7167	8.923	7.2356	6.4261	7.7572	380	494	420	321	425	370	131	175	169	127	119	152	-0.294108	0.0164863	0.0457628	false	-1.26283	8.75332e-18	1.31994e-16	down	-0.155263	0.401085	0.571569	false	-1.58895	4.80687e-27	4.25179e-26	down	-1.71022	2.343e-30	2.10924e-29	down	chr01	22489496	22490967	+	Os01g0580500
Os01g0581900	1.9326	1.6238	1.5433	2.9108	2.8329	2.3404	3.8621	3.2993	3.734	4.4106	4.5421	3.2247	86	74	70	129	136	106	166	142	169	185	201	151	0.610764	0.00573914	0.0182902	false	0.329351	0.0736079	0.1513	false	0.278143	0.117436	0.235455	false	0.907868	1.23033e-05	3.78816e-05	false	1.22104	1.18161e-08	4.44537e-08	up	chr01	22557515	22561678	-	Os01g0581900
Os01g0582600	348.324	351.022	360.185	196.418	207.709	194.697	113.898	111.728	113.373	101.554	107.177	112.676	11772	12149	12407	6611	7573	6697	3718	3652	3897	3235	3602	4007	-0.878069	3.21641e-173	5.77283e-171	false	-0.92215	1.43941e-152	2.50999e-150	false	0.043484	0.289909	0.457681	false	-1.83248	0	0	down	-1.75468	0	0	down	chr01	22604528	22606674	+	Os01g0582600
Os01g0583100	237.813	232.338	247.004	157.044	146.822	147.2	80.7943	88.6724	89.2757	53.3417	55.5454	58.7896	5851	5854	6194	3848	3897	3686	1920	2110	2234	1237	1359	1522	-0.72406	7.01817e-73	4.2761e-71	false	-0.902588	3.38097e-76	2.3547e-74	false	-0.505547	8.1264e-18	1.50133e-16	false	-1.65886	2.90626e-287	2.46727e-285	down	-2.12999	0	0	down	chr01	22618198	22624094	+	Os01g0583100
Os01g0583300	0.6054	1.0779	0.4193	0.1788	0.2971	0.2799	0.1475	0.5155	0.3501	0.4156	0.179	0.203	17	31	12	5	9	8	4	14	10	11	5	6	-1.5295	0.0149436	0.0420144	down	NA	NA	NA	NA	NA	NA	NA	NA	-1.24113	0.0485044	0.0799174	false	-1.4417	0.0270824	0.0456278	down	chr01	22632732	22637148	-	Os01g0583300
Os01g0584100	10.2611	8.3252	8.5129	8.0304	2.5177	3.4841	9.2174	5.1487	6.0087	3.362	3.6418	5.3777	136	113	115	106	36	47	118	66	81	42	48	75	-1.00339	0.0455144	0.106595	false	0.436843	0.431486	0.573994	false	-0.594558	0.042274	0.105704	false	-0.600201	0.0128863	0.0244623	false	-1.15941	5.20808e-06	1.54274e-05	down	chr01	22677778	22678619	+	Os01g0584100
Os01g0584900	8.385	6.8231	7.0842	4.619	3.3465	4.2337	1.9894	3.3715	2.2328	2.6564	2.2251	3.3756	144	120	124	79	62	74	33	56	39	43	38	61	-0.925952	3.50409e-05	0.000178819	false	-0.784661	0.00965904	0.0281271	false	0.243114	0.470479	0.634469	false	-1.74228	1.91018e-11	9.31671e-11	down	-1.46389	5.63303e-09	2.17691e-08	down	chr01	22731943	22733237	+	Os01g0584900
Os01g0585300	2.1906	2.3036	4.0506	3.384	2.9678	3.3941	4.6232	6.5336	3.8935	9.2965	6.8628	5.9252	26	28	49	40	38	41	53	75	47	104	81	74	0.133128	0.719512	0.826246	false	0.525358	0.0996539	0.191743	false	0.671824	0.0159097	0.047636	false	0.625731	0.081329	0.125867	false	1.33251	4.04322e-05	0.000108005	up	chr01	22754546	22755398	-	Os01g0585300
Os01g0586800	2.7855	2.1935	3.6146	0.2707	0.2499	1.0594	2.6048	0.9291	1.2369	3.5273	3.4336	6.9169	31	25	41	3	3	12	28	10	14	37	38	81	-2.50366	2.53578e-05	0.000132411	down	NA	NA	NA	NA	1.6655	0.000176347	0.000907788	up	-1.04024	0.0306743	0.0532117	false	0.66018	0.0860021	0.128181	false	chr01	22824809	22826277	-	Os01g0586800
Os01g0587300	4.3392	3.7928	3.6195	3.2474	3.4196	2.491	1.8172	0.8738	1.7417	1.8104	2.4187	2.1623	267	239	227	199	227	156	108	52	109	105	148	140	-0.4134	0.00957496	0.0286605	false	-1.14735	8.95207e-07	5.85165e-06	down	0.64759	0.00942312	0.0307478	false	-1.59331	1.61386e-13	8.78383e-13	down	-0.910959	1.00098e-07	3.49997e-07	false	chr01	22868370	22872278	-	Os01g0587300
Os01g0587500	2.6708	2.0492	2.1525	1.724	2.4757	2.1556	0.5925	1.8739	0.5627	1.8216	1.4388	1.2691	28	22	23	18	28	23	6	19	6	18	15	14	-0.16523	0.705728	0.816006	false	-1.1749	0.042705	0.0977703	false	0.701035	0.267452	0.43209	false	-1.37286	0.0169592	0.0313409	down	-0.638099	0.189567	0.25477	false	chr01	22888446	22889111	-	Os01g0587500
Os01g0588100	1.1924	1.0997	1.2999	1.9955	0.8597	2.5384	9.1216	7.4657	5.5362	6.0442	6.9945	6.3584	18	17	20	30	14	39	133	109	85	86	105	101	0.52873	0.278386	0.431596	false	1.94005	5.38745e-09	4.42443e-08	up	-0.0681173	0.764604	0.861964	false	2.4331	1.71052e-13	9.28189e-13	up	2.39902	8.79936e-14	4.53909e-13	up	chr01	22906348	22907811	+	Os01g0588100
Os01g0588400	42.6043	39.8598	39.6785	21.1182	20.2972	20.2925	17.1286	14.1432	15.7349	16.6921	15.1689	12.6399	788	755	748	389	405	382	306	253	296	291	279	246	-1.03999	6.11077e-30	1.34874e-28	down	-0.493586	3.78047e-05	0.000195358	false	0.0388443	0.781803	0.87354	false	-1.56576	2.31664e-52	3.33832e-51	down	-1.4933	1.43846e-41	1.66687e-40	down	chr01	22914602	22916173	-	Os01g0588400
Os01g0588900	115.189	111.638	116.137	66.7209	69.3665	64.956	34.1067	34.4487	34.2671	37.5721	39.6401	39.312	3077	3054	3162	1775	1999	1766	880	890	931	946	1053	1105	-0.8252	9.85686e-68	5.5527e-66	false	-1.06869	5.63076e-70	3.55828e-68	down	0.300572	1.03393e-05	6.68206e-05	false	-1.92622	1.59068e-281	1.30776e-279	down	-1.59127	1.29224e-198	5.98078e-197	down	chr01	22955070	22959148	-	Os01g0588900
Os01g0589400	1.7501	1.3244	1.5883	0.2197	0.8111	0.6448	0.453	0.8595	0.043	0.7891	1.0119	0.8316	40	31	37	5	20	15	10	19	1	17	23	20	-1.52449	0.00151119	0.00563515	down	-0.414251	0.594296	0.714586	false	1.08386	0.100167	0.208559	false	-1.97822	0.000556745	0.00137028	down	-0.857725	0.0386146	0.0627889	false	chr01	22991813	22994258	-	Os01g0589400
Os01g0589800	4.8064	9.3866	9.2264	9.8621	17.0462	8.4182	25.0971	25.28	23.012	20.6189	19.123	16.6821	23	46	45	47	88	41	116	117	112	93	91	84	0.537799	0.141788	0.261365	false	0.949339	0.000352602	0.00151436	false	-0.260993	0.214234	0.369608	false	1.45664	2.41831e-07	8.89395e-07	up	1.23086	5.35179e-05	0.000140884	up	chr01	23004127	23004931	+	Os01g0589800
Os01g0589900	1.0578	1.0521	0.5958	0.5901	0.7082	0.6159	0.5476	0.6076	0.5585	0.3325	0.6698	0.2048	54	55	31	30	39	32	27	30	29	16	34	11	-0.552561	0.119898	0.229403	false	-0.261868	0.484985	0.622639	false	-0.388335	0.412354	0.582374	false	-0.846093	0.022079	0.039755	false	-1.20001	0.00787594	0.0147793	down	chr01	23005565	23008941	-	Os01g0589900
Os01g0592500	2.6934	2.1766	2.0959	4.2899	2.9271	2.6464	1.3462	2.6889	0.7305	1.7737	0.7472	2.4714	29	24	23	46	34	29	14	28	8	18	8	28	0.446821	0.259016	0.4091	false	-1.15405	0.01599	0.0430959	down	0.192125	0.746762	0.849343	false	-0.738764	0.155709	0.221816	false	-0.511525	0.314177	0.391795	false	chr01	23167795	23168478	-	Os01g0592500
Os01g0593200	8.0915	7.1957	7.4663	14.9921	15.7151	16.7521	18.4998	22.5589	18.8946	11.906	10.8975	13.5943	168	153	158	310	352	354	371	453	399	233	225	297	1.00606	7.12957e-13	7.61046e-12	up	0.23568	0.0474452	0.106406	false	-0.598862	4.61348e-06	3.13763e-05	false	1.20967	1.55282e-17	1.00927e-16	up	0.644533	4.93163e-05	0.000130494	false	chr01	23224373	23226605	+	Os01g0593200
Os01g0593700	0.2166	0.0529	0.0531	0.1631	0.251	0.0798	0.1402	0.224	0.1864	0.6033	0.4357	0.5404	8	2	2	6	10	3	5	8	7	21	16	21	NA	NA	NA	NA	NA	NA	NA	NA	1.6392	0.00696934	0.0237836	up	NA	NA	NA	NA	2.26382	0.002103	0.00438338	up	chr01	23247278	23250623	+	Os01g0593700
Os01g0595600	56.4631	50.3166	57.4881	153.42	143.241	146.432	155.402	158.618	151.825	130.575	122.861	128.58	1007	919	1045	2725	2756	2658	2677	2736	2754	2195	2179	2413	1.37677	1.39083e-113	1.50477e-111	up	-0.0287643	0.525407	0.657311	false	-0.166455	0.000224739	0.00113261	false	1.31553	6.52972e-106	1.69245e-104	up	1.18338	2.797e-79	5.50416e-78	up	chr01	23343306	23345362	+	Os01g0595600
Os01g0597800	18.1647	18.9072	20.8399	14.1103	15.337	13.648	5.7659	6.294	5.7304	9.9278	6.219	8.4006	561	598	656	434	511	429	172	188	180	289	191	273	-0.481073	1.31846e-06	8.21469e-06	false	-1.37832	4.75851e-28	1.09159e-26	down	0.583435	0.000605276	0.00276394	false	-1.89183	7.94784e-56	1.19836e-54	down	-1.27433	2.64499e-20	1.77298e-19	down	chr01	23456074	23458035	+	Os01g0597800
Os01g0598200	3.1595	4.7379	5.9229	5.835	2.1442	3.6586	2.4533	2.8584	2.0524	4.19	3.631	5.7907	56	86	107	103	41	66	42	49	37	70	64	108	-0.306147	0.350221	0.509019	false	-0.760145	0.0286997	0.0706514	false	1.00948	0.000536565	0.00248221	up	-1.09968	0.000332053	0.000844403	down	-0.0563376	0.842415	0.878432	false	chr01	23498445	23502375	+	Os01g0598200
Os01g0598400	2.0396	3.4935	2.7556	0.7722	1.1158	0.6899	0.8654	0.8643	0.4274	0.2483	0.1681	0.5084	61	107	84	23	36	21	25	25	13	7	5	16	-1.73792	1.3113e-07	9.30451e-07	down	-0.363394	0.429941	0.572366	false	-1.09168	0.0699542	0.157577	false	-2.13621	1.59946e-09	6.98025e-09	down	-3.18666	1.15152e-13	5.91384e-13	down	chr01	23510098	23512343	-	Os01g0598400
Os01g0598600	17.0564	18.7724	18.6491	18.1425	22.0742	21.5161	40.6302	46.8911	43.808	25.9169	20.7857	19.6436	472	532	526	500	659	606	1086	1255	1233	676	572	572	0.125497	0.21723	0.359483	false	0.987178	3.28266e-30	8.02229e-29	false	-0.867242	1.66488e-20	3.53917e-19	false	1.0808	1.23017e-36	1.36542e-35	up	0.248364	0.026087	0.0441388	false	chr01	23515008	23516765	+	Os01g0598600
Os01g0600500	8.9445	9.8418	9.6747	6.265	7.1991	7.9737	3.93	5.188	3.5606	4.0736	5.4406	4.5197	205	231	226	143	178	186	87	115	83	88	124	109	-0.463918	0.00342123	0.0116438	false	-0.860288	2.20252e-05	0.000117833	false	0.267905	0.237223	0.397694	false	-1.35659	4.26112e-13	2.26554e-12	down	-1.05381	4.71445e-09	1.83502e-08	down	chr01	23584039	23585690	-	Os01g0600500
Os01g0600900	1.0238	1.6311	1.3217	0.4869	0.0499	0.5824	0.8926	0.2228	0.7947	3.3157	3.3594	3.0724	19	31	25	9	1	11	16	4	15	58	62	60	-1.89579	0.00261754	0.00918518	down	NA	NA	NA	NA	2.46781	4.15708e-09	4.08969e-08	up	-1.24566	0.0253607	0.0449355	down	1.25714	0.000296972	0.000706903	up	chr01	23607363	23608541	+	Os01g0600900
Os01g0601000	0.9548	0.6096	0.9367	0.0369	0.2723	0.2526	0.038	0.1519	0	0	0.0369	0	26	17	26	1	8	7	1	4	0	0	1	0	-2.19954	0.000783169	0.0031188	down	NA	NA	NA	NA	NA	NA	NA	NA	-3.92466	5.90675e-06	1.89047e-05	down	-6.01253	5.13142e-06	1.5212e-05	down	chr01	23611048	23615257	-	Os01g0601000
Os01g0601675	1.3789	0.9041	0.9084	1.523	1.0043	2.0129	0.7954	1.8331	1.0071	3.5319	3.3873	2.9578	70	47	47	77	55	104	39	90	52	169	171	158	0.453752	0.138651	0.257021	false	-0.421006	0.200369	0.328012	false	1.5621	5.44099e-10	5.75394e-09	up	0.000928354	0.997836	0.99839	false	1.59685	5.55815e-12	2.61507e-11	up	chr01	23639654	23642878	-	Os01g0601675
Os01g0603100	0.6001	0.6907	0.4416	0.6887	1.053	1.0951	1.4645	1.5069	1.0537	1.2734	0.9052	1.0795	28	33	21	32	53	52	66	68	50	56	42	53	0.657249	0.0783261	0.164533	false	0.400868	0.194715	0.321069	false	-0.185305	0.528732	0.684568	false	1.02701	0.00305505	0.00662374	up	0.875864	0.0158106	0.0280008	false	chr01	23746840	23751713	+	Os01g0603100
Os01g0604500	16.3256	17.27	15.9015	10.0969	9.4855	8.5433	8.5736	9.1127	6.9207	9.4761	10.2309	12.5356	276	299	274	170	173	147	140	149	119	151	172	223	-0.870612	2.86727e-09	2.37687e-08	false	-0.295046	0.104615	0.199181	false	0.512557	0.00500708	0.0178827	false	-1.19809	3.65877e-14	2.05486e-13	down	-0.650676	2.00875e-05	5.56248e-05	false	chr01	23810484	23811557	-	Os01g0604500
Os01g0605500	2.1151	2.2597	3.5156	2.7235	1.7069	2.176	1.8807	1.5952	1.6881	1.32	0.9759	1.679	85	93	144	109	74	89	73	62	69	50	39	71	-0.313434	0.219886	0.362479	false	-0.454866	0.0733973	0.151001	false	-0.255417	0.373224	0.54391	false	-0.801542	0.00190766	0.00429133	false	-1.0227	0.000376385	0.00088178	down	chr01	23850922	23854484	-	Os01g0605500
Os01g0605700	37.1168	38.6848	35.4729	28.3864	27.5717	29.351	4.1149	4.4409	4.2229	6.4611	7.6712	5.7876	579	618	564	441	464	466	62	67	67	95	119	95	-0.438638	4.24675e-06	2.47047e-05	false	-2.84006	4.12233e-74	2.77922e-72	down	0.759555	0.00121474	0.00515029	false	-3.31071	1.89952e-109	5.13944e-108	down	-2.51765	3.3475e-73	6.13138e-72	down	chr01	23864681	23867205	+	Os01g0605700
Os01g0606000	13.8181	16.6375	13.5573	24.1046	25.5086	23.5866	6.365	6.4777	2.8784	6.1498	6.0056	5.7869	236	291	236	410	470	410	105	107	50	99	102	104	0.678707	4.64823e-08	3.46158e-07	false	-2.32176	8.85254e-12	9.10054e-11	down	0.312433	0.243429	0.404999	false	-1.67706	1.41396e-13	7.73175e-13	down	-1.32993	2.22756e-14	1.18073e-13	down	chr01	23877540	23880467	+	Os01g0606000
Os01g0606400	0.0801	0.1043	0.0786	0.2414	0.2972	0.315	0.4149	1.0773	1.1032	0.2267	0.2149	0.1777	3	4	3	9	12	12	15	39	42	8	8	7	NA	NA	NA	NA	1.50368	0.00391767	0.012906	up	-1.95157	0.000487939	0.00227972	down	3.1146	6.3602e-06	2.02563e-05	up	NA	NA	NA	NA	chr01	23895058	23897435	+	Os01g0606400
Os01g0606900	4.1864	5.1609	4.0047	1.2085	0.5821	1.0797	0.4876	0.2705	1.3377	2.2207	1.4734	0.8454	80	101	78	23	12	21	9	5	26	40	28	17	-2.2797	2.13737e-11	2.04321e-10	down	-0.546581	0.376287	0.520726	false	1.22432	0.0319455	0.0844087	false	-2.84859	2.94817e-12	1.50892e-11	down	-1.59972	2.25718e-06	6.97097e-06	down	chr01	23911517	23913239	+	Os01g0606900
Os01g0607000	11.232	8.511	9.6095	9.2029	6.9965	8.9169	5.2096	4.8311	5.6542	5.3386	5.3311	3.1596	125	97	109	102	84	101	56	52	64	56	59	37	-0.280282	0.203673	0.342333	false	-0.777502	0.00183856	0.00661493	false	-0.0670288	0.825061	0.900889	false	-1.08997	7.24106e-06	2.28999e-05	down	-1.1232	3.11061e-05	8.41742e-05	down	chr01	23914150	23914856	+	Os01g0607000
Os01g0607200	55.0321	56.7021	51.3152	31.0747	34.3862	33.1894	23.271	22.3698	21.8237	11.5851	9.9545	10.3532	2157	2276	2050	1213	1454	1324	881	848	870	428	388	427	-0.779503	4.39892e-39	1.29249e-37	false	-0.649919	2.71503e-21	4.72725e-20	false	-0.962133	7.47217e-27	2.0682e-25	false	-1.46163	1.02645e-119	3.03672e-118	down	-2.38977	1.33081e-219	6.88472e-218	down	chr01	23923718	23933449	+	Os01g0607200
Os01g0607600	0.4598	0.5282	0.3449	0.1358	0.2006	0.1329	0.196	0.1678	0.2925	0.3443	0.0816	0.514	17	20	13	5	8	5	7	6	11	12	3	20	-1.55741	0.0178156	0.0488206	down	NA	NA	NA	NA	NA	NA	NA	NA	-1.20676	0.0537743	0.0874868	false	-0.53514	0.408585	0.490175	false	chr01	23947829	23962251	-	Os01g0607600
Os01g0607800	0.777	2.0232	1.3068	0.4458	0.3087	0.3635	0.6895	0.2295	0.5093	0.5888	0.4837	0.2461	21	56	36	12	9	10	18	6	14	15	13	7	-1.93729	0.000121421	0.000564395	down	NA	NA	NA	NA	-0.00168941	0.997906	0.999123	false	-1.71396	0.000806427	0.00193244	down	-1.68342	0.00110186	0.00240045	down	chr01	23970594	23972310	+	Os01g0607800
Os01g0607900	2.8934	1.7934	2.3451	1.1368	1.3527	1.6068	2.6309	3.2517	3.1169	1.655	1.0626	0.7173	115	73	95	45	58	65	101	125	126	62	42	30	-0.833015	0.00193038	0.00699876	false	1.03424	1.78403e-05	9.71707e-05	up	-1.27766	5.19482e-06	3.51119e-05	down	0.169265	0.460907	0.550038	false	-1.07253	0.000676284	0.00152218	down	chr01	23976021	23981901	-	Os01g0607900
Os01g0608400	4.1503	4.4138	4.3139	2.7645	1.7902	2.3013	1.9144	1.3171	1.2929	2.267	1.4463	1.6011	101	110	107	67	47	57	45	31	32	52	35	41	-0.967154	9.31162e-05	0.000440793	false	-0.700386	0.0336429	0.0804213	false	0.350362	0.320145	0.490012	false	-1.69943	4.40376e-10	1.98891e-09	down	-1.31537	9.68951e-07	3.08791e-06	down	chr01	24024938	24027535	-	Os01g0608400
Os01g0609200	40.2994	43.9104	40.1204	26.0671	27.2662	28.1769	3.9807	4.6928	4.7183	4.8613	5.5525	5.6596	2788	3111	2829	1796	2035	1984	266	314	332	317	382	412	-0.664243	1.59469e-36	4.32341e-35	false	-2.70597	3.74807e-254	1.27831e-251	down	0.383648	0.00180619	0.00730381	false	-3.40225	0	0	down	-2.98389	0	0	down	chr01	24065207	24073621	-	Os01g0609200
Os01g0609300	220.362	222.757	232.754	119.512	115.328	119.803	23.3703	24.9846	24.3816	23.4409	24.7026	24.4394	17035	17635	18339	9201	9618	9426	1745	1868	1917	1708	1899	1988	-0.985523	4.02106e-241	1.12168e-238	false	-2.38659	0	0	down	0.116954	0.0240023	0.0668697	false	-3.40438	0	0	down	-3.25302	0	0	down	chr01	24075070	24082181	-	Os01g0609300
Os01g0609900	75.4099	79.1222	72.399	55.2538	56.0816	55.6178	45.2418	41.0734	42.2919	37.6085	36.1759	37.3019	5731	6158	5608	4182	4598	4302	3321	3019	3269	2694	2734	2983	-0.497799	3.42283e-38	9.72378e-37	false	-0.47775	2.94773e-31	7.41473e-30	false	-0.0915069	0.0392268	0.0994989	false	-1.00772	1.09586e-114	3.13135e-113	down	-1.06504	9.90661e-144	3.357e-142	down	chr01	24107086	24115287	-	Os01g0609900
Os01g0610800	4.4965	2.5894	1.0181	4.515	3.8474	6.3438	8.8332	8.3447	9.7489	3.3027	3.2463	5.369	39	23	9	39	36	56	74	70	86	27	28	49	0.807419	0.0742836	0.157629	false	0.773812	0.0074094	0.0223603	false	-1.05123	0.000578026	0.00265479	down	1.54867	6.67832e-05	0.000187918	up	0.527623	0.279484	0.355113	false	chr01	24168245	24170219	-	Os01g0610800
Os01g0611000	57.5028	55.8559	61.2947	94.4167	99.4132	103.672	116.65	117.353	120.812	44.347	40.2159	49.9592	1527	1519	1659	2497	2848	2802	2992	3014	3263	1110	1062	1396	0.713404	1.55954e-38	4.50224e-37	false	0.153073	0.000681687	0.00274141	false	-1.27859	2.34392e-96	2.55509e-94	down	0.834235	5.45497e-58	8.50402e-57	false	-0.410543	4.74301e-08	1.70318e-07	false	chr01	24181111	24183979	+	Os01g0611000
Os01g0611100	4.5521	7.9094	4.1378	5.2429	3.7231	5.0645	4.7128	6.2293	5.2654	3.7641	2.3561	2.2902	68	121	63	78	60	77	68	90	80	53	35	36	-0.299981	0.294951	0.450127	false	0.108685	0.670637	0.775538	false	-0.831487	0.00483766	0.0173644	false	-0.223454	0.424753	0.514389	false	-1.02016	0.00200121	0.00418319	down	chr01	24187312	24189794	+	Os01g0611100
Os01g0612200	122.138	113.476	98.6163	94.7025	99.7893	87.8354	73.5833	76.2724	72.9264	55.106	51.8925	54.2912	1813	1725	1492	1400	1598	1327	1055	1095	1101	771	766	848	-0.297767	5.17757e-05	0.000255654	false	-0.443331	1.92456e-11	1.92805e-10	false	-0.346253	7.97872e-07	6.04275e-06	false	-0.773054	7.63031e-26	6.53457e-25	false	-1.08521	5.91369e-44	7.18907e-43	down	chr01	24255379	24259940	+	Os01g0612200
Os01g0612500	171.261	171.988	170.003	103.125	106.34	111.26	25.2673	24.0297	24.7762	32.9134	35.2956	37.4314	3235	3327	3273	1940	2167	2139	461	439	476	586	663	744	-0.733312	5.19771e-58	2.40685e-56	false	-2.21542	3.84337e-229	1.10044e-226	down	0.632757	7.48442e-12	9.38143e-11	false	-2.98093	0	0	down	-2.31326	0	0	down	chr01	24277095	24280999	+	Os01g0612500
Os01g0612800	2.945	2.5676	2.683	2.7459	4.4848	5.5804	8.6026	9.135	6.3082	11.94	7.5095	7.4967	28	25	26	26	46	54	79	84	61	107	71	75	0.590419	0.128775	0.243052	false	0.804929	0.00993769	0.0288274	false	0.28224	0.287909	0.455509	false	1.36385	2.88776e-05	8.51109e-05	up	1.68108	2.7943e-07	9.40865e-07	up	chr01	24300144	24301062	+	Os01g0612800
Os01g0612900	31.4649	34.2683	35.3316	22.3041	24.7303	20.2575	16.8455	17.2768	17.2523	14.5122	14.8379	13.6816	789	880	903	557	669	517	408	419	440	343	370	361	-0.6414	2.91366e-12	2.9705e-11	false	-0.491087	1.65506e-06	1.04503e-05	false	-0.136479	0.2007	0.352874	false	-1.1648	1.58313e-37	1.79026e-36	down	-1.26706	6.4736e-40	7.26992e-39	down	chr01	24312652	24317113	+	Os01g0612900
Os01g0613900	1.0945	1.0688	0.8225	0.7249	0.9714	0.8923	1.6877	2.2874	1.992	1.9518	1.1475	0.9295	47	47	36	31	45	39	70	95	87	79	49	42	-0.25924	0.44182	0.59916	false	1.10193	0.000113463	0.000538234	up	-0.452494	0.122511	0.242565	false	0.811437	0.00427618	0.00901037	false	0.394445	0.253447	0.326774	false	chr01	24354168	24360484	-	Os01g0613900
Os01g0615000	2.35	3.4421	3.6122	6.2924	5.1553	7.3116	9.1642	6.3174	6.8545	10.2221	8.6648	5.1366	30	45	47	80	71	95	113	78	89	123	110	69	0.938779	0.00140948	0.00528736	false	0.151374	0.536423	0.666609	false	0.22181	0.393523	0.563847	false	1.05736	0.000288072	0.000740193	up	1.31498	2.29939e-05	6.32667e-05	up	chr01	24387024	24387834	+	Os01g0615000
Os01g0615050	228.037	226.53	237.843	464.453	449.855	417.207	596.198	619.758	622.28	909.892	966.038	900.193	1443	1468	1534	2927	3071	2687	3644	3793	4005	5427	6079	5994	0.888421	1.06711e-58	5.05251e-57	false	0.364183	6.7005e-16	8.967e-15	false	0.714336	3.47065e-86	3.35413e-84	false	1.22029	3.79006e-140	1.35995e-138	up	1.96897	0	0	up	chr01	24390875	24391711	-	Os01g0615050
Os01g0615100	142.873	147.808	165.057	336.27	387.37	372.325	702.917	709.964	683.858	1283.64	1241.13	1236.53	1093	1158	1287	2562	3197	2899	5194	5253	5321	9256	9442	9954	1.21075	9.88431e-78	6.55735e-76	up	0.834294	1.59661e-76	1.11869e-74	false	0.96279	1.439e-250	6.12934e-248	false	2.01304	0	0	up	3.01017	0	0	up	chr01	24392841	24393423	+	Os01g0615100
Os01g0615500	4.4322	4.2273	4.3148	3.3464	3.7581	3.2745	1.8853	3.1972	2.466	1.3487	2.1767	2.2856	129	126	128	97	118	97	53	90	73	37	63	70	-0.376035	0.0563148	0.126625	false	-0.561145	0.0217823	0.0559938	false	-0.254167	0.393281	0.563619	false	-0.969489	3.36982e-05	9.84761e-05	false	-1.18855	1.51639e-06	4.74738e-06	down	chr01	24408462	24410310	-	Os01g0615500
Os01g0616300	2.342	2.5728	3.1595	2.9984	1.7368	2.2436	3.1522	2.6032	4.3752	1.056	0.7654	1.558	40	45	55	51	32	39	52	43	76	17	13	28	-0.268228	0.428306	0.58671	false	0.440769	0.186369	0.310418	false	-1.46047	0.000179996	0.000924539	down	0.139938	0.661604	0.732888	false	-1.28742	0.00158611	0.00336995	down	chr01	24460869	24465037	+	Os01g0616300
Os01g0616366	1.9672	1.656	1.5308	0.7152	0.9432	1.0664	1.2642	1.1924	1.0004	0.8636	0.5457	0.967	58	50	46	21	30	32	36	34	30	24	16	30	-0.972888	0.00516557	0.0167154	false	0.240428	0.534126	0.66467	false	-0.41893	0.303928	0.472373	false	-0.764885	0.021621	0.0389964	false	-1.14944	0.0021723	0.00451972	down	chr01	24461229	24464251	-	Os01g0616366
Os01g0616900	0.2031	0.2727	0.2491	0.9688	1.012	1.422	1.551	2.2052	1.7725	1.3738	1.6852	2.9439	8	11	10	38	43	57	59	84	71	51	66	122	2.17399	2.03008e-06	1.23561e-05	up	0.599496	0.0413041	0.0950983	false	0.24293	0.409114	0.579194	false	2.7413	3.98478e-11	1.91092e-10	up	3.01623	4.23306e-12	2.00704e-11	up	chr01	24498791	24504856	-	Os01g0616900
Os01g0617600	0.6008	0.6377	0.5895	0.7344	0.5811	0.8983	1.8931	1.3504	1.0016	1.1085	0.8668	0.7696	23	25	23	28	24	35	70	50	39	40	33	31	0.219679	0.598022	0.733991	false	0.838408	0.0208552	0.0539513	false	-0.510716	0.140615	0.269344	false	1.02528	0.00667521	0.0134915	up	0.54968	0.173323	0.23566	false	chr01	24549202	24554122	-	Os01g0617600
Os01g0618300	1.8186	1.1906	1.3382	1.0168	1.3984	1.5229	0.9842	0.7265	0.6502	0.3508	1.1222	0.3732	88	59	66	49	73	75	46	34	32	16	54	19	-0.195521	0.482154	0.636195	false	-0.841522	0.00754232	0.0227112	false	-0.234041	0.601927	0.742537	false	-1.06951	0.000665474	0.00161633	down	-1.26778	0.00161531	0.00342762	down	chr01	24592460	24596220	-	Os01g0618300
Os01g0619800	4.2756	3.3621	3.6009	3.3813	3.2968	1.9703	2.1545	1.9561	1.7857	1.8867	3.4624	2.7328	113	91	97	89	94	53	55	50	48	47	91	76	-0.431323	0.0863924	0.177974	false	-0.655118	0.0227627	0.0582556	false	0.577324	0.0486558	0.118027	false	-1.1191	1.06892e-05	3.30989e-05	down	-0.506925	0.0527005	0.0829862	false	chr01	24691392	24696311	+	Os01g0619800
Os01g0620800	0.9722	0.6547	0.8881	0.1683	0.4661	0.3953	0.1735	0.1386	0.2966	0.0356	0.1011	0.7009	29	20	27	5	15	12	5	4	9	1	3	22	-1.33723	0.0128798	0.0369844	down	NA	NA	NA	NA	NA	NA	NA	NA	-2.22803	0.000198496	0.000521233	down	-1.60275	0.0236162	0.0402981	down	chr01	24739092	24740986	+	Os01g0620800
Os01g0620900	1.2376	2.6183	2.4284	1.7604	0.7648	0.5066	1.6016	1.4928	1.8252	0.8753	0.5185	1.0781	12	26	24	17	8	5	15	14	18	8	5	11	-1.11228	0.0673283	0.145892	false	0.601883	0.337975	0.4834	false	NA	NA	NA	NA	-0.543027	0.297254	0.383026	false	-1.38047	0.0257411	0.0436265	down	chr01	24741594	24742209	-	Os01g0620900
Os01g0621300	17.5427	15.8648	15.9203	13.8977	15.8417	13.013	12.6476	15.2251	12.6782	7.3531	7.4658	8.111	853	790	789	673	831	644	594	716	627	337	361	415	-0.260334	0.00340241	0.0115864	false	-0.178294	0.0720987	0.148963	false	-0.701651	2.88652e-11	3.4454e-10	false	-0.470937	3.77279e-07	1.36737e-06	false	-1.13826	9.57597e-33	9.17402e-32	down	chr01	24763107	24768254	-	Os01g0621300
Os01g0621600	1.3852	2.1922	2.929	1.6547	1.926	2.1354	1.7308	1.5804	1.5028	0.228	0.6244	0.4312	58	94	125	69	87	91	70	64	64	9	26	19	-0.243497	0.369726	0.529186	false	-0.349761	0.159315	0.27596	false	-1.78121	1.92713e-06	1.39259e-05	down	-0.625592	0.0271013	0.0476806	false	-2.37228	7.90577e-10	3.2454e-09	down	chr01	24784609	24788153	-	Os01g0621600
Os01g0623200	14.2515	14.4404	14.6146	7.5188	5.324	7.8319	6.6133	5.8831	6.7026	5.7803	6.4234	6.2745	531	551	555	279	214	297	238	212	254	203	238	246	-1.12352	6.18906e-18	8.68982e-17	down	-0.206365	0.191293	0.316687	false	0.0648828	0.644163	0.775078	false	-1.36154	4.67172e-33	4.79891e-32	down	-1.26234	2.85956e-28	2.42163e-27	down	chr01	24861697	24864291	-	Os01g0623200
Os01g0624000	1.0308	1.2829	1.3485	1.096	0.993	0.7547	1.8415	1.9645	2.3251	1.158	1.0569	1.383	51	65	68	54	53	38	88	94	117	54	52	72	-0.420717	0.156746	0.281749	false	1.00811	0.000113727	0.000539378	up	-0.648255	0.0084053	0.0279137	false	0.555	0.0266711	0.0470024	false	-0.0596	0.834718	0.872628	false	chr01	24913551	24924014	-	Os01g0624000
Os01g0625900	2.772	1.9524	1.6942	3.559	4.128	5.5364	8.0921	8.4103	8.7124	3.8569	3.4272	4.4049	61	44	38	78	98	124	172	179	195	80	75	102	0.989228	0.000437535	0.00183819	false	0.830337	2.26331e-05	0.000120863	false	-0.988051	1.96636e-07	1.61184e-06	false	1.78788	6.41456e-15	3.73137e-14	up	0.832898	0.0034868	0.00700851	false	chr01	24981269	24982666	-	Os01g0625900
Os01g0626400	63.2299	64.6113	65.713	34.8017	33.193	34.8069	15.7376	17.1256	17.0805	12.9197	12.5455	15.6598	1485	1554	1573	814	841	832	357	389	408	286	293	387	-0.968307	7.75726e-50	3.0493e-48	false	-1.14213	5.00773e-37	1.48896e-35	down	-0.15918	0.190546	0.339431	false	-2.14246	2.45261e-167	1.08429e-165	down	-2.26679	7.50633e-149	2.68017e-147	down	chr01	25009514	25012233	+	Os01g0626400
Os01g0627500	9.6913	12.7265	11.738	4.7313	6.8459	5.9759	2.8025	2.3841	2.3	2.5882	2.554	1.5562	290	390	358	141	221	182	81	69	70	73	76	49	-1.01475	1.32313e-10	1.20703e-09	down	-1.3323	1.97154e-10	1.82531e-09	down	-0.0436902	0.872484	0.930296	false	-2.37988	2.12198e-41	2.58286e-40	down	-2.39064	3.0155e-34	3.00646e-33	down	chr01	25045721	25049413	-	Os01g0627500
Os01g0627600	1.7559	0.7201	1.9295	0.3879	0.2604	0.276	0.0364	0.1089	0.2762	0.1118	0.0353	0.0334	50	21	56	11	8	8	1	3	8	3	1	1	-2.30945	5.97577e-06	3.40362e-05	down	NA	NA	NA	NA	NA	NA	NA	NA	-3.55837	2.3173e-08	9.29737e-08	down	-4.66989	6.31486e-09	2.43032e-08	down	chr01	25055850	25058085	-	Os01g0627600
Os01g0627800	1.1333	2.561	1.5884	2.8611	1.7108	2.0997	1.475	2.1761	1.8465	0.5496	0.8466	1.0462	35	81	50	88	57	66	44	65	58	16	26	34	0.278559	0.391497	0.551325	false	-0.378388	0.194065	0.320235	false	-1.04469	0.00381136	0.0141327	down	-0.132327	0.693512	0.759544	false	-1.14464	0.00441589	0.00872756	down	chr01	25060764	25063562	+	Os01g0627800
Os01g0627967	3.5448	3.2281	3.1262	3.3994	1.7721	2.935	0.2887	0.5765	1.0965	1.0987	0.9212	0.9841	89	83	80	85	48	75	7	14	28	26	23	26	-0.345307	0.201819	0.340205	false	-2.13998	3.3831e-07	2.33237e-06	down	0.728758	0.155328	0.290818	false	-2.5146	2.38795e-11	1.15867e-10	down	-1.75581	1.56938e-08	5.85685e-08	down	chr01	25076430	25078374	-	Os01g0627967
Os01g0628700	42.6625	43.1748	43.7767	21.8242	21.1256	19.0061	11.637	9.7275	10.6239	9.1249	8.1181	8.0262	1374	1424	1437	700	734	623	362	303	348	277	260	272	-1.11987	1.46369e-53	6.24104e-52	down	-1.05495	4.00849e-24	7.92539e-23	down	-0.22143	0.0818942	0.178185	false	-2.20715	3.09541e-153	1.21285e-151	down	-2.39502	4.32632e-167	1.69843e-165	down	chr01	25114083	25118356	+	Os01g0628700
Os01g0629400	31.3348	33.6888	32.1385	23.2474	25.4149	23.6967	14.1098	15.2285	12.9775	18.8138	17.4546	15.5522	1168	1286	1221	863	1022	899	508	549	492	661	647	610	-0.479967	6.33421e-12	6.28616e-11	false	-0.876088	4.45803e-24	8.7992e-23	false	0.411428	3.35044e-05	0.000197903	false	-1.38839	1.81134e-64	3.08217e-63	down	-0.942796	2.59967e-30	2.33579e-29	false	chr01	25132887	25138118	+	Os01g0629400
Os01g0629600	2.5008	2.5276	1.5927	1.674	1.2607	1.7243	0.3634	0.8165	0.5176	0.3258	0.75	0.5003	57	59	37	38	31	40	8	18	12	7	17	12	-0.563144	0.0963668	0.193528	false	-1.55732	0.000772998	0.00306765	down	0.0157028	0.980025	0.990445	false	-2.15163	7.83967e-07	2.75399e-06	down	-2.10024	2.57679e-06	7.90665e-06	down	chr01	25144502	25145949	+	Os01g0629600
Os01g0631200	18.2671	19.4908	18.3697	12.3589	10.5037	11.1015	5.7647	5.3194	4.8983	3.6619	3.962	4.5489	561	613	575	378	348	347	171	158	153	106	121	147	-0.780634	8.1943e-14	9.30013e-13	false	-1.18892	2.9063e-17	4.27141e-16	down	-0.27064	0.136687	0.263722	false	-2.00169	1.23329e-60	1.99429e-59	down	-2.2367	1.11623e-64	1.86145e-63	down	chr01	25234666	25238165	+	Os01g0631200
Os01g0631500	10.5133	7.3954	8.3106	10.3063	10.438	13.3159	11.2972	10.4065	7.6913	4.3876	3.0564	5.2087	211	152	170	206	226	272	219	202	157	83	61	110	0.323292	0.059522	0.13246	false	-0.314608	0.0665284	0.139682	false	-1.09389	6.10216e-07	4.68165e-06	down	-0.0235693	0.900043	0.92613	false	-1.08319	1.48708e-06	4.66001e-06	down	chr01	25271701	25273506	+	Os01g0631500
Os01g0631800	21.3142	20.9748	18.9591	14.2401	13.9914	12.2229	7.3843	6.4313	8.5619	12.3184	11.8426	13.8717	257	259	233	171	182	150	86	75	105	140	142	176	-0.652941	1.60741e-05	8.61891e-05	false	-0.954205	1.24264e-06	7.95894e-06	false	0.884491	9.78431e-06	6.35373e-05	false	-1.63912	3.13114e-20	2.25602e-19	down	-0.720565	4.66481e-06	1.39013e-05	false	chr01	25288392	25289157	+	Os01g0631800
Os01g0633000	14.5231	16.5865	10.2493	20.6376	18.1069	17.2735	30.4238	35.3012	32.7336	31.7174	29.7211	36.563	171	200	123	242	230	207	346	402	392	352	348	453	0.382661	0.0338053	0.0833746	false	0.71307	3.9498e-08	2.98773e-07	false	0.114065	0.332482	0.503219	false	1.06351	3.84991e-11	1.84851e-10	up	1.21078	1.57553e-13	8.04174e-13	up	chr01	25350681	25351536	-	Os01g0633000
Os01g0633400	0.8238	0.899	0.2853	0.4379	0.6288	0.0476	0	0.1503	0.2382	0.2056	0.0975	0.0921	17	19	6	9	14	1	0	3	5	4	2	2	-0.899036	0.238808	0.38525	false	NA	NA	NA	NA	NA	NA	NA	NA	-2.54502	0.00500199	0.0103967	down	-2.39038	0.00648404	0.0123881	down	chr01	25368481	25371006	+	Os01g0633400
Os01g0634900	1.8414	0.899	1.8066	0.7396	0.8534	0.3015	0.3177	0.7616	1.0863	0.1302	0.3703	0.2917	30	15	30	12	15	5	5	12	18	2	6	5	-1.31363	0.0186594	0.0507545	false	NA	NA	NA	NA	NA	NA	NA	NA	-1.25282	0.026131	0.0461572	down	-2.54529	0.00015624	0.000386736	down	chr01	25448240	25450513	+	Os01g0634900
Os01g0635550	1.9037	1.4871	1.0139	1.1469	1.21	0.2672	0.1689	0.1687	0.7487	0	0.3829	0.0517	35	28	19	21	24	5	3	3	14	0	7	1	-0.798408	0.132475	0.248598	false	-1.36629	0.0734896	0.151137	false	NA	NA	NA	NA	-2.19416	0.000485491	0.0012058	down	-3.36879	1.55199e-05	4.36333e-05	down	chr01	25476388	25477555	-	Os01g0635550
Os01g0636400	5.6739	5.6825	6.4232	3.9929	5.4392	3.6689	1.5564	3.2592	1.5258	0.8746	0.829	0.9678	117	120	135	82	121	77	31	65	32	17	17	21	-0.49373	0.0237724	0.0621361	false	-1.15091	0.00025605	0.00112981	down	-1.12522	0.00916835	0.0300443	down	-1.67811	4.09841e-09	1.7359e-08	down	-2.76742	5.90568e-20	3.91247e-19	down	chr01	25501902	25504409	-	Os01g0636400
Os01g0636500	0.5766	0.7618	0.1664	0.3746	0.6602	0.3666	0.8428	0.9819	0.7337	0.2879	0.4434	0.2256	17	23	5	11	21	11	24	28	22	8	13	7	-0.154648	0.80401	0.882407	false	0.761727	0.124601	0.228644	false	-1.30067	0.0158876	0.0475919	down	0.577954	0.288509	0.373711	false	-0.688125	0.318703	0.396527	false	chr01	25513947	25518078	+	Os01g0636500
Os01g0638000	40.0947	45.0111	48.6793	15.2488	14.6984	15.7775	4.512	3.1543	3.6916	4.517	6.3041	6.117	1196	1375	1480	453	473	479	130	91	112	127	187	192	-1.60467	2.82044e-76	1.81899e-74	down	-2.11062	2.78326e-48	1.10153e-46	down	0.698193	0.000518723	0.00240985	false	-3.74759	6.26655e-211	3.65253e-209	down	-3.0128	1.8212e-153	6.62463e-152	down	chr01	25598451	25600345	+	Os01g0638000
Os01g0639600	117.025	127.188	126.926	66.5538	64.3107	56.6691	27.9478	24.6064	28.2815	48.9845	53.2032	53.6911	2380	2649	2631	1348	1411	1173	549	484	585	939	1076	1149	-1.03992	4.41951e-60	2.14968e-58	down	-1.31492	8.46248e-55	3.88637e-53	down	1.06724	1.60896e-38	6.42496e-37	up	-2.38702	1.00098e-258	7.32934e-257	down	-1.28544	4.15946e-99	9.87076e-98	down	chr01	25681571	25682862	+	Os01g0639600
Os01g0639900	297.845	309.635	312.181	261.507	252.531	256.262	153.843	147.044	148.941	160.486	151.181	166.091	5462	5815	5835	4776	4996	4783	2725	2608	2778	2774	2757	3205	-0.310893	7.65649e-18	1.0679e-16	false	-0.87713	7.97149e-115	9.10713e-113	false	0.206924	4.91199e-06	3.33276e-05	false	-1.2203	5.68192e-204	3.11787e-202	down	-0.979149	3.63295e-120	1.00805e-118	false	chr01	25696671	25705077	+	Os01g0639900
Os01g0641000	8.9808	8.9133	9.4252	6.4676	5.7318	5.7138	5.6397	4.3765	4.1617	2.9678	5.6629	3.5678	244	248	261	175	168	158	148	115	115	76	153	102	-0.664481	8.43197e-06	4.70536e-05	false	-0.439079	0.017932	0.0474787	false	-0.0957433	0.688896	0.807879	false	-1.13597	1.29276e-11	6.36226e-11	down	-1.19632	3.95121e-09	1.54908e-08	down	chr01	25757795	25762187	+	Os01g0641000
Os01g0641700	14.538	15.7024	12.7961	21.3099	20.9289	19.7497	25.3117	27.6466	26.0599	31.5423	29.3798	31.1418	311	344	279	454	483	430	523	572	567	636	625	701	0.471486	5.04871e-05	0.000249558	false	0.248974	0.00989709	0.028742	false	0.340167	0.000103798	0.000559122	false	0.6884	9.52787e-10	4.21381e-09	false	1.0626	5.73376e-23	4.17784e-22	up	chr01	25777616	25781934	-	Os01g0641700
Os01g0642200	10.4031	8.533	9.9346	2.0892	4.6287	3.6797	4.8826	5.0196	4.9096	4.1205	5.3004	6.9864	75	63	73	15	36	27	34	35	36	28	38	53	-1.52321	7.08986e-06	3.99784e-05	down	0.405617	0.315275	0.459028	false	0.271375	0.443463	0.60987	false	-1.15083	0.000121017	0.000328379	down	-0.844683	0.00631269	0.0120875	false	chr01	25800668	25801243	-	Os01g0642200
Os01g0644000	8.3905	9.8512	11.6622	20.0594	18.1475	21.2967	39.4009	36.8703	40.6586	50.6555	51.9304	40.8184	84	101	119	200	196	217	381	357	414	478	517	430	0.936321	5.10719e-07	3.37559e-06	false	0.874608	1.22671e-11	1.24671e-10	false	0.41266	0.000308222	0.00150359	false	1.77795	4.76973e-29	4.45967e-28	up	2.22575	3.26408e-44	3.99096e-43	up	chr01	25926370	25928206	+	Os01g0644000
Os01g0644200	4.912	4.3701	5.4618	4.9321	8.1956	5.1479	4.2944	4.063	4.2929	2.0845	1.7562	2.3859	45	41	51	45	81	48	38	36	40	18	16	23	0.257165	0.416704	0.576238	false	-0.634203	0.0510946	0.112845	false	-0.901372	0.024471	0.0679122	false	-0.409249	0.215048	0.292103	false	-1.27643	0.00118051	0.00255863	down	chr01	25931149	25931730	-	Os01g0644200
Os01g0645900	25.0538	25.4296	26.7445	19.4688	18.2898	22.7484	11.7295	12.8539	12.709	7.5023	10.284	10.1525	659	685	717	510	519	609	298	327	340	186	269	281	-0.407707	2.74444e-05	0.000142471	false	-0.798686	1.87557e-12	2.01848e-11	false	-0.294906	0.036316	0.0935182	false	-1.23849	5.14611e-35	5.51342e-34	down	-1.49878	7.36518e-36	7.63068e-35	down	chr01	26033145	26034815	-	Os01g0645900
Os01g0646000	1.5861	1.5488	1.3105	1.6765	0.7351	0.9843	0.8211	0.561	0.6156	1.2842	0.5457	0.4363	38	38	32	40	19	24	19	13	15	29	13	11	-0.446423	0.2702	0.421929	false	-0.864608	0.0767133	0.156256	false	0.294676	0.597312	0.739023	false	-1.34285	0.0019217	0.00432082	down	-1.01532	0.0303897	0.0506349	false	chr01	26036642	26039083	+	Os01g0646000
Os01g0646300	15.0481	14.0649	14.3179	11.2278	10.0839	11.4706	3.3357	2.1947	3.0187	4.8659	5.4507	5.9437	397	380	385	295	287	308	85	56	81	121	143	165	-0.461253	9.13078e-05	0.000433118	false	-2.03921	8.6757e-30	2.09372e-28	down	1.04802	1.62038e-06	1.18206e-05	up	-2.53241	5.00793e-52	7.16803e-51	down	-1.44939	1.44828e-24	1.11127e-23	down	chr01	26044168	26045843	-	Os01g0646300
Os01g0646400	31.0959	30.7202	27.6489	22.442	25.3338	20.1695	12.5758	13.3128	11.9428	13.0159	13.4363	14.1987	256	259	232	184	225	169	100	106	100	101	110	123	-0.450804	0.00265591	0.00930009	false	-0.947146	1.97143e-07	1.39352e-06	false	0.224577	0.266803	0.43128	false	-1.43033	1.69931e-17	1.10203e-16	down	-1.17132	2.10249e-12	1.01065e-11	down	chr01	26051925	26053759	+	Os01g0646400
Os01g0648000	0.6373	0.7505	0.515	0.7529	0.6603	0.8656	0.2523	0.2326	0.4423	0.2784	0.0943	0.2672	34	41	28	40	38	47	13	12	24	14	5	15	0.2041	0.560794	0.703934	false	-1.39328	0.000955019	0.00371002	down	NA	NA	NA	NA	-1.22115	0.00698255	0.0140424	down	-1.60748	0.00145913	0.00311811	down	chr01	26119741	26126165	-	Os01g0648000
Os01g0649900	5.0518	3.8853	4.2547	3.6361	2.9423	2.8552	1.62	2.0339	2.1978	2.751	2.3827	2.2943	113	89	97	81	71	65	35	44	50	58	53	54	-0.538675	0.0233921	0.0612806	false	-0.788233	0.0061427	0.0190839	false	0.461396	0.128376	0.251685	false	-1.35885	4.00668e-07	1.44721e-06	down	-0.863774	0.000683086	0.00153689	false	chr01	26222617	26225117	+	Os01g0649900
Os01g0650200	1.0137	0.7424	0.7328	0.9643	1.088	0.8387	1.2704	1.8617	1.2589	2.5896	2.7495	2.2816	76	57	56	72	88	64	92	135	96	183	205	180	0.163242	0.540896	0.687573	false	0.500157	0.0394934	0.0916849	false	0.915404	2.31646e-06	1.6511e-05	false	0.63156	0.0152275	0.0284571	false	1.58111	1.13313e-13	5.82324e-13	up	chr01	26249386	26274184	+	Os01g0650200
Os01g0651932	0.9242	0.8632	0.7491	0.4842	0.6704	0.8686	1.456	2.4097	1.2247	0.2984	0.7273	0.3055	23	22	19	12	18	22	35	58	31	7	18	8	-0.380304	0.435757	0.593475	false	1.22797	0.00479559	0.0153681	up	-1.81423	0.000231006	0.00115987	down	0.815965	0.0499454	0.0820265	false	-0.963415	0.0918272	0.135893	false	chr01	26364766	26367362	+	Os01g0651932
Os01g0652600	171.618	173.247	182.433	196.427	199.035	188.297	292.642	278.784	285.769	383.853	372.764	380.075	5176	5351	5608	5900	6476	5780	8525	8132	8766	10912	11180	12062	0.0917731	0.0135985	0.0387931	false	0.452994	2.74781e-46	1.0379e-44	false	0.526848	5.25679e-95	5.65007e-93	false	0.512471	1.75865e-47	2.35468e-46	false	1.07364	2.26642e-251	1.41834e-249	up	chr01	26392164	26396100	+	Os01g0652600
Os01g0653300	63.528	58.8109	59.9008	31.2041	27.7865	21.8869	12.8126	12.227	15.4125	19.8405	20.7414	26.397	231	219	222	113	109	81	45	43	57	68	75	101	-1.22684	8.47068e-12	8.34915e-11	down	-1.09929	2.54467e-05	0.000134955	down	0.847982	0.00176489	0.00715513	false	-2.35771	8.70536e-31	8.49189e-30	down	-1.47509	5.06569e-15	2.76375e-14	down	chr01	26423510	26423740	-	Os01g0653300
Os01g0654100	7.1483	8.8315	7.27	21.9486	23.0093	22.205	35.5821	33.5748	34.7339	43.3761	43.7212	42.6445	328	415	340	1003	1139	1037	1577	1490	1621	1876	1995	2059	1.47496	1.06447e-55	4.76705e-54	up	0.527921	5.05818e-18	7.70251e-17	false	0.440186	1.2726e-17	2.33051e-16	false	1.97088	3.48763e-115	9.99006e-114	up	2.44527	8.45503e-204	4.09217e-202	up	chr01	26514543	26521761	+	Os01g0654100
Os01g0654150	0.2341	0.1524	0.1149	0.431	0.4341	0.1534	0.6464	0.4035	0.729	2.3598	2.119	1.743	6	4	3	11	12	4	16	10	19	57	54	47	NA	NA	NA	NA	0.702923	0.276329	0.417445	false	1.92178	1.12943e-06	8.40982e-06	up	1.64245	0.0287344	0.0501547	false	3.601	4.8346e-11	2.14666e-10	up	chr01	26514730	26520699	-	Os01g0654150
Os01g0656200	3.6338	2.8957	3.1554	2.768	3.6006	2.8726	3.1999	3.1957	2.6693	1.0192	1.428	1.1114	87	71	77	66	93	70	74	74	65	23	34	28	-0.12048	0.627253	0.757697	false	-0.131284	0.602436	0.721158	false	-1.22774	9.49092e-05	0.00051486	down	-0.283983	0.259242	0.342064	false	-1.47712	2.62005e-06	8.02881e-06	down	chr01	26652966	26658299	+	Os01g0656200
Os01g0656400	1.6171	3.6092	2.1154	1.2371	1.5703	2.648	1.1161	1.3535	1.1357	2.2058	2.1682	3.1467	21	48	28	16	22	35	14	17	15	27	28	43	-0.486144	0.282398	0.436328	false	-0.698744	0.160471	0.277466	false	1.18351	0.00749815	0.0253178	up	-1.21636	0.0105938	0.0205211	down	0.000309682	0.999408	0.999623	false	chr01	26687377	26688416	-	Os01g0656400
Os01g0656900	0.5505	0.473	0.3673	0.5085	0.6328	0.6707	1.8466	1.6165	1.1258	1.1447	1.085	1.5695	25	22	17	23	31	31	81	71	52	49	49	75	0.328159	0.445983	0.602773	false	1.237	0.000186089	0.000844366	up	-0.148572	0.608308	0.747632	false	1.53368	2.07389e-05	6.22354e-05	up	1.41807	0.000132016	0.000330643	up	chr01	26717834	26722446	+	Os01g0656900
Os01g0657801	0.4933	0.1482	0.1117	0.2286	0.387	0.3356	0.8251	1.1379	1.0074	0.3221	0.4961	0.3607	13	4	3	6	11	9	21	29	27	8	13	10	NA	NA	NA	NA	1.53801	0.00442185	0.0143469	up	-1.21262	0.0190563	0.0554213	false	1.79809	0.00410126	0.00867533	up	NA	NA	NA	NA	chr01	26734307	26735980	+	Os01g0657801
Os01g0658700	2.0044	2.5543	3.2998	3.1042	1.8894	1.502	1.8289	2.2129	2.2045	0.9371	0.205	0.678	59	77	99	91	60	45	52	63	66	26	6	21	-0.331721	0.273593	0.426049	false	-0.155843	0.607991	0.725594	false	-1.66389	5.66944e-05	0.000321744	down	-0.520494	0.0605205	0.0971138	false	-2.15041	1.31125e-07	4.54255e-07	down	chr01	26791783	26795939	-	Os01g0658700
Os01g0658900	102.837	96.9248	93.7157	99.6676	90.1409	89.4053	35.2485	39.9636	39.8214	56.1444	58.3013	55.7232	2501	2414	2323	2414	2365	2213	828	940	985	1287	1410	1426	-0.126739	0.0218063	0.0578992	false	-1.37998	1.24722e-97	1.16635e-95	down	0.6843	7.81439e-24	1.90401e-22	false	-1.53884	1.42756e-128	4.62644e-127	down	-0.820413	1.72852e-49	2.32736e-48	false	chr01	26800095	26805467	-	Os01g0658900
Os01g0660300	25.4904	24.9166	23.9469	15.7019	14.7891	15.7019	12.4706	13.1643	11.8429	7.903	7.7563	9.0874	965	966	924	592	604	605	456	482	456	282	292	362	-0.741989	7.40474e-21	1.19222e-19	false	-0.402844	1.98861e-05	0.00010728	false	-0.477492	2.4526e-05	0.00014861	false	-1.177	1.83329e-43	2.30079e-42	down	-1.6199	1.72808e-64	2.8715e-63	down	chr01	26888393	26895926	-	Os01g0660300
Os01g0660400	6.6373	5.208	5.8143	5.9505	4.7241	4.891	0.3681	0.6127	0.5827	1.7604	3.0988	2.1401	56	45	50	50	43	42	3	5	5	14	26	19	-0.237231	0.443892	0.601266	false	-3.41387	6.8195e-10	6.00448e-09	down	2.2814	0.000743372	0.00332781	up	-3.68295	1.17531e-11	5.79886e-11	down	-1.36694	0.000445377	0.00103106	down	chr01	26905578	26907242	-	Os01g0660400
Os01g0661601	41.6605	36.136	34.933	34.1746	35.4985	40.1062	15.8479	18.4938	14.4989	32.4207	33.7178	31.8652	743	660	635	607	683	728	273	319	263	545	598	598	-0.0927997	0.327764	0.484314	false	-1.27039	2.46149e-29	5.87313e-28	down	1.12532	3.39067e-24	8.49551e-23	up	-1.39531	8.68614e-34	9.08188e-33	down	-0.235792	0.0122584	0.0221926	false	chr01	27013833	27014965	+	Os01g0661601
Os01g0661650	1.38	1.3475	1.0154	1.7815	1.2335	1.7433	1.3777	0.9172	0.6784	0.6275	0.3469	0.4684	28	28	21	36	27	36	27	18	14	12	7	10	0.290135	0.467553	0.623251	false	-0.780722	0.0727748	0.150097	false	-0.924983	0.110397	0.224698	false	-0.522543	0.263417	0.346729	false	-1.41293	0.00882119	0.0164155	down	chr01	27017521	27018815	-	Os01g0661650
Os01g0661750	11.4853	8.937	7.0428	2.7029	9.1491	6.7002	2.9727	5.381	4.4111	6.6638	5.0529	4.9458	64	51	40	15	55	38	16	29	25	35	28	29	-0.61658	0.116691	0.224902	false	-0.643016	0.164079	0.281959	false	0.501551	0.229072	0.387824	false	-1.2916	0.000673571	0.00163464	down	-0.756621	0.0331337	0.054733	false	chr01	27032052	27032405	+	Os01g0661750
Os01g0662800	2.6577	2.5115	1.1776	0.5165	1.351	0.6739	2.0415	1.5069	2.023	1.3644	0.5173	2.1998	31	30	14	6	17	8	23	17	24	15	6	27	-1.36766	0.0161325	0.044899	down	1.0245	0.0709098	0.147004	false	-0.324945	0.550717	0.702536	false	-0.374057	0.428773	0.518427	false	-0.66664	0.235761	0.307325	false	chr01	27055948	27056849	-	Os01g0662800
Os01g0663300	7.7492	7.904	8.8827	11.4404	10.5968	11.9107	29.9467	27.4877	25.3465	7.9772	9.6828	10.2445	202	211	236	297	298	316	754	693	672	196	251	281	0.412771	0.00251481	0.0088623	false	1.1851	1.07438e-29	2.58475e-28	up	-1.44623	1.67686e-36	6.36462e-35	down	1.56523	6.85188e-42	8.41438e-41	up	0.152472	0.320448	0.398144	false	chr01	27081819	27085661	+	Os01g0663300
Os01g0664000	3.0783	3.3979	2.67	3.7628	5.2105	4.734	7.1591	7.611	8.5972	7.2416	8.0751	7.7586	69	78	61	84	126	108	155	165	196	153	180	183	0.529589	0.0269123	0.0689653	false	0.667347	0.00050969	0.00211047	false	0.101388	0.535093	0.689892	false	1.16563	2.61522e-08	1.04515e-07	up	1.30109	3.25448e-10	1.3713e-09	up	chr01	27115631	27120123	+	Os01g0664000
Os01g0664200	28.9726	31.9081	28.8412	14.931	16.1872	16.3779	7.1223	9.4383	8.4027	6.2318	6.4389	6.6132	1095	1235	1111	562	660	630	260	345	323	222	242	263	-0.972571	9.34012e-35	2.38952e-33	false	-1.02916	5.89942e-20	9.71728e-19	down	-0.25231	0.0668778	0.15204	false	-2.03385	2.622e-93	6.05878e-92	down	-2.25188	1.68661e-122	4.75929e-121	down	chr01	27130541	27134194	-	Os01g0664200
Os01g0665400	8.953	10.3738	14.8363	17.0763	16.6376	17.9299	25.945	25.1578	24.8075	26.4053	25.9755	25.5253	209	248	353	397	419	426	585	568	589	581	603	627	0.540101	0.000414831	0.00175106	false	0.454728	2.23359e-06	1.38174e-05	false	0.157065	0.0684196	0.154711	false	0.962024	2.88281e-11	1.39531e-10	false	1.15378	6.9979e-16	3.97926e-15	up	chr01	27185635	27191227	+	Os01g0665400
Os01g0665500	207.525	196.529	204.151	128.872	134.16	130.083	110.382	107.952	98.3082	91.2334	91.4736	108.147	1127	1093	1130	697	786	719	579	567	543	467	494	618	-0.68421	1.67658e-21	2.75695e-20	false	-0.413964	1.59897e-06	1.01127e-05	false	-0.0011704	0.990658	0.995679	false	-1.13058	5.37658e-46	6.99493e-45	down	-1.09709	9.25161e-38	9.94355e-37	down	chr01	27196814	27197158	-	Os01g0665500
Os01g0665750	82.8457	87.9862	81.1552	59.6231	53.3588	50.0619	40.4025	37.132	44.9974	43.7408	51.6282	44.9719	639	695	638	458	444	393	301	277	353	318	396	365	-0.683482	5.23729e-12	5.25385e-11	false	-0.51226	2.13994e-05	0.000114671	false	0.315018	0.0112382	0.0356734	false	-1.22767	7.80658e-31	7.62785e-30	down	-0.878601	2.98802e-17	1.8049e-16	false	chr01	27198727	27199216	-	Os01g0665750
Os01g0665900	11.1453	7.3213	6.6604	6.2059	7.3256	7.0681	1.2588	1.9904	2.4905	2.4724	3.0566	5.1033	110	74	67	61	78	71	12	19	25	23	30	53	-0.339236	0.199994	0.337842	false	-1.94141	3.86775e-08	2.92949e-07	down	1.01088	0.024579	0.0681381	false	-2.3129	1.15143e-10	5.39151e-10	down	-1.26761	0.000157409	0.000389466	down	chr01	27220793	27221419	+	Os01g0665900
Os01g0666600	1.9991	2.169	2.6152	1.1895	0.6177	0.291	0.3066	1.0718	0.6552	0.8641	0.7446	0.7037	27	30	36	16	9	4	4	14	9	11	10	10	-1.7518	0.00100469	0.00391003	down	NA	NA	NA	NA	NA	NA	NA	NA	-1.92686	0.00030876	0.000789195	down	-1.59008	0.0014157	0.0030328	down	chr01	27246279	27247948	+	Os01g0666600
Os01g0667100	47.6617	47.8264	42.7013	26.1327	28.0193	28.2822	13.3751	18.0909	17.8196	16.1679	18.7299	18.5947	760	781	694	415	482	459	206	279	289	243	297	312	-0.799933	4.78373e-18	6.76177e-17	false	-0.842654	4.94267e-11	4.79625e-10	false	0.238208	0.0993737	0.2073	false	-1.67458	1.00481e-46	1.32791e-45	down	-1.40211	4.68357e-40	5.28264e-39	down	chr01	27271350	27273931	-	Os01g0667100
Os01g0667200	167.721	177.43	170.911	322.907	321.711	328.696	258.468	252.982	264.099	367.579	382.179	384.457	3910	4236	4061	7497	8091	7799	5820	5704	6262	8077	8860	9431	0.860196	2.70097e-136	3.63579e-134	false	-0.428645	1.40331e-46	5.3266e-45	false	0.668251	1.43815e-116	2.05459e-114	false	0.399294	2.45921e-26	2.13177e-25	false	1.10171	6.81808e-221	3.56685e-219	up	chr01	27274750	27278556	-	Os01g0667200
Os01g0667600	13.0697	14.2226	11.611	6.9208	7.4739	6.0054	3.8372	4.1683	8.0554	7.0366	6.4733	6.1795	201	224	182	106	124	94	57	62	126	102	99	100	-0.985471	4.59884e-08	3.42921e-07	false	-0.443726	0.101142	0.193955	false	0.410166	0.129489	0.253328	false	-1.46078	9.03328e-10	4.00566e-09	down	-1.0181	3.16832e-08	1.15627e-07	down	chr01	27301548	27302922	+	Os01g0667600
Os01g0667900	343.546	352.688	375.061	281.168	267.224	280.753	205.132	191.536	186.999	237.072	238.188	237.287	5278	5549	5873	4302	4429	4390	3044	2846	2922	3433	3639	3836	-0.424931	8.62911e-25	1.59832e-23	false	-0.607699	5.28754e-45	1.90713e-43	false	0.407852	1.22661e-22	2.86138e-21	false	-1.06498	2.36824e-118	6.94495e-117	down	-0.622831	2.03888e-53	2.91018e-52	false	chr01	27326050	27327025	-	Os01g0667900
Os01g0668600	2.8843	2.3591	2.1768	1.708	2.5593	1.8408	1.3016	2.5744	1.43	1.0462	1.1155	1.5228	117	98	90	69	112	76	51	101	59	40	45	65	-0.332847	0.163183	0.290867	false	-0.306606	0.290847	0.432642	false	-0.402879	0.205761	0.359247	false	-0.672067	0.0148806	0.0278888	false	-1.04003	0.000100196	0.000254813	down	chr01	27375122	27377698	-	Os01g0668600
Os01g0668700	0.5502	0.6406	0.872	0.8712	0.6669	1.1644	1.1393	2.1005	1.7686	1.0328	1.3832	1.267	26	31	42	41	34	56	52	96	85	46	65	63	0.332145	0.366545	0.525557	false	0.791304	0.0118901	0.0335958	false	-0.322707	0.258005	0.421684	false	1.09067	0.00106212	0.00249941	up	0.801928	0.0175602	0.0307949	false	chr01	27385840	27390795	-	Os01g0668700
Os01g0669100	1.633	1.0409	1.4019	0.5693	0.7358	0.6017	1.221	1.2429	1.0258	1.1309	0.6386	0.6682	72	47	63	25	35	27	52	53	46	47	28	31	-1.14784	0.000618439	0.00251824	down	0.76811	0.0243087	0.0616071	false	-0.401941	0.239264	0.400008	false	-0.412158	0.169194	0.237954	false	-0.779188	0.0239711	0.0408346	false	chr01	27417284	27420084	-	Os01g0669100
Os01g0670300	2.5281	2.8668	3.2005	3.0571	2.167	2.0833	1.576	1.6583	1.4433	1.8746	1.9135	2.2217	93	108	120	112	86	78	56	59	54	65	70	86	-0.29082	0.207824	0.347749	false	-0.744278	0.00429037	0.0139574	false	0.483254	0.0642384	0.147254	false	-1.06755	1.23544e-05	3.80288e-05	down	-0.549858	0.0187962	0.0327889	false	chr01	27484134	27486470	-	Os01g0670300
Os01g0670500	4.3895	4.6369	3.4062	2.5243	2.2933	2.6661	0.8676	0.9077	1.7655	1.7358	1.7255	2.2375	110	119	87	63	62	68	21	22	45	41	43	59	-0.78786	0.00102935	0.00399405	false	-1.17591	0.000626628	0.00253847	down	0.804052	0.0311298	0.0826428	false	-1.99451	1.45047e-10	6.76204e-10	down	-1.15712	1.26104e-05	3.5788e-05	down	chr01	27491023	27492614	-	Os01g0670500
Os01g0672400	91.0745	86.8374	88.7884	63.4743	66.326	62.0629	50.4515	48.2918	53.1014	60.5214	65.1194	60.6023	3779	3690	3755	2623	2969	2621	2022	1938	2241	2367	2687	2646	-0.529731	2.56833e-35	6.704e-34	false	-0.438509	1.70164e-18	2.63976e-17	false	0.414049	2.51365e-16	4.28905e-15	false	-1.0005	1.34591e-99	3.31608e-98	down	-0.552205	6.32612e-35	6.39757e-34	false	chr01	27601487	27604913	+	Os01g0672400
Os01g0672500	78.3282	77.4797	79.3475	48.5993	45.3703	44.5895	30.4575	32.0341	32.2495	32.2915	26.3652	29.0635	2154	2182	2224	1331	1346	1248	809	852	902	837	721	841	-0.818324	2.95998e-48	1.11254e-46	false	-0.649203	3.92452e-21	6.77718e-20	false	0.0078074	0.925197	0.96037	false	-1.49966	1.56229e-139	5.57169e-138	down	-1.45797	7.26258e-100	1.7323e-98	down	chr01	27606058	27608639	-	Os01g0672500
Os01g0673700	9.9463	9.8376	9.2549	8.8918	9.3386	9.4573	5.2484	4.2463	5.3628	6.1953	6.1948	6.5862	155	157	147	138	157	150	79	64	85	91	96	108	-0.123454	0.472508	0.627436	false	-0.998548	1.16964e-06	7.50586e-06	false	0.472577	0.037585	0.096044	false	-1.15423	2.2677e-08	9.10617e-08	down	-0.647487	0.000801864	0.00178328	false	chr01	27676501	27681662	+	Os01g0673700
Os01g0673800	3.9665	3.6563	4.3587	5.9583	5.6769	5.612	8.3446	9.0226	10.8262	8.7532	6.8287	8.0518	125	118	140	187	193	180	254	275	347	260	214	267	0.470503	0.00631285	0.0198939	false	0.608965	3.73588e-05	0.00019314	false	-0.136234	0.348228	0.518824	false	1.04699	2.79161e-10	1.27929e-09	up	0.945141	2.96176e-08	1.08258e-07	false	chr01	27677194	27681560	-	Os01g0673800
Os01g0674000	61.4444	58.7328	58.4677	38.4035	42.9205	41.0813	30.5847	28.0549	28.0893	27.7556	28.403	24.6422	1327	1299	1287	826	1000	903	638	586	617	565	610	560	-0.59975	1.89881e-18	2.74255e-17	false	-0.598859	2.79936e-13	3.20764e-12	false	0.0169316	0.854148	0.91865	false	-1.23099	3.00906e-62	4.98977e-61	down	-1.17984	2.44899e-51	3.4078e-50	down	chr01	27690597	27691968	-	Os01g0674000
Os01g0675500	145.999	136.944	143.706	95.263	95.2426	94.2184	56.8323	57.2172	60.8146	52.9646	51.254	52.1677	5580	5360	5598	3626	3927	3665	2098	2115	2364	1908	1948	2098	-0.638291	8.82927e-67	4.89053e-65	false	-0.80413	1.49586e-77	1.05768e-75	false	-0.0417684	0.393913	0.564229	false	-1.47469	9.87438e-254	6.98992e-252	down	-1.4823	2.90263e-278	2.02315e-276	down	chr01	27757765	27761694	-	Os01g0675500
Os01g0675800	13.3033	15.0142	15.5114	8.8569	9.2932	9.4716	5.7887	8.0237	5.7817	5.8297	8.0945	5.9091	276	319	328	183	208	200	116	161	122	114	167	129	-0.721406	1.81625e-07	1.26395e-06	false	-0.597437	0.000809126	0.00319191	false	0.137918	0.50465	0.664042	false	-1.35115	2.69223e-16	1.66311e-15	down	-1.17856	1.23579e-12	6.02117e-12	down	chr01	27780948	27782265	-	Os01g0675800
Os01g0676800	9.6648	11.921	8.9834	7.7182	5.6582	4.4426	1.931	1.7532	1.5004	1.2592	1.023	1.2354	171	216	162	136	108	80	33	30	27	21	18	23	-0.834636	8.13127e-05	0.000389295	false	-1.88328	2.36904e-10	2.1794e-09	down	-0.439117	0.2939	0.461876	false	-2.75018	1.68603e-28	1.55472e-27	down	-3.15445	1.77891e-30	1.60333e-29	down	chr01	27826973	27828096	+	Os01g0676800
Os01g0676900	97.4798	100.092	107.407	62.6498	66.6234	63.4531	51.0904	48.7609	54.6534	52.3549	44.7347	56.6	1203	1265	1351	770	887	797	609	582	686	609	549	735	-0.717006	9.12109e-24	1.62697e-22	false	-0.419852	3.63387e-07	2.49487e-06	false	0.1123	0.250276	0.41291	false	-1.16915	1.25731e-50	1.76619e-49	down	-1.02279	3.47698e-32	3.28907e-31	down	chr01	27833978	27835938	+	Os01g0676900
Os01g0677000	2.425	1.6513	1.8783	1.4738	1.0056	1.4108	0.7928	0.8248	1.1294	1.6587	1.6685	1.3645	76	53	60	46	34	45	24	25	36	49	52	45	-0.670009	0.0305725	0.0766443	false	-0.599392	0.105062	0.199836	false	0.888592	0.0103663	0.0333476	false	-1.30097	0.000114745	0.000312119	down	-0.378289	0.206398	0.274365	false	chr01	27840205	27842391	+	Os01g0677000
Os01g0677400	5.058	3.1609	2.5805	3.352	2.3442	2.783	2.723	4.1837	4.8736	0.8586	1.119	2.6918	50	32	26	33	25	28	26	40	49	8	11	28	-0.403259	0.311218	0.466927	false	0.376728	0.327214	0.471907	false	-1.20545	0.0120326	0.0377936	down	-0.0587042	0.880271	0.911227	false	-1.23269	0.014491	0.0258665	down	chr01	27854298	27854925	+	Os01g0677400
Os01g0678400	7.3069	8.0961	9.8063	4.4477	4.8429	3.9058	1.4503	1.9181	1.3028	1.5665	2.0558	1.2953	193	219	264	117	138	105	37	49	35	39	54	36	-0.988561	2.99066e-08	2.26654e-07	false	-1.60167	4.72292e-10	4.22259e-09	down	0.193747	0.5702	0.716989	false	-2.62327	4.80947e-31	4.72497e-30	down	-2.39497	1.34205e-25	1.05801e-24	down	chr01	27896354	27898031	+	Os01g0678400
Os01g0678600	2.2084	3.3953	1.8902	1.1323	2.8747	2.0314	5.4972	6.1701	4.0655	4.9353	4.4888	2.2327	47	74	41	24	66	44	113	127	88	99	95	50	-0.364844	0.317535	0.473339	false	1.27502	2.37874e-05	0.000126793	up	-0.316037	0.248697	0.411147	false	0.880044	0.00160786	0.00366654	false	0.59978	0.0695058	0.105966	false	chr01	27922318	27924335	+	Os01g0678600
Os01g0679300	0.8292	1.6816	1.189	7.109	9.105	7.4576	11.6223	14.6406	12.0407	16.9175	18.8571	18.609	13	27	19	111	154	119	176	222	192	250	294	307	2.6204	1.3312e-17	1.83132e-16	up	0.591377	0.000987236	0.00382237	false	0.626461	1.33406e-05	8.46706e-05	false	3.18066	7.44156e-30	7.0937e-29	up	3.84046	4.98194e-52	6.99093e-51	up	chr01	27950359	27951354	+	Os01g0679300
Os01g0679400	0	0.1102	0	0.5665	0.6276	0.4435	1.8692	1.5167	2.6626	5.3872	2.7233	4.6111	0	1	0	5	6	4	16	13	24	45	24	43	NA	NA	NA	NA	1.78379	0.00858826	0.0253893	up	1.18847	0.00658493	0.0226499	up	5.47379	5.90417e-05	0.000167179	up	6.69814	1.48252e-07	5.1123e-07	up	chr01	27953310	27953872	+	Os01g0679400
Os01g0679500	1.0054	1.2143	1.2201	5.9246	5.5919	5.3813	8.6837	9.192	9.1571	13.0532	11.2281	9.9323	38	47	47	223	228	207	317	336	352	465	422	395	2.24047	1.91703e-26	3.74873e-25	up	0.577098	7.17748e-06	4.1295e-05	false	0.457784	0.00013771	0.000724819	false	2.78506	6.65225e-48	8.93744e-47	up	3.27789	1.89905e-66	3.22936e-65	up	chr01	27956735	27959135	+	Os01g0679500
Os01g0679550	2.4716	2.6092	2.6216	18.0433	18.3906	15.6866	29.8082	29.4235	26.7315	26.9314	28.7509	30.7263	37	40	40	269	297	239	431	426	407	380	428	484	2.70344	7.33594e-39	2.13647e-37	up	0.619914	2.60007e-07	1.81738e-06	false	0.128682	0.226152	0.384033	false	3.29132	1.4419e-68	2.55369e-67	up	3.45361	4.54521e-76	8.60963e-75	up	chr01	27960362	27961312	+	Os01g0679550
Os01g0680400	26.0995	23.7352	25.3256	33.7664	32.7667	32.1953	40.4577	45.5197	45.9646	56.293	55.952	54.6494	364	339	360	469	493	457	545	614	652	740	776	802	0.338739	0.00143243	0.00536739	false	0.317657	0.000890597	0.00348074	false	0.458203	4.72072e-08	4.15383e-07	false	0.624104	3.05607e-09	1.30669e-08	false	1.11668	4.99177e-32	4.7067e-31	up	chr01	28009051	28011750	+	Os01g0680400
Os01g0680700	16.7567	19.244	19.3357	14.18	14.6729	15.4285	10.8455	11.4415	11.7917	9.5933	9.1141	8.9138	795	935	935	670	751	745	497	525	569	429	430	445	-0.377019	7.52722e-06	4.22901e-05	false	-0.478659	4.38871e-08	3.30571e-07	false	-0.184261	0.0584062	0.136906	false	-0.887879	9.77033e-23	7.68732e-22	false	-1.03793	3.16908e-28	2.67499e-27	down	chr01	28016284	28021413	-	Os01g0680700
Os01g0681000	1.8391	0.6931	0.6014	0.4859	0.658	0.634	0.1336	0.1001	0.1586	0.1712	0.292	0.6746	57	22	19	15	22	20	4	3	5	5	9	22	-0.867683	0.0770483	0.162483	false	-2.27918	0.000983183	0.00380858	down	NA	NA	NA	NA	-3.17909	1.79837e-06	6.09253e-06	down	-1.48224	0.0116893	0.0212624	down	chr01	28033034	28051826	-	Os01g0681000
Os01g0681600	25.9436	25.8376	27.5979	31.3958	28.7622	37.0839	43.1073	49.4588	40.4298	60.5709	55.8131	56.1068	653	666	708	787	781	950	1048	1204	1035	1437	1397	1486	0.23727	0.0124905	0.0360499	false	0.350798	0.000186436	0.000845324	false	0.494955	1.3045e-11	1.60111e-10	false	0.555711	1.6058e-10	7.46983e-10	false	1.08484	3.13254e-50	4.28218e-49	up	chr01	28080392	28083298	+	Os01g0681600
Os01g0681700	16.3732	16.5362	17.3494	20.4801	18.6461	20.5915	5.4245	6.3847	8.923	19.9518	18.8169	14.7599	175	181	189	218	215	224	56	66	97	201	200	166	0.193191	0.200919	0.338934	false	-1.62413	5.768e-16	7.75038e-15	down	1.48419	6.17486e-12	7.77809e-11	up	-1.46311	6.04034e-12	3.02669e-11	down	0.0546931	0.747197	0.801453	false	chr01	28085781	28086459	-	Os01g0681700
Os01g0681900	162.339	171.288	160.179	74.6258	80.4259	80.7977	33.4837	31.247	32.2242	37.5005	37.7674	37.8019	17990	19439	18092	8236	9615	9113	3584	3349	3632	3917	4162	4408	-1.12111	2.80444e-245	8.21913e-243	down	-1.38371	5.63825e-299	2.33504e-296	down	0.341661	3.79013e-20	7.92516e-19	false	-2.53697	0	0	down	-2.16111	0	0	down	chr01	28091213	28102914	-	Os01g0681900
Os01g0682500	12.9632	15.8228	14.0638	17.9393	20.3351	20.5747	31.4448	31.5751	26.1854	40.1134	37.3106	37.8271	312	390	345	430	528	504	731	735	641	910	893	958	0.402371	0.000459782	0.00192328	false	0.497961	7.13545e-07	4.7295e-06	false	0.489742	7.39965e-09	7.08573e-08	false	0.868392	8.93638e-15	5.16498e-14	false	1.39211	2.18625e-46	2.79801e-45	up	chr01	28126575	28130263	+	Os01g0682500
Os01g0682700	1.2396	0.7262	1.1554	0.809	1.4937	0.8221	0.5454	0.4486	0.6398	0.4932	0.187	0.2945	40	24	38	26	52	27	17	14	21	15	6	10	-0.049132	0.901663	0.944197	false	-1.03787	0.0200815	0.0522529	false	-0.632329	0.284033	0.450778	false	-1.11966	0.0114685	0.0220478	down	-1.7192	0.000866149	0.00191636	down	chr01	28130510	28132559	-	Os01g0682700
Os01g0685100	3.0343	2.6159	2.8965	2.1958	2.1284	1.9338	1.4151	1.4414	0.645	0.957	1.4019	1.1171	111	98	108	80	84	72	50	51	24	33	51	43	-0.504138	0.0231012	0.0607453	false	-0.942427	0.00243819	0.00849941	false	0.112746	0.757746	0.857239	false	-1.47946	3.95981e-07	1.43138e-06	down	-1.33038	6.06677e-07	1.97641e-06	down	chr01	28240209	28242532	+	Os01g0685100
Os01g0685200	5.5849	4.6145	5.1107	4.5833	3.5342	4.5376	4.6702	3.7201	2.0592	1.8801	2.6461	2.96	104	88	97	85	71	86	84	67	39	33	49	58	-0.330575	0.154331	0.278441	false	-0.379048	0.196811	0.323673	false	-0.356374	0.286102	0.453242	false	-0.741944	0.00865621	0.0170972	false	-1.06199	9.74427e-05	0.000248436	down	chr01	28242906	28246259	-	Os01g0685200
Os01g0685300	4.5794	4.6909	5.1537	3.6966	2.5386	4.6758	1.6733	1.4855	2.781	1.81	2.3025	2.0907	102	107	117	82	61	106	36	32	63	38	51	49	-0.459953	0.0593206	0.132093	false	-0.974149	0.00217802	0.00768602	false	0.180653	0.59434	0.736592	false	-1.46483	1.22704e-07	4.63199e-07	down	-1.25054	9.68517e-07	3.08737e-06	down	chr01	28246607	28248021	+	Os01g0685300
Os01g0685400	77.3128	71.5011	69.6912	43.5136	44.5853	44.3181	17.6322	14.7322	14.921	27.3712	28.2749	28.6443	1834	1737	1685	1028	1141	1070	404	338	360	612	667	715	-0.777147	2.94644e-36	7.92322e-35	false	-1.5874	4.53814e-72	2.97312e-70	down	0.954487	9.80705e-22	2.18578e-20	false	-2.39692	3.48992e-188	1.76614e-186	down	-1.40783	7.38434e-92	1.65934e-90	down	chr01	28249920	28251516	+	Os01g0685400
Os01g0686100	3.7393	2.6328	2.6067	5.0391	4.5606	5.3369	7.6408	7.9969	6.8498	6.9112	8.2724	6.2655	190	137	135	255	250	276	375	393	354	331	418	335	0.680361	5.65584e-05	0.000277495	false	0.489379	0.000101326	0.000485527	false	0.0514189	0.681493	0.802325	false	1.13738	4.58222e-13	2.42965e-12	up	1.22334	2.15763e-13	1.09266e-12	up	chr01	28295136	28299994	+	Os01g0686100
Os01g0686700	1.1689	0.3424	1.3188	0.5282	0.4876	0.1723	0.363	0.2417	0.4597	0.31	0.3526	0.4999	20	6	23	9	9	3	6	4	8	5	6	9	-1.30418	0.0653072	0.142471	false	NA	NA	NA	NA	NA	NA	NA	NA	-1.5955	0.0262478	0.0463286	down	-1.31183	0.0646426	0.0994304	false	chr01	28325379	28327645	-	Os01g0686700
Os01g0687800	2.2864	1.8548	3.2442	1.6601	1.4999	2.6612	2.3308	1.6367	2.2826	0.933	1.804	0.9694	65	54	94	47	46	77	64	45	66	25	51	29	-0.399784	0.19653	0.333711	false	0.00324781	0.991616	0.994532	false	-0.634316	0.0663204	0.151041	false	-0.429324	0.147815	0.21226	false	-1.02867	0.00331892	0.00669537	down	chr01	28376585	28379713	-	Os01g0687800
Os01g0688300	1.2567	2.5771	1.5413	1.6405	0.8154	0.4322	0.2602	0.3898	0.3089	1.2667	0.8846	1.6721	20	42	25	26	14	7	4	6	5	19	14	28	-0.955	0.0698072	0.149946	false	NA	NA	NA	NA	2.11723	0.00113635	0.00486094	up	-2.67669	1.25457e-05	3.85874e-05	down	-0.525631	0.267029	0.34165	false	chr01	28403683	28404693	+	Os01g0688300
Os01g0688600	29.0731	28.2749	30.0167	19.7358	20.3881	18.1047	12.2338	13.8507	13.2284	30.5966	28.7063	25.7949	497	495	523	336	376	315	202	229	230	493	488	464	-0.639892	1.75544e-09	1.48226e-08	false	-0.668056	2.78227e-07	1.93773e-06	false	1.23274	1.77347e-24	4.48259e-23	up	-1.34027	4.70491e-30	4.51436e-29	down	-0.073374	0.478607	0.559017	false	chr01	28417330	28418601	-	Os01g0688600
Os01g0688900	0.8485	0.4323	0.8325	0.0741	0.2052	0.435	0.191	0	0	0.0783	0.0742	0	23	12	23	2	6	12	5	0	0	2	2	0	-1.61837	0.0160752	0.0447559	down	NA	NA	NA	NA	NA	NA	NA	NA	-3.6736	8.56773e-05	0.00023721	down	-3.85611	6.17797e-05	0.000161183	down	chr01	28425816	28427634	-	Os01g0688900
Os01g0689000	2.5264	2.7753	3.7697	1.5855	1.2685	2.0168	1.1443	1.8503	0.6727	1.7869	1.8525	2.1508	48	54	73	30	26	39	21	34	13	32	35	43	-0.954875	0.00474581	0.0155219	false	-0.512417	0.253262	0.390587	false	0.783136	0.063803	0.146475	false	-1.49984	0.000125143	0.000338672	down	-0.68137	0.0371025	0.0605967	false	chr01	28431993	28433405	+	Os01g0689000
Os01g0690800	10.0643	8.2711	7.9084	4.9842	5.6565	5.9957	4.3376	2.8722	2.0149	6.6433	6.7776	6.9678	442	372	354	218	268	268	184	122	90	275	296	322	-0.711553	9.25044e-08	6.69926e-07	false	-0.954026	5.008e-06	2.94412e-05	false	1.26491	5.1369e-05	0.000293623	up	-1.69737	2.25932e-07	8.33538e-07	down	-0.397405	0.00176677	0.00372559	false	chr01	28524006	28534387	+	Os01g0690800
Os01g0691000	0.2065	0.7663	0.7295	0.6636	0.1149	0.487	0.2138	0.2135	0.1624	0.5259	0.0831	0.4318	5	19	18	16	3	12	5	5	4	12	2	11	-0.491166	0.491219	0.6443	false	NA	NA	NA	NA	NA	NA	NA	NA	-1.72291	0.0261592	0.0462001	down	-0.750143	0.320935	0.398643	false	chr01	28534821	28536497	+	Os01g0691000
Os01g0691050	4.9868	2.7523	2.1982	0.7983	0.8709	1.0652	0.1497	0.5978	0.1421	1.4569	1.2355	0.6868	69	39	31	11	13	15	2	8	2	19	17	10	-1.91426	2.33821e-05	0.000122926	down	NA	NA	NA	NA	2.04743	0.00795426	0.0266118	up	-3.6751	1.90442e-09	8.25885e-09	down	-1.59428	0.000521532	0.00119465	down	chr01	28536737	28537615	+	Os01g0691050
Os01g0692000	11.4678	13.0347	10.1798	8.6514	8.0428	8.9424	3.2666	5.8345	5.7867	2.7037	2.0745	3.1138	189	220	171	142	143	150	52	93	97	42	34	54	-0.491652	0.00395304	0.0132338	false	-0.883528	0.000111315	0.000529453	false	-0.795453	0.00943232	0.0307691	false	-1.40663	1.86155e-10	8.62867e-10	down	-2.16834	6.45231e-21	4.42705e-20	down	chr01	28566638	28567684	-	Os01g0692000
Os01g0692300	0.4097	0.5334	0.268	0.3291	0.1266	0.4025	1.64	1.7226	0.8056	0.8983	0.769	1.0901	15	20	10	12	5	15	58	61	30	31	28	42	NA	NA	NA	NA	2.18493	5.47234e-06	3.20329e-05	up	-0.472535	0.196612	0.347868	false	1.59305	0.000363883	0.000919954	up	1.15341	0.0130779	0.0235263	up	chr01	28573135	28575675	+	Os01g0692300
Os01g0693300	37.313	38.7294	36.6393	32.8722	27.8244	30.7686	21.4118	19.3698	19.9389	22.86	21.3877	20.7708	1207	1283	1208	1059	971	1013	669	606	656	697	688	707	-0.356579	1.29845e-06	8.09612e-06	false	-0.691758	1.76136e-16	2.4549e-15	false	0.217822	0.0102983	0.033166	false	-1.08054	3.25606e-47	4.34222e-46	down	-0.828568	7.41985e-29	6.39282e-28	false	chr01	28605063	28608212	+	Os01g0693300
Os01g0694100	4.5318	4.8466	5.7003	3.4503	4.0007	4.2243	3.7122	3.3812	3.101	2.2543	1.3855	1.8615	273	299	350	207	260	259	216	197	190	128	83	118	-0.424203	0.00270819	0.00946171	false	-0.297847	0.0469342	0.105526	false	-0.771534	6.18663e-05	0.000347918	false	-0.754459	2.94719e-07	1.0763e-06	false	-1.49148	2.45172e-16	1.42122e-15	down	chr01	28669652	28673566	+	Os01g0694100
Os01g0694500	0.23	0.7636	0.2257	0.8314	0.7249	0.226	0	0.1427	0.1357	0.7321	0.4163	0.3497	5	17	5	18	17	5	0	3	3	15	9	8	0.490586	0.501774	0.653591	false	-2.77361	0.00394928	0.0129862	down	NA	NA	NA	NA	NA	NA	NA	NA	0.255182	0.733203	0.789426	false	chr01	28708990	28710370	-	Os01g0694500
Os01g0695100	4.5863	3.5296	3.6608	2.5562	2.2157	3.1505	1.6096	1.949	1.9107	0.8659	1.1725	1.0896	236	186	192	131	123	165	80	97	100	42	60	59	-0.627105	0.000595661	0.00243405	false	-0.634341	0.00265471	0.00917283	false	-0.684577	0.00738761	0.0250254	false	-1.29335	1.22963e-11	6.05921e-11	down	-1.94348	3.77276e-19	2.42758e-18	down	chr01	28739988	28744762	+	Os01g0695100
Os01g0695200	56.8907	59.2173	54.6156	39.8681	37.8664	35.9836	19.0607	19.4032	19.7327	19.6582	19.3478	19.5237	1440	1535	1409	1005	1034	927	466	475	508	469	487	520	-0.641304	1.76995e-21	2.90636e-20	false	-1.06734	3.93227e-38	1.20155e-36	down	0.127787	0.176081	0.319908	false	-1.74076	1.2534e-118	3.68025e-117	down	-1.5789	3.80175e-97	8.91286e-96	down	chr01	28746556	28751345	+	Os01g0695200
Os01g0695300	4.8625	5.4516	4.4616	2.9385	3.7143	3.0523	1.9578	2.0483	2.1691	1.1942	2.3996	2.9523	108	124	101	65	89	69	42	44	49	25	53	69	-0.660079	0.0036932	0.0124721	false	-0.754087	0.00666649	0.0204428	false	0.208721	0.548313	0.700614	false	-1.44639	8.87013e-09	3.66813e-08	down	-1.2028	3.71516e-05	9.96302e-05	down	chr01	28752172	28755585	-	Os01g0695300
Os01g0695700	27.1645	26.6391	25.0688	21.0625	19.2127	20.5282	11.1255	10.8357	10.909	2.3649	2.827	2.4662	1633	1640	1536	1261	1246	1256	646	630	667	134	169	156	-0.430595	6.95919e-12	6.88573e-11	false	-0.98818	1.00268e-41	3.35559e-40	false	-1.98145	3.46899e-63	2.29943e-61	down	-1.45092	2.05647e-98	5.00885e-97	down	-3.39805	1.61224e-262	1.06025e-260	down	chr01	28768976	28780102	+	Os01g0695700
Os01g0695800	49.0216	51.0084	46.0633	30.3518	36.9617	34.1228	25.2285	25.5646	24.7315	15.3904	14.7313	12.4278	686	731	657	423	558	486	341	346	352	203	205	183	-0.580515	2.10644e-09	1.76193e-08	false	-0.527562	1.75962e-06	1.10744e-05	false	-0.709976	1.14273e-07	9.62076e-07	false	-1.1403	3.01283e-31	2.98115e-30	down	-1.81635	1.82655e-54	2.65266e-53	down	chr01	28786544	28787701	-	Os01g0695800
Os01g0696000	0.8165	0.6107	0.5624	0.7849	1.1916	1.0924	1.7446	1.5447	1.7592	1.4928	1.38	1.9481	47	36	33	45	74	64	97	86	103	81	79	118	0.572722	0.073087	0.155517	false	0.615165	0.0143532	0.0393334	false	0.0551414	0.807994	0.890796	false	1.1568	3.37446e-05	9.85996e-05	up	1.2452	1.87848e-05	5.22349e-05	up	chr01	28798880	28803859	+	Os01g0696000
Os01g0696701	15.5117	17.0497	20.2665	13.9318	13.078	12.5602	7.9087	5.6416	7.2807	6.7813	5.7221	8.1485	199	224	265	178	181	164	98	70	95	82	73	110	-0.472608	0.00310579	0.0106851	false	-1.02629	1.61313e-07	1.1483e-06	down	0.108486	0.651749	0.78067	false	-1.53135	2.06841e-15	1.23164e-14	down	-1.38826	1.27251e-12	6.19361e-12	down	chr01	28825757	28828085	-	Os01g0696701
Os01g0696800	0.9285	0.8311	0.7971	0.8547	0.789	0.2281	0.6409	1.1601	0.4945	1.2314	1.7508	1.8384	24	22	21	22	22	6	16	29	13	30	45	50	-0.503006	0.341226	0.499236	false	0.190323	0.739737	0.826277	false	1.19528	0.00450425	0.0163153	up	-0.345678	0.483121	0.571718	false	0.883278	0.0250853	0.0425957	false	chr01	28835243	28836884	+	Os01g0696800
Os01g0697100	16.7567	19.6709	20.2344	15.3833	13.2794	14.7632	6.825	8.0726	7.4591	5.0012	6.4809	7.4898	455	547	560	416	389	408	179	212	206	128	175	214	-0.440022	7.74824e-05	0.000372421	false	-1.05837	4.50382e-16	6.09764e-15	down	-0.114357	0.510019	0.66859	false	-1.53055	6.16108e-33	6.32327e-32	down	-1.6101	1.66648e-28	1.42161e-27	down	chr01	28847995	28849719	-	Os01g0697100
Os01g0697400	3.6173	6.0709	4.769	1.2485	1.1526	1.3328	0.2341	1.2856	0.6668	0.8395	0.4547	0.752	32	55	43	11	11	12	2	11	6	7	4	7	-2.0105	7.11179e-06	4.00631e-05	down	NA	NA	NA	NA	NA	NA	NA	NA	-2.91509	7.3403e-08	2.82926e-07	down	-2.85859	8.055e-08	2.83477e-07	down	chr01	28870424	28872556	-	Os01g0697400
Os01g0698800	5.7153	4.6507	3.3789	1.03	1.8338	1.5839	1.8965	3.0304	1.8731	0.5442	0.5895	1.532	78	65	47	14	27	22	25	40	26	7	8	22	-1.67803	4.82458e-06	2.78841e-05	down	0.507589	0.249367	0.386018	false	-1.21961	0.0194393	0.0563624	false	-1.2034	0.00051252	0.0012685	down	-2.38619	6.16656e-08	2.19205e-07	down	chr01	28910215	28911081	-	Os01g0698800
Os01g0698900	0.8293	1.2957	1.0849	0.2221	0.205	0.6519	0.1145	0.4573	0.0544	0.9385	1.3344	0.2627	15	24	20	4	4	12	2	8	1	16	24	5	-1.63298	0.0114865	0.0334987	down	NA	NA	NA	NA	2.14149	0.012218	0.0382818	up	-2.55638	0.000683258	0.00165643	down	-0.380422	0.518626	0.597319	false	chr01	28914457	28915902	+	Os01g0698900
Os01g0699100	49.8863	43.0093	42.2724	21.0889	24.4003	27.0033	9.8989	10.2995	9.2826	12.4782	12.1089	11.7477	1247	1101	1077	525	658	687	239	249	236	294	301	309	-0.953165	5.70746e-25	1.06311e-23	false	-1.39981	1.88239e-32	4.92737e-31	down	0.421293	0.00100057	0.00433249	false	-2.3853	2.3151e-127	7.41053e-126	down	-1.92979	9.31133e-91	2.07831e-89	down	chr01	28921498	28923085	+	Os01g0699100
Os01g0699400	31.8109	28.5464	29.5558	20.6514	26.447	24.1203	6.6936	4.8925	4.6523	7.8533	8.7628	9.1272	679	624	643	439	609	524	138	101	101	158	186	205	-0.390107	0.000114864	0.00053661	false	-2.23603	4.38345e-49	1.76802e-47	down	0.786608	3.02945e-05	0.000180192	false	-2.65915	3.81014e-84	8.07923e-83	down	-1.83661	4.86261e-55	7.16012e-54	down	chr01	28933836	28935191	+	Os01g0699400
Os01g0699600	79.2108	90.2454	77.9218	45.4733	44.7774	49.4813	11.7217	11.6195	11.008	28.2499	31.4989	30.8442	1889	2204	1894	1080	1152	1201	270	268	267	635	747	774	-0.879514	1.2491e-37	3.49704e-36	false	-2.12576	5.73586e-121	7.03841e-119	down	1.5198	3.82619e-51	2.02779e-49	up	-3.03734	1.5653e-274	1.25176e-272	down	-1.48315	1.89321e-88	4.10372e-87	down	chr01	28946550	28948064	-	Os01g0699600
Os01g0699900	22.6648	25.5815	26.2267	17.3361	18.7845	20.8934	13.0439	10.1319	10.4211	7.2845	5.7649	7.2853	340	393	401	259	304	319	189	147	159	103	86	115	-0.440844	0.000404086	0.00170976	false	-0.864781	1.59205e-08	1.25716e-07	false	-0.604172	0.00208098	0.00827535	false	-1.33801	2.53878e-20	1.83542e-19	down	-1.90766	2.36617e-33	2.31058e-32	down	chr01	28955683	28957013	+	Os01g0699900
Os01g0700200	0.1707	0.15	0.2177	0.377	0.4588	0.2348	0.4064	0.4412	0.4195	0.4165	0.4463	0.3731	10	9	13	22	29	14	23	25	25	23	26	23	0.93831	0.0901779	0.183869	false	0.139751	0.756815	0.837806	false	0.0827291	0.844349	0.912887	false	1.0462	0.046975	0.077605	false	1.16375	0.0282513	0.0473738	up	chr01	28978119	28983863	+	Os01g0700200
Os01g0700900	0.3604	0.2239	0.0964	0.2632	0.577	0.6116	2.0013	2.3035	2.2549	1.8423	0.9884	1.0275	11	7	3	8	19	19	59	68	70	53	30	33	1.04205	0.136002	0.253265	false	2.07008	5.14986e-08	3.85152e-07	up	-0.651694	0.0406927	0.102449	false	3.08484	3.7507e-11	1.80457e-10	up	2.46981	8.58625e-06	2.48555e-05	up	chr01	29020797	29025975	+	Os01g0700900
Os01g0701700	6.7385	5.1514	5.9589	2.2702	2.9587	2.7441	2.3408	3.4378	2.4409	1.364	2.4073	1.3903	152	119	137	51	72	63	51	75	56	29	54	33	-1.21531	8.42066e-08	6.11746e-07	down	-0.059021	0.834815	0.894315	false	-0.550894	0.0970298	0.2035	false	-1.30719	3.4913e-08	1.37974e-07	down	-1.82321	1.99238e-11	9.03088e-11	down	chr01	29050777	29053445	-	Os01g0701700
Os01g0701900	8.0024	8.5476	9.4103	6.0337	6.7215	6.7272	3.7686	4.2416	4.005	4.904	3.6604	3.5691	277	303	332	208	251	237	126	142	141	160	126	130	-0.469119	0.000515344	0.00213258	false	-0.798761	4.99117e-07	3.37282e-06	false	0.131448	0.490766	0.652529	false	-1.30019	1.58234e-17	1.02703e-16	down	-1.13488	5.14333e-12	2.42333e-11	down	chr01	29067275	29072196	-	Os01g0701900
Os01g0702450	9.0485	9.5106	8.8161	3.7857	4.4267	5.4948	0.5855	1.2994	1.2356	2.0666	0.6951	1.0749	144	155	143	60	76	89	9	20	20	31	11	18	-1.05294	7.28176e-07	4.6923e-06	down	-2.23368	1.28748e-09	1.11042e-08	down	0.411601	0.454871	0.620478	false	-3.31796	6.74081e-28	6.11711e-27	down	-2.88058	9.76066e-21	6.64215e-20	down	chr01	29119776	29123056	+	Os01g0702450
Os01g0702500	15.1297	10.9375	11.8097	9.0647	5.7337	9.0342	3.2886	2.7657	1.8081	1.1529	2.1855	0.5561	181	134	144	108	74	110	38	32	22	13	26	7	-0.724355	0.00105626	0.00408818	false	-1.70286	3.93192e-08	2.97518e-07	down	-0.896347	0.0791839	0.17364	false	-2.45963	6.17919e-20	4.40208e-19	down	-3.32216	6.86753e-23	4.99145e-22	down	chr01	29123535	29124590	+	Os01g0702500
Os01g0702700	5.8363	3.936	4.6551	3.5415	2.4909	1.5677	1.565	3.9072	2.4357	0.3564	0.8445	0.5586	139	96	113	84	64	38	36	90	59	8	20	14	-0.979054	0.000422697	0.0017807	false	-0.0436806	0.901256	0.94004	false	-2.04445	3.17648e-06	2.21199e-05	down	-1.05477	0.000284927	0.000732914	down	-3.06349	2.0024e-18	1.26023e-17	down	chr01	29132173	29133909	-	Os01g0702700
Os01g0704100	25.1129	27.0783	24.2507	12.3482	15.6317	13.5184	3.9709	3.6194	3.5615	7.2341	4.6834	3.5003	825	911	812	404	554	452	126	115	119	224	153	121	-0.935321	5.00842e-22	8.39073e-21	false	-1.99809	2.87597e-44	1.023e-42	down	0.584044	0.0101028	0.032646	false	-2.96612	2.31012e-137	8.09096e-136	down	-2.34552	3.58869e-15	1.97458e-14	down	chr01	29188850	29190936	+	Os01g0704100
Os01g0704300	81.4279	74.7404	76.8745	76.249	70.1859	77.146	23.4777	23.1061	22.9438	68.8557	65.7055	73.0011	1483	1394	1427	1383	1379	1430	413	407	425	1182	1190	1399	-0.114868	0.0701341	0.150423	false	-1.78607	1.50113e-114	1.70658e-112	down	1.69809	2.80591e-101	3.36139e-99	up	-1.93315	2.56163e-136	8.91849e-135	down	-0.200792	0.00201973	0.00422001	false	chr01	29202204	29203802	-	Os01g0704300
Os01g0704400	14.62	13.8181	13.4239	10.9685	10.5091	11.3019	5.3691	5.1624	6.5363	9.2188	9.1262	10.2501	530	513	496	396	411	417	188	181	241	315	329	391	-0.407906	5.3514e-05	0.000263507	false	-1.0411	1.75629e-15	2.29217e-14	down	0.8637	3.023e-10	3.27672e-09	false	-1.48097	2.60062e-32	2.62878e-31	down	-0.583132	7.34929e-08	2.59465e-07	false	chr01	29206326	29209606	-	Os01g0704400
Os01g0705000	3.1003	3.5778	3.6502	1.6414	1.7765	2.3261	0.9921	0.6411	0.9976	0.6578	0.5102	1.0178	55	65	66	29	34	42	17	11	18	11	9	19	-0.902379	0.00392574	0.0131557	false	-1.22612	0.00538482	0.0170398	down	-0.144221	0.801541	0.886614	false	-2.16031	1.00778e-08	4.15509e-08	down	-2.26865	1.78848e-08	6.64897e-08	down	chr01	29230315	29231441	+	Os01g0705000
Os01g0705100	2.447	2.2056	1.6621	1.512	2.0938	1.8494	1.559	0.1946	0.0925	0.3994	0.6625	0.6261	26	24	18	16	24	20	16	2	1	4	7	7	-0.263758	0.568026	0.709626	false	-1.67253	0.0248952	0.0628121	false	NA	NA	NA	NA	-1.97059	0.00685429	0.0138105	down	-1.9318	0.00178199	0.00375495	down	chr01	29231900	29232574	+	Os01g0705100
Os01g0705700	2.0224	1.5986	1.4803	1.0315	1.4878	1.7032	0.7644	0.5974	0.3156	0.6471	0.6779	0.3051	63	51	47	32	50	54	23	18	10	19	21	10	-0.325972	0.305209	0.460852	false	-1.43778	0.000713768	0.00285754	down	0.0766626	0.889349	0.939683	false	-1.79679	7.8527e-06	2.47075e-05	down	-1.68602	3.53289e-05	9.49718e-05	down	chr01	29271158	29273175	+	Os01g0705700
Os01g0706100	0.4056	0.2133	0.4898	0.5639	0.6074	0.3679	0.9368	0.9033	0.8897	0.3972	0.4079	0.5041	13	7	16	18	21	12	29	28	29	12	13	17	0.420407	0.468562	0.624094	false	0.723793	0.107365	0.20351	false	-0.937455	0.0423532	0.105888	false	1.11199	0.027614	0.0484771	up	NA	NA	NA	NA	chr01	29285414	29288695	+	Os01g0706100
Os01g0709400	46.107	42.3575	44.5831	35.2719	34.8851	28.216	22.57	26.4445	25.833	22.5562	26.1022	25.1505	1453	1367	1432	1107	1186	905	687	806	828	670	818	834	-0.490059	6.7615e-10	5.88088e-09	false	-0.495445	6.50019e-08	4.82099e-07	false	0.100026	0.249475	0.41193	false	-1.01771	1.72232e-41	2.09748e-40	down	-0.883367	7.43925e-33	7.14168e-32	false	chr01	29479108	29482865	+	Os01g0709400
Os01g0709500	86.311	89.2285	78.8206	55.0183	53.0007	56.0133	40.1177	40.8688	42.4307	32.3523	33.8965	32.3666	6660	7051	6199	4228	4412	4399	2990	3050	3330	2353	2601	2628	-0.687929	5.25092e-56	2.36526e-54	false	-0.511184	2.97645e-37	8.89561e-36	false	-0.204101	2.10515e-06	1.51125e-05	false	-1.23131	8.37311e-165	3.61975e-163	down	-1.40125	8.30669e-204	4.02875e-202	down	chr01	29483251	29492536	-	Os01g0709500
Os01g0709750	1.4806	1.5229	1.104	0.7334	0.8601	1.2608	0.3066	0.5511	0.4658	0.5236	0.4963	0.9193	75	79	57	37	47	65	15	27	24	25	25	49	-0.580264	0.0517534	0.118299	false	-1.20895	0.00185207	0.00665527	down	0.674178	0.121058	0.240661	false	-1.8207	1.64211e-07	6.12874e-07	down	-1.11176	0.000955802	0.00210114	down	chr01	29484876	29488093	+	Os01g0709750
Os01g0710100	1.5968	1.1694	2.0702	0.5726	0.7401	1.0086	0.2362	0.5307	1.3457	0.121	0.172	0.4336	28	21	37	10	14	18	4	9	24	2	3	8	-1.11365	0.0216862	0.0576199	false	-0.231303	0.727385	0.817242	false	NA	NA	NA	NA	-1.37585	0.0155388	0.0289686	down	-2.7499	2.53638e-05	6.94099e-05	down	chr01	29508034	29509147	+	Os01g0710100
Os01g0710700	4.4224	5.9977	5.9574	3.9119	3.0257	2.7933	2.689	1.3064	2.8987	2.3087	1.6236	1.0007	126	175	173	111	93	81	74	36	84	62	46	30	-0.807901	0.000134149	0.000619489	false	-0.596341	0.0378891	0.0886569	false	-0.368999	0.301563	0.469927	false	-1.43591	3.07169e-08	1.21864e-07	down	-1.77368	6.15411e-11	2.70981e-10	down	chr01	29529874	29532765	-	Os01g0710700
Os01g0711400	172.548	181.397	170.237	154.716	153.146	144.871	94.3631	107.298	96.3489	63.879	66.4129	65.4086	3224	3471	3242	2879	3087	2755	1703	1939	1831	1125	1234	1286	-0.266409	5.46972e-09	4.43109e-08	false	-0.704639	1.01917e-38	3.15997e-37	false	-0.486664	3.37677e-15	5.3528e-14	false	-1.0032	2.88264e-76	5.59595e-75	down	-1.45564	9.39686e-174	3.85139e-172	down	chr01	29563666	29566585	+	Os01g0711400
Os01g0711500	15.6895	13.7226	17.4711	24.1141	24.8485	24.7781	37.5197	41.6004	42.5871	39.7759	41.863	37.2302	326	292	370	499	557	524	753	836	900	779	865	814	0.598627	9.9174e-08	7.16435e-07	false	0.621933	6.01866e-13	6.70344e-12	false	0.0849251	0.291178	0.458976	false	1.18819	5.41054e-29	5.04675e-28	up	1.30781	1.88011e-35	1.92476e-34	up	chr01	29568500	29572068	+	Os01g0711500
Os01g0712700	16.5645	11.2049	13.1649	23.2298	23.9751	22.8215	41.4845	35.3062	42.6264	50.7091	51.9721	49.2045	358	248	290	500	559	502	866	738	937	1033	1117	1119	0.72102	1.58347e-08	1.23525e-07	false	0.669031	3.13225e-13	3.5732e-12	false	0.466132	2.06537e-09	2.08266e-08	false	1.35768	2.71225e-28	2.48536e-27	up	1.85863	8.95692e-66	1.51319e-64	up	chr01	29605141	29606513	-	Os01g0712700
Os01g0713900	4.475	4.7982	4.9502	3.9207	3.6601	2.7588	2.4528	2.3135	2.6744	2.3739	2.3383	3.0437	102	112	115	89	90	64	54	51	62	51	53	73	-0.515087	0.0229029	0.0603128	false	-0.575346	0.0298987	0.0729675	false	0.181097	0.519323	0.676429	false	-1.12267	2.68751e-06	8.94348e-06	down	-0.907273	0.000193838	0.000473361	false	chr01	29670703	29675358	-	Os01g0713900
Os01g0714600	25.3987	22.964	21.8429	28.0218	27.6705	28.159	51.2927	50.3173	47.0462	62.0101	68.5501	62.4592	405	375	355	445	476	457	790	776	763	932	1087	1048	0.201672	0.0598993	0.133172	false	0.724744	1.54801e-16	2.16927e-15	false	0.496931	3.89227e-11	4.59579e-10	false	0.894228	3.11339e-20	2.24392e-19	false	1.42536	4.57699e-54	6.59359e-53	up	chr01	29708354	29709366	+	Os01g0714600
Os01g0714800	1.6508	0.728	1.5674	0.3208	0.6417	0.5755	0.6064	1.1562	0.3665	1.1864	0.589	1.1133	31	14	30	6	13	11	11	21	7	21	11	22	-1.40914	0.0114881	0.0334992	down	NA	NA	NA	NA	0.562795	0.334349	0.504783	false	-1.08098	0.0528583	0.0862121	false	-0.48349	0.342735	0.421694	false	chr01	29720923	29723065	-	Os01g0714800
Os01g0716400	1.3596	1.1949	0.5002	1.57	0.7877	1.0353	1.9355	1.5112	1.7378	2.308	2.8028	1.8412	40	36	15	46	25	31	55	43	52	64	82	57	0.0964017	0.825001	0.896715	false	0.513968	0.1427	0.253834	false	0.541549	0.0584843	0.137055	false	0.576961	0.134245	0.195603	false	1.15323	0.00165382	0.00350327	up	chr01	29816823	29819737	+	Os01g0716400
Os01g0716800	2.89	3.3658	2.9656	3.0084	3.0476	2.553	1.0706	1.2885	1.2252	0.8158	1.4931	1.0583	109	130	114	113	124	98	39	47	47	29	56	42	-0.154144	0.445549	0.602471	false	-1.36528	4.82365e-08	3.61922e-07	down	0.0310226	0.926599	0.96107	false	-1.55154	4.34434e-10	1.96283e-09	down	-1.48588	4.11456e-08	1.4883e-07	down	chr01	29830265	29836090	+	Os01g0716800
Os01g0717000	214.523	217.754	210.727	153.86	151.168	155.267	114.69	109.603	114.436	103.693	106.504	105.41	9212	9576	9223	6580	7003	6786	4757	4552	4998	4197	4548	4763	-0.537337	6.23565e-73	3.80934e-71	false	-0.543398	8.6669e-63	4.7631e-61	false	0.0177835	0.598654	0.740061	false	-1.11294	5.20985e-260	3.88765e-258	down	-1.06094	4.50245e-255	2.8955e-253	down	chr01	29842914	29846824	-	Os01g0717000
Os01g0717700	14.7114	16.3443	16.148	14.3157	16.3251	15.2784	7.3803	5.6363	5.0505	1.8166	2.7057	2.5903	421	479	471	408	504	445	204	156	147	49	77	78	-0.094647	0.367257	0.526344	false	-1.44869	2.49748e-24	4.98036e-23	down	-1.22133	6.35744e-08	5.50919e-07	down	-1.57586	4.44172e-28	4.04215e-27	down	-2.76042	5.4548e-62	8.72767e-61	down	chr01	29894029	29898449	+	Os01g0717700
Os01g0718000	2.0403	1.8112	4.5496	2.2349	1.9772	0.3645	2.1124	2.589	1.6413	0.9839	0.2798	0.617	22	20	50	24	23	4	22	27	18	10	3	7	-0.930725	0.0974633	0.195408	false	0.367384	0.51431	0.648254	false	-1.6401	0.00753904	0.0254186	down	-0.597288	0.203695	0.278736	false	-2.20184	0.000340112	0.000801965	down	chr01	29904106	29904790	-	Os01g0718000
Os01g0718300	11.6342	9.6757	11.7371	10.4445	10.6015	9.994	18.1527	15.3933	15.5264	5.8229	6.4115	7.1992	708	603	728	633	696	619	1067	906	961	334	388	461	-0.144834	0.119947	0.229478	false	0.559198	3.68002e-11	3.60266e-10	false	-1.21453	6.15507e-35	2.19493e-33	down	0.381936	4.7764e-05	0.000136883	false	-0.79857	5.8996e-13	2.9253e-12	false	chr01	29927587	29931452	-	Os01g0718300
Os01g0719100	18.3702	17.0865	16.2194	20.749	19.7871	19.9306	31.4432	29.3631	28.8726	39.0398	36.4122	36.6996	969	923	872	1090	1126	1070	1602	1498	1549	1941	1910	2037	0.171889	0.0175086	0.0481445	false	0.467506	8.02307e-14	9.47891e-13	false	0.442203	1.19339e-15	1.95091e-14	false	0.607116	1.53576e-18	1.03881e-17	false	1.08362	1.1508e-62	1.85788e-61	up	chr01	29965312	29970765	-	Os01g0719100
Os01g0719300	26.2625	24.8488	23.7899	29.0756	26.1067	26.471	13.3371	15.6604	12.7994	12.2981	12.203	10.6503	1160	1124	1071	1279	1244	1190	569	669	575	512	536	495	0.0695522	0.320631	0.476634	false	-1.06759	1.80746e-36	5.27279e-35	down	-0.130618	0.202675	0.35518	false	-1.03015	8.47912e-33	8.67952e-32	down	-1.12666	6.27162e-40	7.04649e-39	down	chr01	29987911	29994075	+	Os01g0719300
Os01g0719700	0.0314	0.1837	0.1538	0.2519	0.2325	0.4005	0.2272	0.4215	0.37	0.6653	0.8514	0.298	1	6	5	8	8	13	7	13	12	20	27	10	NA	NA	NA	NA	NA	NA	NA	NA	0.948186	0.107413	0.220059	false	NA	NA	NA	NA	2.25672	0.00305677	0.00620686	up	chr01	30008286	30012082	+	Os01g0719700
Os01g0720400	79.2945	76.8651	76.2683	76.8367	76.3924	82.9026	22.4221	23.4077	26.0065	36.0893	39.8981	38.6389	1373	1363	1346	1325	1427	1461	375	392	458	589	687	704	-0.032223	0.599423	0.735087	false	-1.81688	4.89461e-111	5.23114e-109	down	0.793615	2.85887e-16	4.8529e-15	false	-1.88122	2.31524e-119	6.8237e-118	down	-1.05345	7.80497e-48	1.02136e-46	down	chr01	30025366	30026465	-	Os01g0720400
Os01g0720600	2.4204	2.713	2.0403	4.159	3.555	3.0983	5.753	5.3225	5.078	5.7688	6.2392	7.1599	142	163	122	243	225	185	326	302	303	319	364	442	0.536725	0.00246366	0.00869529	false	0.478139	0.00080241	0.00316919	false	0.368482	0.00268353	0.0104075	false	0.982452	2.97798e-10	1.36177e-09	false	1.38435	2.59846e-19	1.68408e-18	up	chr01	30032428	30041425	-	Os01g0720600
Os01g0720700	171.508	159.125	167.388	251.18	236.59	241.052	177.192	175.516	187.029	370.935	359.095	368.354	3812	3622	3792	5560	5673	5453	3804	3773	4228	7771	7937	8615	0.494515	4.43343e-35	1.14946e-33	false	-0.534074	2.07003e-44	7.38586e-43	false	1.14447	1.55603e-277	8.13414e-275	up	-0.0719312	0.0945743	0.143793	false	1.10693	2.18045e-220	1.13814e-218	up	chr01	30042527	30043938	+	Os01g0720700
Os01g0720800	1.3086	1.6263	1.4007	2.8271	3.2715	3.2339	3.8593	3.2801	3.8989	8.751	9.5307	7.1227	33	42	36	71	89	83	94	80	100	208	239	189	1.05066	0.000232212	0.00102799	up	0.140816	0.53955	0.669181	false	1.32066	1.36232e-12	1.80604e-11	up	1.1595	3.77868e-05	0.000109618	up	2.51495	2.5716e-27	2.11993e-26	up	chr01	30048381	30049982	+	Os01g0720800
Os01g0722300	10.0067	13.5122	14.8109	13.4353	12.1378	12.3038	7.2816	7.3312	4.0479	14.1351	13.3977	14.2374	175	242	264	234	229	219	123	124	72	233	233	262	-0.0735215	0.650428	0.775816	false	-1.12483	2.15069e-08	1.6766e-07	down	1.28488	4.478e-11	5.25503e-10	up	-1.23034	2.15072e-08	8.65571e-08	down	0.0884523	0.584212	0.658727	false	chr01	30117114	30118654	+	Os01g0722300
Os01g0723100	26.1104	25.7068	25.1942	21.7108	24.4429	22.7707	11.3492	13.7438	12.4328	16.9872	18.8352	16.8569	605	610	595	501	611	537	254	308	293	371	434	411	-0.214403	0.0187578	0.0509921	false	-0.978702	2.79257e-18	4.28059e-17	false	0.609056	3.90772e-07	3.07708e-06	false	-1.22538	1.97767e-29	1.87076e-28	down	-0.582124	5.0432e-09	1.95578e-08	false	chr01	30155680	30157642	+	Os01g0723100
Os01g0723500	1.2086	2.5655	1.3404	1.5829	3.4582	2.2716	5.277	7.2259	5.6313	2.5087	1.5324	0.9987	23	50	26	30	71	44	97	133	109	45	29	20	0.460661	0.24835	0.396746	false	1.20434	2.0057e-05	0.000108077	up	-1.73692	1.42957e-08	1.33344e-07	down	1.63576	1.09159e-07	4.14136e-07	up	-0.0621735	0.889641	0.91564	false	chr01	30173442	30179045	+	Os01g0723500
Os01g0723600	33.7175	28.4225	31.3946	20.8314	22.4538	23.1093	14.1979	14.462	16.2491	11.7721	13.201	9.6909	863	745	819	531	620	602	351	358	423	284	336	261	-0.548766	8.32824e-10	7.20567e-09	false	-0.664658	8.2376e-11	7.85553e-10	false	-0.255564	0.0513668	0.123418	false	-1.24568	1.38365e-35	1.50233e-34	down	-1.46731	3.31632e-37	3.51727e-36	down	chr01	30180581	30184467	+	Os01g0723600
Os01g0723800	30.2989	28.5345	26.9145	24.1733	25.2519	23.6383	7.5758	8.27	8.0821	7.2592	6.8964	7.2851	1913	1845	1732	1520	1720	1519	462	505	519	432	433	484	-0.285403	1.23869e-06	7.75326e-06	false	-1.71162	3.95369e-123	4.90342e-121	down	-0.0386672	0.693205	0.811131	false	-2.0292	1.23384e-166	5.43423e-165	down	-2.03379	8.88504e-162	3.37429e-160	down	chr01	30189384	30195340	-	Os01g0723800
Os01g0724500	0.8071	1.3885	1.0558	0.8104	1.1578	0.5286	0.8157	0.9139	0.8313	0.3466	0.657	0.4018	42	74	56	42	65	28	41	46	44	17	34	22	-0.434982	0.207334	0.347144	false	-0.0673855	0.846139	0.901491	false	-0.744804	0.0505747	0.121795	false	-0.534239	0.0934868	0.142369	false	-1.24471	0.00112289	0.00244307	down	chr01	30217567	30223067	+	Os01g0724500
Os01g0724700	1.3294	2.5036	3.4472	1.4302	1.1443	1.9593	0.1966	1.2764	1.6806	0.3022	0.2865	0.1805	14	27	37	15	13	21	2	13	18	3	3	2	-0.74241	0.140499	0.259574	false	-0.619289	0.346666	0.492066	false	NA	NA	NA	NA	-1.3926	0.02409	0.0429013	down	-3.28732	1.22935e-05	3.49186e-05	down	chr01	30225839	30226507	+	Os01g0724700
Os01g0725000	104.815	107.989	110.071	64.0357	62.6457	64.9535	50.3782	51.8364	54.7289	44.1942	53.751	51.0312	853	900	913	519	550	538	396	408	453	339	435	437	-0.80794	5.07302e-23	8.83126e-22	false	-0.388701	7.1238e-05	0.000349958	false	0.0453011	0.68209	0.802822	false	-1.22875	3.0862e-44	3.92152e-43	down	-1.14914	6.2093e-34	6.13812e-33	down	chr01	30236130	30236776	+	Os01g0725000
Os01g0725900	0.5678	2.5645	1.741	4.1338	5.3294	5.0213	3.3804	1.9082	2.0239	2.8617	2.4982	3.103	8	37	25	58	81	72	46	26	29	38	35	46	1.51247	0.000128802	0.000596433	up	-1.08961	0.00065353	0.00263732	down	0.332512	0.362008	0.532661	false	0.392356	0.425839	0.515517	false	0.758063	0.100196	0.146434	false	chr01	30263383	30264381	-	Os01g0725900
Os01g0726100	2.1492	1.79	3.4111	1.5233	1.1133	1.9874	1.2434	0.7189	0.9944	1.073	0.3178	0.3004	34	29	55	24	19	32	19	11	16	16	5	5	-0.726202	0.075958	0.160579	false	-0.744497	0.128559	0.234141	false	-0.698183	0.295525	0.463574	false	-1.50331	0.000854194	0.00204023	down	-2.1701	7.46691e-05	0.000193123	down	chr01	30272986	30274078	-	Os01g0726100
Os01g0726801	1.4672	1.2894	2.1592	4.2722	2.176	4.1804	3.6455	2.1238	3.7505	3.2688	4.2786	4.0435	10	9	15	29	16	29	24	14	26	21	29	29	1.05503	0.049031	0.113238	false	-0.255891	0.585551	0.707445	false	0.403886	0.360276	0.530757	false	0.765271	0.169567	0.238397	false	1.20389	0.0200436	0.0347364	up	chr01	30298621	30299053	+	Os01g0726801
Os01g0727200	0.7247	0.629	0.395	1.4553	1.8659	1.1075	1.8339	0.666	1.5833	2.221	3.6435	1.9895	9	8	5	18	25	14	22	8	20	26	45	26	1.2885	0.0371381	0.0902075	false	-0.219122	0.682693	0.785017	false	1.06181	0.025763	0.0708058	false	1.03723	0.122772	0.180901	false	2.13436	0.000117845	0.000297424	up	chr01	30318816	30319626	+	Os01g0727200
Os01g0727400	0.179	0.8737	0.8779	0.8984	0.94	1.2308	1.9145	2.467	1.9941	1.5189	0.8998	1.9274	3	15	15	15	17	21	31	40	34	24	15	34	0.609159	0.326351	0.482904	false	0.953721	0.0237089	0.0602649	false	-0.430303	0.293276	0.461304	false	1.53023	0.00359589	0.00768822	up	1.13263	0.0595218	0.0924949	false	chr01	30320748	30323965	+	Os01g0727400
Os01g0727600	3.0989	2.8579	4.7296	10.9772	12.3679	10.9951	10.249	14.4186	11.5104	25.0236	22.2467	25.3601	36	34	56	127	155	130	115	162	136	274	257	310	1.62895	1.30328e-10	1.19033e-09	up	-0.0268027	0.889004	0.931162	false	1.12561	2.35416e-12	3.07485e-11	up	1.57005	4.14248e-09	1.75361e-08	up	2.72977	1.05537e-37	1.13117e-36	up	chr01	30340015	30340752	-	Os01g0727600
Os01g0727700	17.1333	12.5947	7.7439	30.928	34.2615	39.1532	29.2983	30.4539	31.9876	73.1181	53.8169	64.947	89	67	41	160	192	207	147	153	169	358	278	355	1.42441	2.40285e-09	1.9976e-08	up	-0.286566	0.0859909	0.171038	false	1.18324	3.79082e-15	5.99263e-14	up	1.10604	7.98028e-06	2.50921e-05	up	2.3238	2.10711e-27	1.74257e-26	up	chr01	30341265	30341594	-	Os01g0727700
Os01g0727900	2.1106	1.3396	1.0871	2.3312	1.3206	1.7626	2.1851	1.9094	2.4383	2.4631	3.0244	3.8611	40	26	21	44	27	34	40	35	47	44	57	77	0.200408	0.622608	0.753739	false	0.173367	0.627935	0.741065	false	0.638933	0.0400005	0.101016	false	0.34072	0.376752	0.466357	false	1.01303	0.00515273	0.010055	up	chr01	30352663	30353959	+	Os01g0727900
Os01g0729500	9.4151	8.915	6.7181	10.1222	7.2286	9.9981	5.1199	4.6215	4.3012	8.5763	7.3638	7.863	99	96	72	106	82	107	52	47	46	85	77	87	0.071034	0.765566	0.857738	false	-1.0622	4.94447e-05	0.00025043	down	0.881218	0.000750337	0.00335507	false	-1.0232	0.000149986	0.000400905	down	-0.107949	0.655364	0.723452	false	chr01	30412907	30413574	-	Os01g0729500
Os01g0729600	3.552	3.4685	2.6215	2.4619	2.8555	3.8915	0.6834	0.2925	0.3091	2.6013	3.1926	2.6587	113	113	85	78	98	126	21	9	10	78	101	89	-0.12113	0.606038	0.740025	false	-2.94638	1.25443e-15	1.65112e-14	down	2.84171	5.2819e-15	8.29842e-14	up	-3.09977	6.4125e-18	4.2384e-17	down	-0.223551	0.33367	0.412303	false	chr01	30413693	30415806	-	Os01g0729600
Os01g0730400	0.4573	0.6251	0.329	2.816	2.5148	2.5159	3.156	2.7736	3.4767	27.7812	27.4968	25.1459	15	21	11	92	89	84	100	88	116	859	897	868	2.41919	2.67442e-12	2.7314e-11	up	0.161687	0.462539	0.602653	false	3.21348	9.81106e-153	2.03301e-150	up	2.54828	8.31116e-14	4.59289e-13	up	5.79687	1.27206e-136	4.0678e-135	up	chr01	30466032	30468115	-	Os01g0730400
Os01g0730500	0.8922	0.7841	0.2189	1.3439	1.0338	0.4822	0.6466	0.4613	1.1843	1.2306	1.7945	2.1622	20	18	5	30	25	11	14	10	27	26	40	51	0.54094	0.355214	0.513952	false	-0.416677	0.442231	0.583901	false	1.2961	0.0039087	0.0144378	up	0.0918844	0.882708	0.912984	false	1.42255	0.00416917	0.00826449	up	chr01	30472593	30475205	+	Os01g0730500
Os01g0730800	2.8124	2.8001	4.1661	6.1463	4.8561	5.0931	7.6505	10.7764	9.3258	7.6058	7.6527	8.5948	51	52	77	111	95	94	134	189	172	130	138	164	0.662804	0.0100249	0.029803	false	0.686111	0.000651631	0.00263103	false	-0.0978487	0.590282	0.733433	false	1.31585	2.69896e-08	1.0766e-07	up	1.25198	9.66569e-08	3.38118e-07	up	chr01	30488192	30490382	+	Os01g0730800
Os01g0732200	4.138	5.0027	4.6786	5.3026	5.6622	4.9563	9.2211	7.905	8.5245	9.2402	8.8771	10.7863	105	130	121	134	155	128	226	194	220	221	224	288	0.149087	0.434302	0.592135	false	0.586255	0.000332958	0.00143932	false	0.293234	0.0446281	0.110542	false	0.703211	5.63109e-05	0.000159833	false	1.03027	2.0496e-09	8.18856e-09	up	chr01	30537136	30541871	+	Os01g0732200
Os01g0732300	3.4928	3.4106	3.3275	2.7955	2.7215	1.1937	1.7295	3.1403	2.0406	1.6648	0.9163	1.347	69	69	67	55	58	24	33	60	41	31	18	28	-0.662016	0.0397598	0.0955656	false	-0.0602679	0.872055	0.91967	false	-0.696791	0.0742076	0.164902	false	-0.754908	0.0133891	0.0253387	false	-1.41798	2.61365e-05	7.14152e-05	down	chr01	30542800	30544054	+	Os01g0732300
Os01g0732801	7.9169	7.1178	7.6727	4.0232	5.5486	3.2253	3.4485	3.444	2.8952	2.0486	1.3592	2.5232	164	151	162	83	124	68	69	69	61	40	28	55	-0.879617	4.0751e-05	0.000204621	false	-0.490578	0.0616203	0.131496	false	-0.60013	0.0518463	0.124337	false	-1.40344	1.89507e-11	9.24493e-11	down	-1.96824	2.83668e-15	1.5686e-14	down	chr01	30573184	30574499	-	Os01g0732801
Os01g0733001	2.1702	2.7613	3.2261	0.9245	1.6459	1.0985	1.7022	1.4959	1.9398	0.7675	1.521	0.25	33	43	50	14	27	17	25	22	30	11	23	4	-1.20476	0.00319175	0.0109561	down	0.381924	0.403302	0.546701	false	-0.903294	0.107468	0.220114	false	-0.855426	0.0237061	0.0423173	false	-1.72469	0.000743681	0.0016639	down	chr01	30574619	30575643	-	Os01g0733001
Os01g0733200	0.5193	2.1974	1.8682	0.4056	1.0697	0.3968	0.2987	0.0597	0	0.1224	0.2321	0.1097	9	39	33	7	20	7	5	1	0	2	4	2	-1.34451	0.0261965	0.067392	false	NA	NA	NA	NA	NA	NA	NA	NA	-3.8862	6.48137e-06	2.06282e-05	down	-3.34325	1.97907e-05	5.48551e-05	down	chr01	30582485	30583694	+	Os01g0733200
Os01g0733500	2.7501	2.2634	3.0066	0.4734	1.5295	0.8106	0.3661	0.2031	0.2318	0.125	0.6321	0.224	70	59	78	12	42	21	9	5	6	3	16	6	-1.55916	3.06675e-05	0.000157928	down	-1.9185	0.00216348	0.00764288	down	NA	NA	NA	NA	-3.51472	8.59594e-15	4.97804e-14	down	-3.06063	3.84798e-11	1.71644e-10	down	chr01	30589859	30592513	+	Os01g0733500
Os01g0734800	3.7874	5.2334	5.9244	3.5518	1.9209	2.2819	1.5167	1.6994	1.4403	0.5686	1.1857	0.7131	106	150	169	99	58	65	41	46	41	15	33	21	-1.00479	7.56205e-05	0.000364531	down	-0.835704	0.00654177	0.0201216	false	-0.794497	0.0429863	0.107179	false	-1.87284	2.24548e-13	1.21063e-12	down	-2.63185	1.43532e-17	8.77708e-17	down	chr01	30655306	30657083	+	Os01g0734800
Os01g0735900	1.1493	1.7801	1.4775	1.2336	0.2571	0.9345	1.2719	0.5737	0.4286	0.1682	0.1993	0.6026	29	46	38	31	7	24	31	14	11	4	5	16	-0.923084	0.0520617	0.118804	false	-0.192546	0.743289	0.828688	false	NA	NA	NA	NA	-1.14799	0.0128158	0.0243503	down	-2.20336	4.99071e-05	0.000131858	down	chr01	30689850	30691452	-	Os01g0735900
Os01g0736100	4.2735	1.8235	4.2986	1.5145	1.964	1.9406	1.1898	0.1857	0.7062	1.2954	1.1556	1.5699	119	52	122	42	59	55	32	5	20	34	32	46	-0.992662	0.00141739	0.00531447	false	-1.48203	0.00104625	0.00402664	down	1.07068	0.0284022	0.0767389	false	-2.50894	0.000818985	0.00196053	down	-1.4019	2.82671e-05	7.68821e-05	down	chr01	30694936	30696704	-	Os01g0736100
Os01g0736400	1.8303	2.21	1.2551	0.8497	0.8939	1.2182	0.9169	0.9564	0.8901	1.2945	0.6333	0.8229	93	115	65	43	49	63	45	47	46	62	32	44	-0.893825	0.00169965	0.00625826	false	-0.200989	0.513693	0.647702	false	0.109706	0.743278	0.846428	false	-1.12645	7.68813e-05	0.000214402	down	-0.982991	0.00183749	0.00386386	false	chr01	30712401	30717687	+	Os01g0736400
Os01g0736500	6.7068	7.5798	6.0319	4.5519	4.8353	3.5389	1.6073	2.0547	2.2591	2.2401	2.8101	2.3606	108	125	99	73	84	58	25	32	37	34	45	40	-0.706716	0.00244099	0.00862449	false	-1.22663	8.31346e-05	0.000404799	down	0.442658	0.214052	0.369486	false	-1.96527	1.37227e-12	7.12782e-12	down	-1.489	2.02086e-08	7.48421e-08	down	chr01	30718930	30719952	+	Os01g0736500
Os01g0736551	0.4643	0.2189	0.3456	0.1447	0.3562	0.1416	0.0497	0.1159	0.1259	0.034	0.0483	0.0456	29	14	22	9	24	9	3	7	8	2	3	3	-0.726571	0.192153	0.328261	false	NA	NA	NA	NA	NA	NA	NA	NA	-2.00186	0.00178092	0.00402593	down	-3.03548	7.90207e-05	0.000203811	down	chr01	30727331	30731409	+	Os01g0736551
Os01g0736900	252.864	254.506	257.273	175.275	175.015	172.64	120.515	115.99	123.129	110.771	93.6056	91.8823	5270	5432	5465	3638	3935	3662	2426	2338	2610	2176	1940	2015	-0.603173	2.36804e-65	1.27209e-63	false	-0.641028	7.31096e-54	3.22964e-52	false	-0.160943	0.00828115	0.027581	false	-1.27644	3.96813e-223	2.46624e-221	down	-1.40332	1.41618e-144	4.82704e-143	down	chr01	30738700	30740720	+	Os01g0736900
Os01g0738300	4.1669	3.3249	4.7892	4.1362	3.5977	3.6496	3.4759	3.3236	2.5284	1.8189	1.9634	1.8782	175	143	205	173	163	156	141	135	108	72	82	83	-0.164603	0.357817	0.51656	false	-0.38936	0.0367806	0.0866182	false	-0.599496	0.00586961	0.0205056	false	-0.586557	0.00312133	0.00675183	false	-1.15128	4.32324e-08	1.55942e-07	down	chr01	30819009	30823245	+	Os01g0738300
Os01g0738600	21.4373	19.0896	19.2277	15.5657	13.6726	14.6182	11.2297	11.3803	10.1139	14.8683	13.9961	15.9637	1340	1222	1225	969	922	930	678	688	643	876	870	1050	-0.5013	1.51247e-11	1.46092e-10	false	-0.523634	2.79502e-10	2.55004e-09	false	0.574773	2.59116e-12	3.36719e-11	false	-1.05722	2.78203e-41	3.3775e-40	down	-0.448174	2.09049e-09	8.34904e-09	false	chr01	30832796	30837960	+	Os01g0738600
Os01g0738800	160.408	153.976	155.6	138.285	124.504	160.504	38.9932	31.6695	48.4073	77.75	84.8736	81.7196	707	695	699	607	592	720	166	135	217	323	372	379	-0.206456	0.0325271	0.0807775	false	-1.92874	1.38826e-42	4.7628e-41	down	1.1554	1.35237e-14	2.05049e-13	up	-2.16678	2.23664e-64	3.8031e-63	down	-0.977452	6.74399e-24	5.0842e-23	false	chr01	30840199	30840478	-	Os01g0738800
Os01g0739200	64.7821	59.0352	60.0804	36.9967	35.276	33.7797	19.7449	23.922	21.7274	40.926	39.0954	39.9886	1498	1398	1416	852	880	795	441	535	511	892	899	973	-0.848897	1.84222e-34	4.67685e-33	false	-0.798592	2.18432e-18	3.36827e-17	false	0.995514	1.29801e-30	4.10104e-29	false	-1.67964	8.33609e-94	1.93198e-92	down	-0.649986	4.33551e-22	3.08091e-21	false	chr01	30868528	30871602	+	Os01g0739200
Os01g0739500	375.993	385.212	366.972	284.422	289.142	297.83	174.406	193.918	188.494	273.952	279.101	271.567	6321	6632	6288	4762	5244	5096	2832	3153	3223	4341	4666	4804	-0.427615	4.92644e-35	1.27586e-33	false	-0.747129	2.50907e-70	1.5899e-68	false	0.686109	3.02842e-63	2.0132e-61	false	-1.20687	4.94784e-179	2.33265e-177	down	-0.486606	1.92113e-45	2.40063e-44	false	chr01	30885172	30886338	-	Os01g0739500
Os01g0740300	34.2831	34.3248	30.1419	57.9741	56.2029	54.8505	81.57	81.3127	76.6956	42.4856	44.4913	40.6983	1184	1214	1061	1994	2094	1928	2721	2716	2694	1383	1528	1479	0.720604	2.98769e-30	6.65135e-29	false	0.401966	9.50288e-17	1.34713e-15	false	-0.788447	3.34075e-52	1.82519e-50	false	1.09041	3.78421e-74	7.14488e-73	up	0.336305	1.31489e-06	4.13938e-06	false	chr01	30909430	30916476	+	Os01g0740300
Os01g0740500	22.8776	22.4186	20.9619	17.8186	17.3757	20.1426	11.1018	11.7574	11.3131	9.3419	9.2892	10.2676	847	850	791	657	694	759	397	421	426	326	342	400	-0.315038	0.000199662	0.000893635	false	-0.796286	1.322e-16	1.8593e-15	false	-0.121208	0.265261	0.429274	false	-1.14342	4.84136e-37	5.42246e-36	down	-1.23037	2.66531e-38	2.90217e-37	down	chr01	30923013	30927457	-	Os01g0740500
Os01g0740600	46.0171	43.8741	38.0901	23.3075	24.5362	22.1398	14.0538	11.3685	14.8145	10.6572	6.4156	12.5133	339	331	286	171	195	166	100	81	111	74	47	97	-0.924992	7.31665e-11	6.78967e-10	false	-0.899041	1.72666e-06	1.08699e-05	false	-0.322978	0.219961	0.376633	false	-1.85611	5.96413e-29	5.55207e-28	down	-2.14517	4.34277e-27	3.5611e-26	down	chr01	30933396	30933963	-	Os01g0740600
Os01g0740650	29.0761	31.3134	26.2342	15.959	16.6825	17.7288	9.873	11.89	12.4554	7.34	8.5554	7.2412	622	686	572	340	385	386	204	246	271	148	182	163	-0.837204	9.62173e-16	1.21468e-14	false	-0.658181	4.13285e-07	2.81247e-06	false	-0.445533	0.00496447	0.0177613	false	-1.52724	2.69127e-37	3.03315e-36	down	-1.93907	5.74179e-53	8.15055e-52	down	chr01	30933009	30936727	-	Os01g0740650
Os01g0740651	11.1972	15.5929	13.0246	6.3364	5.2431	7.9771	4.3821	3.4215	4.7669	2.8576	2.4764	2.4866	291	415	345	164	147	211	110	86	126	70	64	68	-1.08276	1.04759e-10	9.61734e-10	down	-0.736846	0.000356581	0.0015289	false	-0.567015	0.0163631	0.0488217	false	-1.8511	1.54518e-26	1.34542e-25	down	-2.38498	5.44564e-38	5.891e-37	down	chr01	30933645	30935642	+	Os01g0740651
Os01g0740700	37.1727	35.4751	42.536	13.6267	14.8975	13.8032	10.065	9.5288	8.7296	9.5391	9.7478	9.586	1323	1293	1543	483	572	500	346	328	316	320	345	359	-1.49881	1.56249e-70	9.25223e-69	down	-0.681786	2.28088e-10	2.09996e-09	false	0.148074	0.204054	0.357025	false	-2.21331	3.11502e-124	9.6673e-123	down	-2.03058	2.66712e-110	6.92127e-109	down	chr01	30939288	30941548	-	Os01g0740700
Os01g0742400	10.5765	11.7047	11.4906	5.2841	6.0417	5.0354	2.3681	2.4716	2.8914	3.9775	4.1851	4.5599	615	697	681	306	379	298	133	139	171	218	242	279	-1.09984	1.41344e-25	2.68241e-24	down	-1.18214	2.4202e-15	3.12872e-14	down	0.838245	8.33992e-08	7.12051e-07	false	-2.31417	8.09225e-79	1.61096e-77	down	-1.44175	7.17765e-39	7.87816e-38	down	chr01	31006026	31009770	+	Os01g0742400
Os01g0744700	5.2247	7.6527	6.4077	2.7423	2.7517	4.9001	0.2459	0.1228	0.2335	0.3779	0.2388	0.5642	44	66	55	23	25	42	2	1	2	3	2	5	-0.949231	0.00768107	0.0236175	false	-4.20688	2.46575e-07	1.72714e-06	down	NA	NA	NA	NA	-5.18714	3.12888e-12	1.60002e-11	down	-4.05519	7.07988e-12	3.30764e-11	down	chr01	31136522	31137056	-	Os01g0744700
Os01g0746400	0.7802	0.6893	0.1458	0.7088	0.4477	0.438	0.1539	0.0384	0	0.0788	0	0.0706	21	19	4	19	13	12	4	1	0	2	0	2	-0.0727266	0.907693	0.947043	false	NA	NA	NA	NA	NA	NA	NA	NA	-3.27161	0.00135259	0.00312581	down	-3.46903	0.00118437	0.00256651	down	chr01	31225458	31228566	-	Os01g0746400
Os01g0747300	71.1613	63.6155	67.9232	131.801	121.817	128.51	145.801	149.796	148.601	161.871	165.364	166.641	2284	2091	2222	4213	4218	4198	4520	4650	4851	4897	5278	5628	0.859954	4.44461e-69	2.59209e-67	false	0.116339	0.00232398	0.00815028	false	0.272864	1.16411e-17	2.13863e-16	false	0.943841	2.03907e-95	4.80658e-94	false	1.2509	2.11097e-182	9.01712e-181	up	chr01	31272337	31274375	+	Os01g0747300
Os01g0747400	72.4137	76.6046	81.7316	49.4116	54.1196	51.6711	30.6484	31.8063	29.9841	34.4298	31.9296	31.6667	2999	3249	3450	2038	2418	2178	1226	1274	1263	1344	1315	1380	-0.627182	6.52987e-32	1.53022e-30	false	-0.849217	2.8268e-51	1.18767e-49	false	0.203978	0.000984638	0.00427153	false	-1.50864	1.35575e-151	5.23337e-150	down	-1.27034	4.72594e-106	1.18684e-104	down	chr01	31275242	31279385	-	Os01g0747400
Os01g0748000	4.988	4.6903	4.5994	3.4549	4.3025	4.5152	1.5779	2.3399	2.77	1.5925	2.1364	2.7652	216	208	203	149	201	199	66	98	122	65	92	126	-0.272466	0.08741	0.179606	false	-0.975443	4.59811e-06	2.72433e-05	false	0.0791777	0.761918	0.860177	false	-1.27995	1.99744e-10	9.24213e-10	down	-1.16624	8.32304e-09	3.17172e-08	down	chr01	31308254	31312885	-	Os01g0748000
Os01g0748500	2.6223	2.8497	2.3239	0.9768	1.0586	0.8311	0.3503	0.2187	0.7901	0.1346	0.1276	0.3216	62	69	56	23	27	20	8	5	19	3	3	8	-1.49728	9.2878e-06	5.15437e-05	down	-1.17159	0.0379336	0.0887209	false	NA	NA	NA	NA	-2.69834	5.75461e-10	2.5806e-09	down	-3.75526	5.7389e-13	2.84926e-12	down	chr01	31331405	31333350	+	Os01g0748500
Os01g0748950	0.6392	0.2617	0.7081	1.2629	1.2041	1.7625	0.982	0.8954	0.892	1.3125	0.3525	1.3717	31	13	35	61	63	87	46	42	44	60	17	70	1.34045	0.000233956	0.00103512	up	-0.711585	0.014554	0.0398178	false	0.253146	0.525066	0.68178	false	0.595756	0.140072	0.202732	false	0.882863	0.0667906	0.102228	false	chr01	31353284	31358930	+	Os01g0748950
Os01g0750500	99.9404	105.641	101.529	252.322	253.04	247.28	288.524	294.781	306.157	470.445	483.41	464.422	1806	1955	1870	4541	4933	4548	5036	5152	5627	8013	8687	8831	1.23809	1.50086e-181	2.80237e-179	up	0.139981	6.16038e-05	0.000306505	false	0.792601	8.2166e-150	1.64339e-147	false	1.34584	7.50822e-202	4.10082e-200	up	2.17275	0	0	up	chr01	31453335	31457548	-	Os01g0750500
Os01g0750600	27.2876	29.6557	29.4814	16.3375	17.517	19.9633	9.2413	8.5917	7.3003	9.7544	10.3507	10.2151	1018	1133	1121	607	705	758	333	310	277	343	384	401	-0.738704	1.26496e-18	1.84781e-17	false	-1.20061	2.59548e-26	5.57873e-25	down	0.391674	0.0012779	0.00538628	false	-1.97186	2.26263e-92	5.18238e-91	down	-1.54534	7.09103e-70	1.24682e-68	down	chr01	31473999	31477461	-	Os01g0750600
Os01g0752500	64.7656	64.1147	71.0985	33.9655	39.1942	41.8147	20.6426	19.8334	14.5337	17.5063	15.0029	13.4598	942	955	1054	492	615	619	290	279	215	240	217	206	-0.853334	9.84088e-22	1.63448e-20	false	-1.1663	5.03691e-19	7.95208e-18	down	-0.139917	0.383856	0.554315	false	-2.05262	1.16534e-74	2.21812e-73	down	-2.15863	2.30444e-89	5.08025e-88	down	chr01	31567786	31568709	+	Os01g0752500
Os01g0753100	15.5331	16.3107	13.8706	32.4144	31.9684	32.8237	48.6644	56.6072	57.1047	52.4961	55.2811	49.9759	345	371	314	717	766	742	1044	1216	1290	1099	1221	1168	1.03338	5.33e-26	1.02667e-24	up	0.639506	2.98503e-16	4.09396e-15	false	0.0774663	0.288431	0.456005	false	1.64075	5.88732e-65	1.00617e-63	up	1.75249	1.09716e-82	2.23074e-81	up	chr01	31599199	31604576	+	Os01g0753100
Os01g0754700	0.9164	1.4269	0.7776	0.6466	0.8035	0.803	0.718	0.589	0.7062	0.473	0.3487	0.3766	37	59	32	26	35	33	28	23	29	18	14	16	-0.525213	0.156814	0.281843	false	-0.26407	0.499606	0.63514	false	-0.631494	0.168416	0.309181	false	-0.820909	0.0336897	0.0577626	false	-1.41875	0.0011326	0.00246231	down	chr01	31661724	31664288	-	Os01g0754700
Os01g0756000	1.0453	0.2963	0.8602	0.4402	0.7502	0.5632	0.384	0.2789	0.2984	0.3577	0.8816	0.4486	31	9	26	13	24	17	11	8	9	10	26	14	-0.378643	0.477591	0.63183	false	-0.971308	0.096925	0.187746	false	NA	NA	NA	NA	-1.38284	0.0222547	0.0400499	down	-0.413733	0.469989	0.550314	false	chr01	31717300	31719808	-	Os01g0756000
Os01g0756200	6.1755	6.2536	5.6102	4.4784	3.3392	6.4047	6.512	7.8041	5.6783	3.6399	2.53	2.554	108	112	100	78	63	114	110	132	101	60	44	47	-0.399716	0.107474	0.210984	false	0.391458	0.118461	0.219806	false	-1.07982	2.28371e-05	0.00013933	down	-0.0406516	0.848267	0.885728	false	-1.08592	2.58026e-05	7.05444e-05	down	chr01	31728015	31730360	+	Os01g0756200
Os01g0756300	8.5849	8.125	10.4314	6.2993	7.7741	7.3319	6.4267	3.414	5.3241	4.2037	5.9766	5.0206	130	126	161	95	127	113	94	50	82	60	90	80	-0.396823	0.0459963	0.107495	false	-0.598719	0.0159825	0.0430807	false	0.124012	0.651334	0.780359	false	-1.02843	2.07963e-05	6.23916e-05	down	-0.869443	0.000112522	0.000284605	false	chr01	31731988	31732949	-	Os01g0756300
Os01g0757051	26.7185	26.2019	29.8145	20.8408	18.6015	21.0689	13.6529	14.4649	14.8824	10.3411	16.6051	10.6798	233	234	265	181	175	187	115	122	132	85	144	98	-0.507115	0.000705067	0.00283459	false	-0.593014	0.000616444	0.00250186	false	-0.0729349	0.739395	0.843888	false	-1.13232	3.90825e-12	1.98428e-11	down	-1.17083	1.48719e-09	5.99717e-09	down	chr01	31787536	31788089	-	Os01g0757051
Os01g0757200	75.4122	74.2059	71.6714	58.2786	57.1015	56.0263	32.961	34.4582	37.4123	39.4834	38.0815	37.6815	2075	2091	2010	1597	1695	1569	876	917	1047	1024	1042	1091	-0.423429	1.02023e-15	1.28586e-14	false	-0.809875	1.79496e-35	5.08908e-34	false	0.255572	0.000330745	0.00160292	false	-1.26542	1.99882e-89	4.44348e-88	down	-0.975891	8.82506e-63	1.4297e-61	false	chr01	31795105	31797640	+	Os01g0757200
Os01g0757600	33.9572	36.3339	39.9946	19.8201	22.5032	21.2519	18.0872	16.4212	15.764	6.6597	5.7039	7.906	449	492	539	261	321	286	231	210	212	83	75	110	-0.849431	2.03158e-13	2.24628e-12	false	-0.440879	0.00123289	0.00466372	false	-1.18837	1.22825e-10	1.38079e-09	down	-1.32284	1.48118e-26	1.29065e-25	down	-2.47621	1.02569e-57	1.56988e-56	down	chr01	31815517	31816532	-	Os01g0757600
Os01g0757700	1.6356	1.4351	1.7675	1.9279	2.5049	1.8399	4.9083	3.2352	4.6147	3.37	4.1477	4.1901	69	62	76	81	114	79	200	132	198	134	174	186	0.32116	0.194554	0.331312	false	0.921649	1.54364e-05	8.49352e-05	false	-0.00325231	0.986027	0.993543	false	1.21077	6.12074e-08	2.37481e-07	up	1.24185	6.19789e-09	2.38728e-08	up	chr01	31826639	31830179	-	Os01g0757700
Os01g0757800	2.8493	2.8791	1.9934	4.2045	5.0297	4.0898	6.3617	8.0953	7.5275	6.5717	6.0545	7.9116	115	119	82	169	219	168	248	316	309	250	243	336	0.733172	0.000188877	0.000849139	false	0.62032	4.10662e-05	0.000210896	false	0.0226396	0.873879	0.931105	false	1.32215	2.07304e-13	1.11872e-12	up	1.37808	7.86889e-14	4.06542e-13	up	chr01	31830303	31836694	+	Os01g0757800
Os01g0758000	4.2627	3.7596	4.7219	2.7614	0.5098	3.7829	1.2813	0.5687	0.4056	0.2918	1.1062	0.392	31	28	35	20	4	28	9	4	3	2	8	3	-0.913574	0.0830441	0.17233	false	-1.74754	0.0240723	0.0611016	false	NA	NA	NA	NA	-2.69384	4.31822e-06	1.40294e-05	down	-2.86351	5.21736e-06	1.5453e-05	down	chr01	31840530	31841085	-	Os01g0758000
Os01g0758500	4.793	4.6392	3.795	8.1055	9.4702	9.1706	12.3621	14.7802	10.6238	12.6681	12.5991	11.5872	114	113	92	192	243	222	284	340	257	284	298	290	0.961672	5.49824e-08	4.06842e-07	false	0.395196	0.00838167	0.0248636	false	0.0847906	0.540676	0.694792	false	1.32519	9.44384e-14	5.20411e-13	up	1.44405	2.10138e-18	1.32145e-17	up	chr01	31889711	31891221	-	Os01g0758500
Os01g0760000	317.791	319.943	295.325	514.922	516.028	497.274	464.765	470.845	471.862	758.004	763.876	780.346	4222	4353	3999	6813	7396	6724	5964	6050	6376	9492	10092	10909	0.656979	5.27644e-68	2.98693e-66	false	-0.219901	3.50485e-13	3.9904e-12	false	0.829792	1.60676e-223	6.1595e-221	false	0.404915	5.70483e-27	5.02896e-26	false	1.26881	3.40918e-302	2.64552e-300	up	chr01	31981933	31982776	+	Os01g0760000
Os01g0760400	6.9272	8.3448	7.7698	5.2254	5.5983	4.583	3.2796	3.5632	3.5594	2.7883	2.5553	3.1923	398	491	455	299	347	268	182	198	208	151	146	193	-0.6356	2.00708e-07	1.38758e-06	false	-0.66812	1.94638e-06	1.21574e-05	false	-0.164492	0.309432	0.478182	false	-1.33592	7.15388e-25	5.96734e-24	down	-1.46623	1.17305e-25	9.27284e-25	down	chr01	31992093	31996447	-	Os01g0760400
Os01g0760800	0.2851	0.329	0.5086	0.7027	0.5526	0.5603	0.161	0.134	0.0765	0.275	0.1824	0.271	11	13	20	27	23	22	6	5	3	10	7	11	0.636511	0.199243	0.336992	false	-2.39512	0.000143705	0.000667629	down	NA	NA	NA	NA	NA	NA	NA	NA	NA	NA	NA	NA	chr01	32006374	32009784	-	Os01g0760800
Os01g0760900	7.6508	4.9977	8.1794	5.8279	4.2551	6.4803	2.5675	2.1277	2.542	0.7277	0.7428	0.5516	145	97	158	110	87	125	47	39	49	13	14	11	-0.386114	0.0951736	0.191812	false	-1.29383	1.00742e-06	6.53908e-06	down	-1.72357	4.44829e-05	0.000256815	down	-1.71261	5.81669e-11	2.77014e-10	down	-3.4027	1.09567e-22	7.92396e-22	down	chr01	32010478	32013222	-	Os01g0760900
Os01g0762500	5.6763	3.6066	0.267	1.5615	1.1532	0.8404	3.7434	4.8239	18.1573	19.1391	22.8322	17.5504	146	95	7	40	32	22	93	120	475	464	584	475	-1.47686	0.15756	0.282905	false	2.80935	0.000215245	0.000963887	up	1.27481	0.0711285	0.15955	false	1.30168	0.273372	0.357562	false	2.60908	0.00956636	0.0176778	up	chr01	32076744	32078652	+	Os01g0762500
Os01g0763200	0.7497	0.7321	0.5807	1.5056	0.9875	0.3877	1.6749	0.816	0.9311	1.4233	1.9443	1.5375	19	19	15	38	27	10	41	20	24	34	49	41	0.427585	0.413419	0.573167	false	0.146695	0.766049	0.844964	false	0.641163	0.0960524	0.202033	false	0.541134	0.256172	0.338486	false	1.21655	0.00324999	0.00656883	up	chr01	32106876	32109742	-	Os01g0763200
Os01g0764400	103.812	100.575	98.1099	66.8532	75.4356	71.4135	55.345	50.3812	44.0078	39.6626	44.4473	37.0747	2041	2025	1966	1309	1600	1429	1051	958	880	735	869	767	-0.555685	8.48632e-22	1.41254e-20	false	-0.615277	5.73899e-15	7.3091e-14	false	-0.185297	0.041804	0.104765	false	-1.20357	5.99724e-63	1.00301e-61	down	-1.35438	7.68301e-84	1.58284e-82	down	chr01	32171834	32174870	-	Os01g0764400
Os01g0764700	0.2568	0.0501	1.4612	0.6188	0.3808	0.6055	1.4888	1.4868	1.1614	0.9263	0.6197	0.8297	5	1	29	12	8	12	28	28	23	17	12	17	NA	NA	NA	NA	1.26778	0.0130943	0.036439	up	-0.680661	0.145584	0.276833	false	1.03312	0.139114	0.201544	false	0.388795	0.62128	0.692333	false	chr01	32189932	32193266	+	Os01g0764700
Os01g0764800	14.2844	12.1655	11.4068	18.2524	18.0195	17.4644	8.701	10.6606	8.8966	13.9869	11.5563	14.1109	532	464	433	677	724	662	313	384	337	491	428	553	0.451134	4.69254e-06	2.71344e-05	false	-1.0288	1.05421e-23	2.05283e-22	down	0.608929	3.0129e-07	2.40791e-06	false	-0.609726	6.85227e-07	2.42238e-06	false	0.0332224	0.774503	0.823729	false	chr01	32221378	32225121	+	Os01g0764800
Os01g0765400	25.0044	29.2993	26.9858	21.1069	21.3706	18.4464	12.2856	12.1817	12.4172	21.9419	23.3117	22.3127	590	708	649	496	544	443	280	278	298	488	547	554	-0.471186	2.47268e-06	1.49127e-05	false	-0.825308	2.30367e-13	2.65541e-12	false	0.993057	4.01382e-21	8.80094e-20	false	-1.32869	4.4127e-35	4.7385e-34	down	-0.301464	0.00171418	0.00362223	false	chr01	32249975	32251602	-	Os01g0765400
Os01g0765500	1.8193	1.8005	2.4121	1.9749	1.1395	1.9324	0.9927	1.4744	1.6679	1.0173	1.1125	0.9112	74	75	100	80	50	80	39	58	69	39	45	39	-0.314828	0.249573	0.397954	false	-0.385175	0.20658	0.335638	false	-0.325837	0.307621	0.476567	false	-0.73193	0.00954445	0.0186971	false	-1.02381	0.000381223	0.000892485	down	chr01	32252128	32255022	-	Os01g0765500
Os01g0765600	4.1133	4.4071	3.5312	3.786	7.149	4.5466	5.6781	5.9069	4.2127	13.2738	14.3048	13.1388	72	79	63	66	135	81	96	100	75	219	249	242	0.308357	0.254157	0.403269	false	-0.0755297	0.773418	0.850019	false	1.48764	8.13658e-17	1.4352e-15	up	0.20103	0.422517	0.51237	false	1.72209	5.24707e-20	3.48011e-19	up	chr01	32258915	32260026	-	Os01g0765600
Os01g0766300	240.895	230.023	225.264	204.424	191.383	192.177	86.5183	88.4982	84.6787	144.75	153.17	164.71	2260	2210	2154	1910	1937	1835	784	803	808	1280	1429	1626	-0.29866	1.46266e-08	1.14835e-07	false	-1.28011	1.07525e-92	9.41026e-91	down	0.953716	3.54071e-43	1.5722e-41	false	-1.61098	4.11882e-155	1.64689e-153	down	-0.62293	3.17392e-26	2.55317e-25	false	chr01	32289147	32289742	-	Os01g0766300
Os01g0766600	9.2155	9.4199	7.2333	14.3722	14.4309	13.1772	14.7783	19.8676	17.3503	20.5527	17.4299	19.8263	235	246	188	365	397	342	364	490	450	494	442	532	0.64396	2.18446e-06	1.32365e-05	false	0.207469	0.0878265	0.173856	false	0.272359	0.0196594	0.0568967	false	0.819537	1.44037e-08	5.88172e-08	false	1.1258	1.358e-17	8.30643e-17	up	chr01	32298893	32303035	+	Os01g0766600
Os01g0767900	30.8632	30.6927	29.118	22.1357	25.774	25.2001	16.811	15.7104	13.7041	19.7168	18.283	15.3862	1302	1326	1252	930	1173	1082	685	641	588	784	767	683	-0.365082	2.38997e-07	1.64004e-06	false	-0.763559	6.51486e-18	9.88179e-17	false	0.326876	0.001256	0.00530465	false	-1.16113	5.49088e-47	7.31421e-46	down	-0.799907	3.80034e-21	2.6245e-20	false	chr01	32367736	32371643	+	Os01g0767900
Os01g0767966	1.202	0.4833	1.6302	0.2485	1.1142	0.7294	0.3294	0.2193	0.5214	0.7126	0.9599	0.5375	34	14	47	7	34	21	9	6	15	19	27	16	-0.714852	0.181634	0.314841	false	-1.06806	0.0911298	0.179033	false	1.16031	0.0415457	0.104209	false	-1.81556	0.00127323	0.00295523	down	-0.619999	0.208295	0.276554	false	chr01	32368410	32371318	-	Os01g0767966
Os01g0768100	7.7124	10.0931	10.0632	3.2733	3.685	4.8435	2.8811	3.7816	3.9087	3.7116	4.4774	4.8359	97	130	129	41	50	62	35	46	50	44	56	64	-1.29579	2.71254e-07	1.84933e-06	down	-0.258928	0.416601	0.559715	false	0.421882	0.168244	0.308964	false	-1.58647	8.51333e-10	3.78153e-09	down	-1.13025	5.54356e-06	1.63857e-05	down	chr01	32379784	32380582	-	Os01g0768100
Os01g0768300	4.7463	6.5361	4.4777	4.2159	3.3843	4.3645	2.079	2.1392	1.2564	1.2266	2.7536	2.6601	78	110	75	69	60	73	33	34	21	19	45	46	-0.454437	0.0779538	0.1639	false	-1.2312	0.000163578	0.000750336	down	0.404315	0.324803	0.495115	false	-1.71738	5.48331e-08	2.1367e-07	down	-1.27654	8.91988e-05	0.000228493	down	chr01	32386510	32388520	-	Os01g0768300
Os01g0768333	34.0882	37.3209	35.6408	18.3242	16.916	19.7911	6.4167	3.2041	6.6016	14.795	15.7544	13.7435	198	222	211	106	106	117	36	18	39	81	91	84	-1.01603	3.54381e-09	2.91163e-08	down	-1.86072	1.40951e-10	1.31865e-09	down	1.56636	3.44446e-07	2.73288e-06	up	-2.90786	6.99664e-33	7.17141e-32	down	-1.30851	1.46367e-12	7.09142e-12	down	chr01	32390305	32390673	+	Os01g0768333
Os01g0769000	86.5383	93.7035	93.9653	57.2795	57.21	56.1041	39.861	38.1132	37.4099	31.4904	34.6232	32.2373	4592	5092	5082	3027	3275	3030	2043	1956	2019	1575	1827	1800	-0.73992	2.7909e-66	1.524e-64	false	-0.665496	7.13795e-49	2.86407e-47	false	-0.11036	0.0409044	0.102847	false	-1.43767	4.98436e-201	2.70971e-199	down	-1.51368	6.92319e-200	3.23638e-198	down	chr01	32433121	32439546	+	Os01g0769000
Os01g0769700	45.7058	43.4195	48.5132	25.8691	28.9799	27.0623	18.7209	17.5587	17.7589	10.9291	10.2785	8.6682	2285	2223	2472	1288	1563	1377	904	849	903	515	511	456	-0.803266	3.8153e-41	1.17938e-39	false	-0.701746	1.08742e-24	2.20451e-23	false	-0.737055	1.29087e-15	2.09981e-14	false	-1.53741	1.4133e-130	4.63796e-129	down	-2.24041	2.60108e-180	1.09302e-178	down	chr01	32461878	32465053	+	Os01g0769700
Os01g0770500	1.5315	1.316	1.6228	4.3059	3.4072	2.829	4.3763	4.2439	4.8788	5.2646	3.8811	5.1815	25	22	27	70	60	47	69	67	81	81	63	89	1.18277	0.00070129	0.00282088	up	0.256905	0.342569	0.487744	false	0.204909	0.410558	0.580647	false	1.40671	1.57194e-05	4.78092e-05	up	1.64597	4.44899e-07	1.46807e-06	up	chr01	32513694	32517028	-	Os01g0770500
Os01g0770700	44.4696	40.7095	46.5521	239.208	266.095	258.645	461.326	430.031	423.271	541.301	516.158	519.682	448	420	478	2400	2892	2652	4489	4190	4337	5140	5171	5509	2.48118	1.63941e-273	5.50105e-271	up	0.681491	6.17131e-48	2.42585e-46	false	0.382387	2.07857e-24	5.24224e-23	false	3.13059	0	0	up	3.54735	0	0	up	chr01	32523314	32523953	+	Os01g0770700
Os01g0771300	0.7449	0.7274	0.8352	2.137	0.9864	1.1501	1.7627	1.3203	3.8711	2.2579	1.7121	1.3147	7	7	8	20	10	11	16	12	37	20	16	13	NA	NA	NA	NA	0.608231	0.287274	0.429144	false	-0.284024	0.596923	0.738878	false	1.40636	0.0277708	0.0487159	up	1.15798	0.0719212	0.109247	false	chr01	32547110	32547706	-	Os01g0771300
Os01g0772500	3.3199	3.8021	4.8255	2.8396	2.6214	3.0202	1.7398	1.7375	1.7328	1.3915	1.525	1.6359	81	95	120	69	69	75	41	41	43	32	37	42	-0.550747	0.023171	0.0608723	false	-0.803614	0.00436883	0.0141871	false	-0.073474	0.824603	0.90056	false	-1.38675	3.69638e-07	1.34029e-06	down	-1.42556	5.3001e-07	1.73539e-06	down	chr01	32611416	32613138	-	Os01g0772500
Os01g0773100	50.4851	49.7352	46.0348	33.8021	31.4816	34.1664	22.4543	19.3567	22.7303	24.4142	23.6772	23.8369	2365	2386	2198	1577	1591	1629	1016	877	1083	1078	1103	1175	-0.611615	2.6949e-27	5.42094e-26	false	-0.724284	9.71898e-25	1.97548e-23	false	0.275606	0.00015567	0.000809352	false	-1.36795	7.82576e-94	1.8173e-92	down	-1.05826	1.1002e-73	2.02472e-72	down	chr01	32669542	32676082	+	Os01g0773100
Os01g0773700	7.6234	4.2679	5.485	4.5928	4.711	7.59	4.946	4.8344	4.6971	13.372	14.3099	8.8869	75	43	55	45	50	76	47	46	47	124	140	92	-0.0946184	0.766359	0.858335	false	-0.323205	0.299199	0.441831	false	1.4548	1.69057e-08	1.56164e-07	up	-0.450105	0.152676	0.21819	false	1.03991	0.000151666	0.000376215	up	chr01	32708550	32709283	-	Os01g0773700
Os01g0773800	69.2531	65.4685	76.2704	18.2155	19.7569	19.7895	3.2136	6.2048	5.968	8.1962	8.3236	9.9639	1004	972	1127	263	309	292	45	87	88	112	120	152	-1.92355	1.63728e-89	1.3395e-87	down	-2.00792	2.83911e-24	5.63738e-23	down	0.902962	0.00024267	0.00121261	false	-3.96462	2.65552e-49	3.65794e-48	down	-3.02542	2.15585e-145	7.41332e-144	down	chr01	32714779	32716649	+	Os01g0773800
Os01g0775400	32.7196	31.6924	29.7421	19.6859	17.0735	21.2377	4.7077	4.8037	5.5075	6.6071	4.1418	5.9183	993	985	920	595	559	656	138	141	170	189	125	189	-0.754654	2.61499e-17	3.5262e-16	false	-2.04869	4.19364e-56	1.98894e-54	down	0.268632	0.1604	0.297986	false	-2.83484	1.92738e-147	7.22566e-146	down	-2.53368	2.91813e-93	6.62771e-92	down	chr01	32788488	32792747	-	Os01g0775400
Os01g0775500	5.9293	5.4796	6.4926	3.5084	3.2388	2.8608	1.8635	2.4632	2.8107	2.1905	0.905	0.7044	112	106	125	66	66	55	34	45	54	39	17	14	-0.952846	3.83588e-05	0.000193808	false	-0.528311	0.0769176	0.156535	false	-0.799785	0.0631446	0.145355	false	-1.513	4.20931e-09	1.78126e-08	down	-2.28326	1.81928e-11	8.27043e-11	down	chr01	32812249	32814794	-	Os01g0775500
Os01g0776600	8.6773	10.5141	9.8186	35.7103	31.6745	29.84	46.8532	47.7083	45.9584	57.0845	52.7054	58.7782	274	340	316	1123	1079	959	1429	1457	1476	1699	1655	1953	1.68909	6.54169e-62	3.27835e-60	up	0.43048	9.44445e-10	8.22515e-09	false	0.382628	2.80607e-11	3.35634e-10	false	2.08698	1.58705e-127	5.09398e-126	up	2.50359	2.5132e-188	1.0977e-186	up	chr01	32848286	32852539	-	Os01g0776600
Os01g0777200	73.4868	73.7601	70.6632	49.7044	43.6222	46.7496	28.8425	32.2031	31.7745	33.2163	30.9599	32.4754	2258	2321	2213	1521	1446	1462	856	957	993	962	946	1050	-0.692953	9.53842e-33	2.29806e-31	false	-0.694239	1.75553e-22	3.23128e-21	false	0.177738	0.014229	0.0434231	false	-1.41917	1.67722e-119	4.94948e-118	down	-1.20742	3.03615e-95	6.98435e-94	down	chr01	32886869	32892451	+	Os01g0777200
Os01g0777700	1.0812	0.9164	1.261	0.5121	0.9833	0.4811	0.6125	0.9281	0.4413	0.4762	0.4513	0.5622	53	46	63	25	52	24	29	44	22	22	22	29	-0.772019	0.0309313	0.0773799	false	-0.102401	0.808745	0.876386	false	-0.288689	0.493079	0.65447	false	-0.908385	0.0112219	0.0216305	false	-1.16179	0.00120144	0.00260133	down	chr01	32910354	32925363	-	Os01g0777700
Os01g0777800	2.4653	2.8702	4.1863	4.5223	3.3399	3.773	5.5955	6.7646	5.2206	7.9974	6.2453	7.6142	52	62	90	95	76	81	114	138	112	159	131	169	0.232286	0.390112	0.549743	false	0.495322	0.0251472	0.0633378	false	0.434255	0.0228812	0.0643701	false	0.694376	0.00560471	0.0115095	false	1.16287	9.20461e-07	2.94143e-06	up	chr01	32929073	32932792	-	Os01g0777800
Os01g0777900	5.3303	11.0471	8.2181	9.2843	10.285	7.0541	5.2933	3.3742	4.599	5.078	5.6882	5.4791	49	104	77	85	102	66	47	30	43	44	52	53	0.058053	0.836953	0.90315	false	-1.1066	0.000149375	0.000691476	down	0.412312	0.198511	0.350284	false	-1.08058	0.000986154	0.00233211	down	-0.63422	0.0403966	0.0653669	false	chr01	32934209	32934997	+	Os01g0777900
Os01g0778400	10.7675	16.8226	13.0997	13.1903	6.3877	11.4257	5.7968	1.7813	3.176	2.5132	1.0828	2.2512	50	80	62	61	32	54	26	8	15	11	5	11	-0.451144	0.163405	0.291181	false	-1.6283	0.000303251	0.00132096	down	NA	NA	NA	NA	-2.11087	2.45176e-07	9.01132e-07	down	-2.83647	1.73477e-10	7.43745e-10	down	chr01	32946648	32946942	-	Os01g0778400
Os01g0778500	7.9308	5.3491	6.7383	5.993	7.1998	5.8642	4.2324	3.6351	5.2252	1.3879	1.2333	1.0101	97	67	84	73	95	73	50	43	65	16	15	13	-0.123769	0.616902	0.749062	false	-0.642032	0.0172678	0.045947	false	-1.73553	1.26915e-05	8.08633e-05	down	-0.798331	0.00418627	0.00883759	false	-2.50054	5.69246e-12	2.67502e-11	down	chr01	32947996	32948879	-	Os01g0778500
Os01g0778900	17.4825	12.2624	15.5823	17.8016	17.4607	19.1125	5.6084	6.874	3.7525	13.3231	13.2471	11.7003	142	102	129	144	153	158	44	54	31	102	107	100	0.208393	0.276366	0.429299	false	-1.84819	3.34523e-14	4.03446e-13	down	1.35903	4.4591e-07	3.48382e-06	up	-1.67181	6.22116e-10	2.78715e-09	down	-0.278381	0.193797	0.259749	false	chr01	32976736	32977251	-	Os01g0778900
Os01g0780500	162.25	161.92	168.685	116.396	119.69	123.636	90.7765	95.5151	94.2459	108.128	103.811	102.974	3453	3529	3659	2467	2748	2678	1866	1966	2040	2169	2197	2306	-0.509304	1.11069e-31	2.58192e-30	false	-0.459777	9.32971e-22	1.66186e-20	false	0.286084	3.39335e-09	3.36425e-08	false	-1.00131	6.10431e-103	1.5513e-101	down	-0.680994	9.33007e-52	1.30453e-50	false	chr01	33059198	33064709	+	Os01g0780500
Os01g0782100	3.0695	2.8635	2.5276	2.0226	2.1213	2.2081	2.6814	2.437	2.1692	1.6137	1.1851	1.1981	224	214	188	147	167	164	189	172	161	111	86	92	-0.468019	0.00351897	0.0119342	false	0.0962039	0.565787	0.691199	false	-0.749044	0.000137577	0.000724286	false	-0.403999	0.013145	0.0249292	false	-1.11863	5.66575e-09	2.1881e-08	down	chr01	33136846	33145541	+	Os01g0782100
Os01g0782200	3.1415	3.1528	3.8528	7.7984	8.8978	8.231	9.5766	9.0527	9.3234	16.1092	12.9873	14.5681	108	111	135	267	330	288	318	301	326	522	444	527	1.2417	7.67447e-15	9.19706e-14	up	0.0634284	0.60558	0.723464	false	0.762569	1.40036e-11	1.7142e-10	false	1.27305	6.18298e-16	3.76197e-15	up	2.07016	2.37436e-45	2.96223e-44	up	chr01	33137907	33152527	-	Os01g0782200
Os01g0783200	151.726	151.332	148.355	75.3529	77.8183	80.2053	51.5536	48.8299	52.1968	51.3352	53.8853	52.8537	7325	7482	7300	3623	4053	3941	2404	2280	2563	2336	2587	2685	-1.0067	2.5969e-188	4.96909e-186	down	-0.714074	1.64649e-60	8.56172e-59	false	0.170819	0.00018886	0.000966829	false	-1.75294	0	0	down	-1.54789	0	0	down	chr01	33185460	33192979	-	Os01g0783200
Os01g0783400	1.5694	1.6658	2.0085	1.0963	1.8343	1.4079	0.8478	1.4816	1.6773	0.2896	0.1372	0.6485	23	25	30	16	29	21	12	21	25	4	2	10	-0.32631	0.45863	0.614969	false	-0.216303	0.656349	0.763699	false	-1.76685	0.0107582	0.0344156	down	-0.574811	0.216672	0.293816	false	-2.30766	0.000297139	0.000707227	down	chr01	33196867	33197909	-	Os01g0783400
Os01g0783700	54.155	47.9093	56.6526	33.2307	32.9295	36.0411	20.8456	16.9895	14.6766	19.52	24.0872	21.664	468	424	499	286	307	317	174	142	129	159	207	197	-0.690069	2.15182e-09	1.79794e-08	false	-1.06312	8.69627e-12	8.94783e-11	down	0.435337	0.0144548	0.0439756	false	-1.78578	5.02326e-35	5.38426e-34	down	-1.31514	5.33976e-23	3.89563e-22	down	chr01	33207714	33208262	-	Os01g0783700
Os01g0784200	1.0624	1.4383	1.6346	1.3577	1.0743	1.0201	0.75	0.8988	0.4748	1.4602	1.384	0.9179	44	61	69	56	48	43	30	36	20	57	57	40	-0.317443	0.29742	0.45276	false	-0.804286	0.0256948	0.0644441	false	0.944884	0.0090438	0.0296954	false	-1.15407	0.00120457	0.0028067	down	-0.174819	0.58014	0.654899	false	chr01	33227652	33231831	+	Os01g0784200
Os01g0786800	0.8974	0.2767	0.7878	0.3794	0.2189	0.3249	0.5379	0.6349	1.0681	1.3029	2.6123	1.3466	19	6	17	8	5	7	11	13	23	26	55	30	-1.14358	0.106129	0.20891	false	NA	NA	NA	NA	1.34751	0.00375432	0.0139636	up	0.0082426	0.989192	0.991902	false	1.39221	0.00613801	0.0117898	up	chr01	33364391	33367253	-	Os01g0786800
Os01g0787000	19.4285	18.2186	16.611	17.3716	19.1811	16.665	12.0688	11.8615	12.7045	8.9975	9.1173	8.1475	630	605	549	561	671	550	378	372	419	275	294	278	-0.0820149	0.393414	0.553015	false	-0.640045	2.02795e-10	1.87454e-09	false	-0.361626	0.00199289	0.00797467	false	-0.754173	1.89393e-13	1.02487e-12	false	-1.08167	4.59711e-22	3.26382e-21	down	chr01	33382428	33384487	-	Os01g0787000
Os01g0788400	7.9282	5.8063	6.0351	3.4657	4.2764	2.8876	2.052	2.862	1.6128	3.1542	4.2955	3.5724	232	174	180	101	135	86	58	81	48	87	125	110	-0.947462	1.90344e-06	1.16373e-05	false	-0.807681	0.00220536	0.00777541	false	0.878227	0.000635486	0.00288585	false	-1.7884	5.1789e-15	3.02761e-14	down	-0.875122	9.8717e-06	2.83895e-05	false	chr01	33453435	33460079	+	Os01g0788400
Os01g0793800	59.8688	52.2074	61.7308	119.617	119.847	108.957	113.443	110.771	122.724	141.808	158.635	146.248	589	526	619	1172	1272	1091	1078	1054	1228	1315	1552	1514	0.948801	5.31028e-30	1.17542e-28	false	-0.107058	0.123878	0.227652	false	0.48413	2.40642e-13	3.39572e-12	false	0.809299	3.56516e-21	2.65698e-20	false	1.32789	1.29086e-60	2.0443e-59	up	chr01	33618550	33619174	-	Os01g0793800
Os01g0793900	31.722	33.1064	35.3226	10.8702	11.5129	13.4401	4.1705	5.4665	2.5578	3.0272	5.7385	6.8588	378	404	429	129	148	163	48	63	31	34	68	86	-1.5386	1.82965e-28	3.86162e-27	down	-1.65914	9.35741e-11	8.87983e-10	down	0.482965	0.168769	0.309656	false	-3.23174	1.88862e-62	3.13846e-61	down	-2.70606	1.14966e-43	1.3889e-42	down	chr01	33625287	33626043	-	Os01g0793900
Os01g0794100	73.3753	67.3944	68.2287	28.1756	30.0493	34.0774	12.9919	16.7591	10.7957	16.6418	15.3355	15.4867	842	792	798	322	372	398	144	186	126	180	175	187	-1.2338	4.53449e-37	1.24098e-35	down	-1.28943	5.32573e-16	7.17273e-15	down	0.347782	0.0559679	0.132127	false	-2.55612	3.94728e-90	8.87609e-89	down	-2.17365	4.62964e-88	1.00166e-86	down	chr01	33629559	33630287	-	Os01g0794100
Os01g0794400	4.3161	5.8829	4.367	1.6703	3.1673	3.048	1.5826	1.3481	1.5914	1.0971	1.1755	0.47	96	134	99	37	76	69	34	29	36	23	26	11	-0.939005	0.000484287	0.00201631	false	-0.904507	0.00780905	0.0233929	false	-0.608128	0.16658	0.306684	false	-1.87578	1.62029e-11	7.93085e-11	down	-2.45262	2.67413e-13	1.34749e-12	down	chr01	33642080	33650929	+	Os01g0794400
Os01g0794500	226.249	221.512	226.606	113.546	113.403	117.171	79.2632	73.4855	80.1625	96.7786	91.2989	90.4377	2639	2646	2694	1319	1427	1391	893	829	951	1064	1059	1110	-1.02566	4.66923e-92	3.93115e-90	down	-0.663944	1.08754e-23	2.11596e-22	false	0.377011	8.45007e-08	7.20653e-07	false	-1.72176	1.16071e-198	6.23773e-197	down	-1.31077	6.16654e-127	1.8241e-125	down	chr01	33651161	33655179	-	Os01g0794500
Os01g0794600	8.5767	10.6724	6.9627	7.8117	8.724	6.8608	4.3612	4.7086	3.9924	7.1265	10.3801	8.4032	226	288	187	205	248	184	111	120	107	177	272	233	-0.218555	0.200202	0.338069	false	-0.943459	8.34486e-08	6.13809e-07	false	1.10931	1.05085e-09	1.08632e-08	up	-1.19367	2.65037e-10	1.21695e-09	down	-0.0504747	0.779774	0.828156	false	chr01	33653500	33655173	+	Os01g0794600
Os01g0794800	3.0962	3.0234	2.3699	3.5279	3.3382	3.2363	1.7051	1.7937	1.7488	3.2383	3.224	4.1738	141	141	110	160	164	150	75	79	81	139	146	200	0.196289	0.285815	0.440114	false	-1.04595	1.08714e-07	7.90625e-07	down	1.14063	2.03107e-08	1.86344e-07	up	-0.881712	4.85976e-05	0.000139119	false	0.292704	0.133525	0.187766	false	chr01	33659782	33663245	+	Os01g0794800
Os01g0795000	11.4829	12.3548	9.9101	19.6705	18.8241	20.2924	8.8613	8.0251	8.5982	9.983	8.6871	9.1949	432	476	380	737	764	777	322	292	329	354	325	364	0.745543	3.85141e-14	4.46752e-13	false	-1.30666	1.01987e-41	3.40818e-40	down	0.247861	0.0367709	0.0944674	false	-0.593259	9.32722e-07	3.25072e-06	false	-0.311257	0.0101401	0.0186521	false	chr01	33668016	33672415	+	Os01g0795000
Os01g0795300	1.2909	1.5911	1.5364	1.8911	1.9812	2.3911	1.3146	1.1597	1.3316	3.2779	2.8303	2.7351	61	77	74	89	101	115	60	53	64	146	133	136	0.447396	0.0584312	0.130623	false	-0.819253	0.000715034	0.00286211	false	1.33444	1.22926e-09	1.26167e-08	up	-0.404052	0.132129	0.192886	false	0.964818	1.21319e-05	3.45145e-05	false	chr01	33690753	33696520	-	Os01g0795300
Os01g0795400	7.2794	7.8171	8.7917	7.9808	6.907	7.8844	4.4507	3.22	3.4565	8.8987	10.3558	8.7337	381	419	469	416	390	420	225	163	184	439	539	481	-0.125041	0.278007	0.431154	false	-1.13447	9.56908e-16	1.26815e-14	down	1.45104	1.14511e-26	3.14303e-25	up	-1.29183	3.32218e-19	2.30506e-18	down	0.19371	0.0919841	0.136082	false	chr01	33691773	33696746	+	Os01g0795400
Os01g0795600	40.2916	38.226	37.959	66.2026	69.0728	67.8164	74.3041	60.8325	65.4997	88.4086	95.8826	90.7231	352	342	338	576	651	603	627	514	582	728	833	834	0.74748	5.27525e-14	6.08256e-13	false	-0.11902	0.210808	0.340986	false	0.575004	1.39376e-10	1.55999e-09	false	0.59619	6.1468e-08	2.38335e-07	false	1.20552	1.20082e-36	1.25641e-35	up	chr01	33699128	33699682	+	Os01g0795600
Os01g0795700	16.9955	19.2281	16.0998	48.7244	55.6275	53.2051	61.6457	64.8365	66.9555	51.9796	59.1687	52.6874	145	168	140	414	512	462	508	535	581	418	502	473	1.53536	2.07278e-30	4.61896e-29	up	0.194508	0.0481402	0.107588	false	-0.120036	0.221283	0.378082	false	1.69804	1.12687e-39	1.32949e-38	up	1.61222	3.23159e-32	3.05943e-31	up	chr01	33703428	33703969	+	Os01g0795700
Os01g0795832	5.1724	3.1081	3.2531	9.322	7.3762	7.9489	14.5549	14.2614	9.7799	12.5231	21.2055	11.8478	39	24	25	70	60	61	106	104	75	89	159	94	1.04225	0.0018048	0.00659508	up	0.545681	0.0323105	0.0777975	false	0.360607	0.156227	0.292098	false	1.55539	8.17931e-07	2.86729e-06	up	1.95065	1.25249e-09	5.07447e-09	up	chr01	33708780	33709258	+	Os01g0795832
Os01g0796400	18.895	21.5754	20.4758	25.16	25.8143	29.3693	41.8034	37.4889	39.1971	47.7503	50.6	47.3992	555	649	613	736	818	878	1186	1065	1171	1322	1478	1465	0.343065	0.000167725	0.000762933	false	0.459467	3.92692e-09	3.26193e-08	false	0.418503	5.05815e-11	5.90582e-10	false	0.770277	7.63774e-21	5.61179e-20	false	1.22305	1.22807e-57	1.87841e-56	up	chr01	33730378	33733010	+	Os01g0796400
Os01g0797600	254.711	250.005	264.532	158.901	177.937	167.546	136.688	145.361	136.755	73.1166	64.1242	60.2595	4254	4276	4503	2643	3206	2848	2205	2348	2323	1151	1065	1059	-0.663576	1.27951e-48	4.87243e-47	false	-0.369823	1.92474e-13	2.22747e-12	false	-0.966067	3.8815e-50	2.01987e-48	false	-1.0657	1.51628e-124	4.71193e-123	down	-1.99758	5.00268e-255	3.20833e-253	down	chr01	33766984	33768044	+	Os01g0797600
Os01g0797800	7.7623	9.8735	10.622	5.7943	5.9644	7.3758	4.2297	5.0689	3.5649	3.7384	3.4407	4.0281	152	198	212	113	126	147	80	96	71	69	67	83	-0.618754	0.000939476	0.00367986	false	-0.675068	0.00221457	0.00780315	false	-0.077366	0.753797	0.854935	false	-1.32613	2.05193e-10	9.48675e-10	down	-1.36883	5.71275e-11	2.52358e-10	down	chr01	33778293	33779622	+	Os01g0797800
Os01g0797900	16.6667	16.0248	15.666	10.5344	10.5946	11.3807	6.782	7.3375	6.7426	6.4974	6.4329	5.739	977	962	936	615	670	679	384	416	402	359	375	354	-0.627826	7.80097e-16	9.86433e-15	false	-0.741258	8.27839e-15	1.04061e-13	false	-0.0412684	0.710113	0.822878	false	-1.40126	3.12675e-58	4.89071e-57	down	-1.40848	1.05673e-53	1.51389e-52	down	chr01	33782514	33787644	+	Os01g0797900
Os01g0799500	1.8857	1.3584	1.3649	2.9489	2.9802	3.493	6.0491	4.9543	5.2887	1.0823	1.3989	1.5865	61	45	45	95	104	115	189	155	174	33	45	54	0.977797	0.000128995	0.000597205	false	0.689057	0.000228724	0.00101933	false	-1.87714	2.69319e-16	4.57842e-15	down	1.63462	8.05475e-13	4.22122e-12	up	-0.210605	0.520682	0.599294	false	chr01	33837388	33840967	+	Os01g0799500
Os01g0800300	65.8665	65.687	62.1762	39.33	39.4868	38.5997	35.1051	31.835	28.9313	29.9369	29.7861	27.7791	1690	1726	1626	1005	1093	1008	870	790	755	724	760	750	-0.777255	2.08732e-37	5.78083e-36	false	-0.394284	6.08437e-07	4.06302e-06	false	-0.0119785	0.88856	0.939278	false	-1.20388	1.74798e-61	2.86612e-60	down	-1.1816	1.52894e-68	2.6642e-67	down	chr01	33890098	33891727	-	Os01g0800300
Os01g0800400	1.5575	1.3746	1.7338	0.6616	1.6103	1.0594	1.1784	1.0839	0.7068	0.3813	0.4217	0.9393	52	47	59	22	58	36	38	35	24	12	14	33	-0.537332	0.127691	0.241441	false	-0.272297	0.49815	0.633637	false	-0.639785	0.167946	0.308509	false	-0.843183	0.0139288	0.0262816	false	-1.44658	0.000429615	0.000997168	down	chr01	33893760	33895996	+	Os01g0800400
Os01g0800500	3.5489	2.864	2.3309	3.8874	2.6915	2.2477	1.6701	1.6982	0.9516	2.1782	2.153	1.5609	121	100	81	132	99	78	55	56	33	70	73	56	-0.040776	0.869711	0.92543	false	-1.13402	0.000104236	0.000498441	down	0.567967	0.0631231	0.145349	false	-1.20716	2.33143e-05	6.9545e-05	down	-0.604884	0.0195317	0.0339453	false	chr01	33897380	33904345	+	Os01g0800500
Os01g0801200	10.072	10.1029	10.7663	8.7361	7.6288	9.588	4.8284	5.5919	5.6257	9.6047	11.6259	10.4657	257	264	280	222	210	249	119	138	146	231	295	281	-0.309638	0.0290072	0.0734219	false	-0.793581	1.92873e-06	1.20634e-05	false	1.10185	1.95392e-12	2.56665e-11	up	-1.13523	3.87305e-13	2.06343e-12	down	0.000931123	0.994586	0.995809	false	chr01	33930232	33932942	-	Os01g0801200
Os01g0802000	2.2052	2.112	1.7059	1.9162	2.3193	2.5834	4.3467	2.9817	3.8361	4.9492	3.6249	4.3527	52	51	41	45	59	62	99	68	92	110	85	108	0.124835	0.678408	0.795923	false	0.609715	0.0220991	0.0567165	false	0.330107	0.156598	0.292553	false	0.702624	0.0116543	0.02237	false	1.0671	5.75645e-05	0.000150707	up	chr01	33968744	33970803	+	Os01g0802000
Os01g0802100	17.4692	14.5553	17.9134	11.9975	10.7831	12.1659	8.1245	8.8069	9.2664	9.4133	6.543	7.4951	443	378	463	303	295	314	199	216	239	225	165	200	-0.5702	2.91134e-06	1.73459e-05	false	-0.515743	0.000131235	0.000616112	false	-0.0421175	0.795159	0.882866	false	-1.11827	1.77253e-17	1.14856e-16	down	-1.12642	2.4889e-14	1.31716e-13	down	chr01	33971226	33976464	+	Os01g0802100
Os01g0802200	3.3657	3.6974	7.9253	2.4502	3.1978	1.6535	2.4392	1.566	2.3992	1.4283	2.9615	1.3594	40	45	96	29	41	20	28	18	29	16	35	17	-1.09168	0.0054218	0.0174155	down	-0.291562	0.494609	0.630516	false	-0.0369454	0.936915	0.967054	false	-1.41648	0.000394473	0.000992047	down	-1.41811	0.000989294	0.00217149	down	chr01	33976537	33977291	-	Os01g0802200
Os01g0802600	2.3254	2.4156	1.3592	0.7452	1.4676	1.1181	0.5122	0.8697	0.2919	0.21	0.0995	0	47	50	28	15	32	23	10	17	6	4	2	0	-0.924106	0.0237962	0.0621773	false	-1.10016	0.050037	0.110996	false	NA	NA	NA	NA	-2.05812	2.36519e-05	7.04715e-05	down	-4.37702	4.23219e-09	1.65477e-08	down	chr01	33996722	33998005	+	Os01g0802600
Os01g0802700	24.8986	23.5262	25.9016	19.8536	17.9885	23.6721	6.5203	5.6788	5.0401	9.0125	11.3039	9.6388	680	658	721	540	530	658	172	150	140	232	307	277	-0.32853	0.0013238	0.00500569	false	-1.93716	1.46504e-44	5.24338e-43	down	0.918251	6.29275e-09	6.0815e-08	false	-2.29815	2.02336e-79	4.05554e-78	down	-1.34473	1.43831e-33	1.41222e-32	down	chr01	34003692	34006460	-	Os01g0802700
Os01g0803200	424.817	407.983	411.925	538.448	555.236	556.174	604.838	609.179	640.859	1006.16	1031.53	1017.7	7095	6978	7012	8956	10004	9454	9757	9840	10886	15839	17132	17885	0.351708	3.46018e-33	8.50463e-32	false	0.0679462	0.018642	0.0490744	false	0.839629	2.20431e-260	9.56629e-258	false	0.387425	3.30261e-33	3.40147e-32	false	1.26137	0	0	up	chr01	34033159	34034924	+	Os01g0803200
Os01g0803300	15.9306	16.4095	14.248	13.7527	10.3547	12.9799	29.4665	27.9211	24.0198	12.3669	16.1174	13.247	328	346	299	282	230	272	586	556	503	240	330	287	-0.385129	0.00558112	0.0178499	false	1.03416	2.99396e-16	4.10378e-15	up	-0.84329	6.60796e-12	8.30091e-11	false	0.616375	9.7291e-08	3.70972e-07	false	-0.192579	0.161483	0.221711	false	chr01	34043179	34044975	-	Os01g0803300
Os01g0803800	1.8068	1.2703	1.4536	2.5762	4.2876	3.16	1.0101	1.6814	1.3146	4.4089	4.397	5.2887	50	36	41	71	128	89	27	45	37	115	121	154	1.09322	0.000146124	0.000670741	up	-1.42584	1.94146e-06	1.21299e-05	down	1.93571	6.72929e-14	9.77766e-13	up	-0.364631	0.307313	0.393715	false	1.6052	2.47182e-10	1.04873e-09	up	chr01	34084757	34086514	+	Os01g0803800
Os01g0803900	2.4319	2.3016	1.8354	6.424	5.7916	5.661	5.0743	4.0231	4.1935	18.2193	16.9678	16.7111	65	63	50	171	167	154	131	104	114	459	451	470	1.38982	1.1178e-10	1.02456e-09	up	-0.528927	0.0041841	0.0136461	false	2.08523	3.61457e-51	1.92006e-49	up	0.828663	0.000631373	0.00153893	false	2.94797	1.79319e-70	3.17456e-69	up	chr01	34089461	34091158	+	Os01g0803900
Os01g0804900	0.4064	0.1984	0.0399	1.1427	0.9419	0.3195	2.1882	1.639	1.9182	0.9918	0.7357	0.6953	10	5	1	28	25	8	52	39	48	23	18	18	1.84994	0.0126299	0.0363977	up	1.15525	0.00663924	0.0203727	up	-1.13003	0.00318981	0.0121211	down	2.97385	1.14299e-07	4.32865e-07	up	1.87967	0.00794546	0.0148965	up	chr01	34131886	34133448	+	Os01g0804900
Os01g0805000	1.3972	0.3638	2.0106	1.3095	1.6405	2.7457	4.1469	4.623	3.4802	4.9413	3.0911	2.6557	15	4	22	14	19	30	43	48	38	50	33	30	0.54032	0.365402	0.524401	false	1.00338	0.0126729	0.0354365	up	-0.0810706	0.818098	0.896478	false	1.51109	0.00199088	0.00446351	up	1.46737	0.00498675	0.00975888	up	chr01	34133841	34135636	-	Os01g0805000
Os01g0806101	2.1568	4.4036	6.7331	0.5906	1.9992	1.3485	1.624	0	0.1928	1.0401	0.1972	0	11	23	35	3	11	7	8	0	1	5	1	0	-1.80522	0.00498336	0.016205	down	NA	NA	NA	NA	NA	NA	NA	NA	-3.07287	0.000199167	0.000522761	down	-3.50427	6.57347e-05	0.000170964	down	chr01	34182291	34182614	-	Os01g0806101
Os01g0806200	42.0238	40.6557	40.697	20.812	23.5836	19.9575	11.9902	9.992	11.9216	10.1704	8.1287	9.4549	1622	1607	1601	800	982	784	447	373	468	370	312	384	-0.993039	1.02411e-45	3.57098e-44	false	-1.02579	2.93011e-25	6.07283e-24	down	-0.169811	0.157955	0.294623	false	-2.05125	5.03788e-148	1.89171e-146	down	-2.18752	2.44265e-152	8.87129e-151	down	chr01	34183076	34186865	-	Os01g0806200
Os01g0806300	2.82	4.1305	3.151	1.8091	3.1222	3.0016	1.2165	0.405	1.6174	1.9115	1.8905	1.1911	36	54	41	23	43	39	15	5	21	23	24	16	-0.402919	0.262578	0.413238	false	-1.39026	0.00534805	0.0169489	down	0.738012	0.185453	0.332678	false	-1.82532	9.32613e-05	0.000256751	down	-1.0559	0.00869026	0.016186	down	chr01	34192980	34194025	+	Os01g0806300
Os01g0808100	5.6876	6.0248	7.0985	8.7783	10.097	10.1891	14.2946	13.1536	13.8122	14.6483	14.0459	14.1336	283	307	360	435	542	516	687	633	699	687	695	740	0.572468	1.51775e-06	9.40086e-06	false	0.40384	1.64012e-05	8.98386e-05	false	0.173237	0.0330603	0.0867169	false	0.944185	5.91263e-18	3.91242e-17	false	1.15193	3.83778e-27	3.15144e-26	up	chr01	34306514	34313319	-	Os01g0808100
Os01g0810200	1.38	1.1679	0.9929	1.8938	1.8336	1.7175	3.0004	1.855	2.4876	3.3675	3.1919	2.4044	30	26	22	41	43	38	63	39	55	69	69	55	0.566814	0.126062	0.239004	false	0.330383	0.302755	0.445522	false	0.405238	0.166616	0.30671	false	0.864862	0.0178303	0.0328186	false	1.30513	0.000131178	0.000328615	up	chr01	34417119	34420330	+	Os01g0810200
Os01g0810300	12.4802	11.7934	11.1387	10.1868	9.1801	8.7021	7.0023	7.0763	4.5916	10.678	9.7971	7.6519	155	150	141	126	123	110	84	85	58	125	121	100	-0.39027	0.0349092	0.0856108	false	-0.691233	0.00278699	0.00958706	false	0.710955	0.00296193	0.011364	false	-1.11386	4.18855e-07	1.50941e-06	down	-0.368667	0.0631792	0.0974305	false	chr01	34421011	34423534	+	Os01g0810300
Os01g0810833	0.0481	0.0705	0.4012	0.4106	0.2453	0.2836	0.5479	0.7213	0.6149	0.4849	0.4596	0.2515	2	3	17	17	11	12	22	29	26	19	19	11	0.79488	0.308175	0.464016	false	0.906	0.0651101	0.137276	false	-0.541406	0.253224	0.416385	false	1.66458	0.0125995	0.023982	up	1.16222	0.126347	0.179045	false	chr01	34449889	34452565	+	Os01g0810833
Os01g0812100	4.6937	4.5833	3.1005	7.1862	8.6586	7.4883	11.3067	12.7814	11.0575	7.5929	6.5426	7.4197	101	101	68	154	201	164	235	266	242	154	140	168	0.860882	2.99496e-05	0.000154369	false	0.488338	0.00137256	0.00512928	false	-0.58546	0.000144813	0.000759251	false	1.31802	3.56751e-12	1.81639e-11	up	0.766444	0.000342852	0.000807853	false	chr01	34524498	34526528	+	Os01g0812100
Os01g0813000	1.0385	1.1365	1.3878	1.0248	1.361	1.1963	2.966	2.9436	3.4681	3.4953	2.3587	2.6715	58	65	79	57	82	68	160	159	197	184	131	157	-0.0466731	0.860645	0.919502	false	1.28588	4.87765e-10	4.35589e-09	up	-0.0203432	0.911289	0.952753	false	1.20763	1.48619e-08	6.06144e-08	up	1.22232	1.20703e-07	4.19398e-07	up	chr01	34560768	34564315	-	Os01g0813000
Os01g0813100	3.6125	2.4091	3.5444	2.9196	3.4303	2.5971	1.642	1.822	2.5556	1.3087	1.5506	1.2142	82	56	82	66	84	60	36	40	59	28	35	29	-0.149485	0.575373	0.716021	false	-0.671558	0.022982	0.0587198	false	-0.446054	0.209295	0.363843	false	-0.853682	0.00499004	0.0103755	false	-1.26578	8.57e-05	0.000219918	down	chr01	34565292	34568290	-	Os01g0813100
Os01g0814300	1.1822	1.3551	1.2355	0.929	0.4526	1.1363	0.5321	0.8503	0.5306	0.6271	0.8528	0.6106	46	54	49	36	19	45	20	32	21	23	33	25	-0.642358	0.0794925	0.166334	false	-0.495741	0.259886	0.398445	false	0.248662	0.56042	0.709775	false	-1.16978	0.00145304	0.00333753	down	-0.886626	0.0130805	0.0235291	false	chr01	34636155	34639624	+	Os01g0814300
Os01g0814400	126.879	125.302	124.341	95.3585	91.9836	91.5176	55.784	53.4298	54.7112	79.9432	76.4235	76.3051	4314	4363	4309	3229	3374	3167	1832	1757	1892	2562	2584	2730	-0.488224	3.05007e-36	8.19236e-35	false	-0.867537	9.92996e-81	7.33425e-79	false	0.624688	1.812e-40	7.48256e-39	false	-1.38799	6.58711e-230	4.26361e-228	down	-0.729109	1.62222e-72	2.94121e-71	false	chr01	34639786	34642794	-	Os01g0814400
Os01g0814900	181.695	179.922	171.22	145.983	142.306	143.882	95.7198	103.486	98.0614	127.766	121.202	114.733	3618	3669	3475	2895	3057	2916	1841	1993	1986	2398	2400	2404	-0.357061	2.12564e-17	2.88144e-16	false	-0.640948	3.58988e-42	1.21542e-40	false	0.410167	5.80213e-15	9.04778e-14	false	-1.03016	3.48009e-103	8.89226e-102	down	-0.585805	1.10416e-33	1.0878e-32	false	chr01	34652114	34655453	-	Os01g0814900
Os01g0815400	164.21	166.244	159.086	81.9047	74.0516	80.2197	37.1202	42.2881	37.8825	65.9395	58.0409	66.5487	2148	2227	2121	1067	1045	1068	469	535	504	813	755	916	-1.10713	5.16977e-77	3.36224e-75	down	-1.11079	9.45874e-40	3.03412e-38	down	0.819936	1.56646e-19	3.17168e-18	false	-2.24992	4.8331e-233	3.15444e-231	down	-1.39573	1.63451e-102	3.99699e-101	down	chr01	34674484	34676184	-	Os01g0815400
Os01g0816100	423.437	441.976	430.665	301.48	293.93	287.649	175.613	176.253	177.882	229.326	218.958	214.462	8545	9134	8858	6059	6399	5908	3423	3440	3651	4362	4394	4554	-0.608665	7.98971e-77	5.1672e-75	false	-0.838243	1.82579e-128	2.35243e-126	false	0.44242	5.39669e-33	1.82812e-31	false	-1.47914	0	0	down	-1.00249	9.50739e-180	3.98796e-178	down	chr01	34692912	34694391	-	Os01g0816100
Os01g0816600	1.5853	1.204	2.0162	1.69	1.5602	0.8076	0.4458	0.7082	0.5388	1.6611	1.5154	1.2276	81	63	105	86	86	42	22	35	28	80	77	66	-0.298027	0.315108	0.470869	false	-1.36323	0.000114201	0.000541514	down	1.49778	1.98101e-06	1.42837e-05	up	-1.69414	1.86286e-07	6.91628e-07	down	-0.161879	0.545836	0.623474	false	chr01	34738566	34744023	+	Os01g0816600
Os01g0817000	43.5494	44.3508	44.514	19.1713	17.8805	19.6779	11.2591	8.9547	11.0795	11.5378	10.2926	8.2774	885	923	922	388	392	407	221	176	229	221	208	177	-1.27858	2.60524e-48	9.82395e-47	down	-0.958548	3.013e-13	3.44224e-12	false	0.0615341	0.709754	0.822575	false	-2.26888	5.05419e-103	1.28583e-101	down	-2.17501	1.40021e-83	2.87705e-82	down	chr01	34769362	34772195	-	Os01g0817000
Os01g0817100	13.7393	13.7525	11.7475	4.6274	5.3497	6.4746	2.4525	2.1821	1.8209	2.4218	2.6853	1.801	319	327	278	107	134	153	55	49	43	53	62	44	-1.30876	3.45937e-16	4.45466e-15	down	-1.4524	2.72819e-09	2.30248e-08	down	0.216579	0.477336	0.640673	false	-2.79399	4.15668e-48	5.60709e-47	down	-2.54383	4.55259e-39	5.0182e-38	down	chr01	34776154	34780863	-	Os01g0817100
Os01g0817800	0.4727	0.8167	0.4995	1.0589	0.7079	0.5359	1.6942	1.6919	0.8938	1.1188	1.097	1.5206	13	23	14	29	21	15	45	45	25	29	30	44	0.306955	0.548026	0.692941	false	0.792769	0.0637608	0.134995	false	-0.0714224	0.849282	0.915772	false	1.06687	0.0191104	0.0349389	up	1.02819	0.0230544	0.0394376	up	chr01	34808259	34812170	-	Os01g0817800
Os01g0818200	0.6154	1.0781	0.8168	0.4907	0.3355	0.9069	0.4872	0.393	0.4093	0.2688	0.4004	0.2236	34	61	46	27	20	51	26	21	23	14	22	13	-0.593532	0.136155	0.253437	false	-0.525893	0.237009	0.371651	false	-0.411656	0.392481	0.562955	false	-1.15135	0.00265496	0.00582204	down	-1.52868	0.000346764	0.000816411	down	chr01	34841616	34845610	-	Os01g0818200
Os01g0819100	2.4895	2.521	3.3471	2.3145	3.1623	2.7631	3.9138	4.9573	4.3967	1.076	1.7617	1.9277	54	56	74	50	74	61	82	104	97	22	38	44	-0.074656	0.79081	0.873694	false	0.584331	0.0188844	0.0496382	false	-1.35167	3.39993e-06	2.36045e-05	down	0.477798	0.0618141	0.0989524	false	-0.840885	0.0127406	0.022971	false	chr01	34899988	34901713	+	Os01g0819100
Os01g0819700	100.166	94.7323	103.058	39.4462	38.1285	37.8967	18.5309	19.7228	16.0284	20.9509	18.8439	21.1227	2384	2309	2500	935	979	918	426	454	388	470	446	529	-1.42263	1.54106e-129	1.93914e-127	down	-1.19105	2.20552e-39	6.99733e-38	down	0.286925	0.00819141	0.02732	false	-2.64624	1.2279e-274	9.85307e-273	down	-2.3244	1.03579e-244	6.23081e-243	down	chr01	34943808	34945708	+	Os01g0819700
Os01g0819800	2.3197	2.0335	2.2501	0.6617	0.8796	0.6216	0.6277	0.2998	0.9849	0.6153	0.5567	0.5762	88	79	87	25	36	24	23	11	38	22	21	23	-1.66185	3.00227e-08	2.27459e-07	down	-0.276735	0.552399	0.680179	false	-0.0134751	0.977792	0.989145	false	-1.97055	1.99558e-08	8.05069e-08	down	-1.95231	8.74394e-10	3.5756e-09	down	chr01	34946618	34949027	+	Os01g0819800
Os01g0820400	3.4232	4.2755	4.9988	2.2382	3.7635	1.7208	0.5769	0.5762	0.3131	1.4358	0.5604	0.7566	43	55	64	28	51	22	7	7	4	17	7	10	-0.769624	0.0322633	0.0802096	false	-2.50512	1.19171e-05	6.65816e-05	down	NA	NA	NA	NA	-3.30982	2.22747e-11	1.08237e-10	down	-2.25051	4.15388e-07	1.37498e-06	down	chr01	34981468	34985447	+	Os01g0820400
Os01g0820700	11.9301	11.7223	9.2177	6.2142	5.1146	5.8609	2.7791	2.6212	2.1993	0.7911	1.8745	1.3464	160	161	126	83	74	80	36	34	30	10	25	19	-0.991052	2.48142e-06	1.49615e-05	false	-1.27928	1.20136e-05	6.70888e-05	down	-0.797195	0.0715739	0.160268	false	-2.30226	1.03662e-19	7.3292e-19	down	-3.06194	2.45283e-23	1.81276e-22	down	chr01	34996792	35003226	+	Os01g0820700
Os01g0820750	1.0639	0.6184	0.9444	0.2289	0.3757	0.3982	0.2885	0.3405	0.1743	0.0537	0.0255	0.0481	42	25	38	9	16	16	11	13	7	2	1	2	-1.44062	0.00185104	0.00674172	down	NA	NA	NA	NA	NA	NA	NA	NA	-1.90055	0.000122455	0.000331894	down	-4.40184	3.81563e-08	1.38383e-07	down	chr01	34996867	34999374	-	Os01g0820750
Os01g0821300	20.4885	18.44	20.1468	8.1462	8.4974	8.0162	2.2778	2.1326	3.1997	1.0212	1.6593	2.5264	447	412	448	177	200	178	48	45	71	21	36	58	-1.31474	1.29747e-25	2.46636e-24	down	-1.79452	6.04555e-17	8.66554e-16	down	-0.422683	0.23824	0.398905	false	-3.14074	7.11048e-73	1.31913e-71	down	-3.52418	1.10244e-66	1.88158e-65	down	chr01	35032858	35035321	-	Os01g0821300
Os01g0821600	17.9182	16.3954	15.777	6.2069	6.5817	4.4321	2.1189	1.641	1.3141	1.5509	1.26	1.6274	429	402	385	148	170	108	49	38	32	35	30	41	-1.59378	4.79857e-26	9.26616e-25	down	-1.86711	9.1096e-13	1.00175e-11	down	-0.0713285	0.840248	0.909699	false	-3.49513	3.23467e-75	6.21243e-74	down	-3.52945	5.93714e-73	1.0832e-71	down	chr01	35062738	35064472	+	Os01g0821600
Os01g0821700	23.5012	23.3943	24.9724	15.8847	15.7417	17.5831	13.3263	15.0689	14.3701	12.1583	11.6493	11.0487	566	577	613	381	409	431	310	351	352	276	279	280	-0.601772	1.39149e-09	1.18402e-08	false	-0.303303	0.00766083	0.0230172	false	-0.176174	0.149649	0.282763	false	-0.937249	2.90398e-19	2.02208e-18	false	-1.0793	2.8137e-23	2.07157e-22	down	chr01	35064445	35068207	-	Os01g0821700
Os01g0822001	4.0931	4.4131	3.5975	4.1955	3.9521	4.3567	2.0305	2.2924	1.3414	1.357	2.058	0.6483	48	53	43	49	50	52	23	26	16	15	24	8	-0.008452	0.977621	0.98614	false	-1.2462	0.000709592	0.00284278	down	-0.362118	0.495526	0.656581	false	-1.28652	0.000690618	0.0016722	down	-1.61412	0.000220763	0.00053446	down	chr01	35094186	35094930	-	Os01g0822001
Os01g0822800	8.2542	7.2924	7.1344	5.8708	3.4157	4.6826	4.2729	2.7432	3.623	3.1797	2.7174	3.4085	168	152	148	119	75	97	84	54	75	61	55	73	-0.756061	0.000415261	0.00175224	false	-0.492199	0.0631557	0.133996	false	-0.0729158	0.787599	0.877224	false	-1.27995	4.63383e-09	1.95561e-08	down	-1.31846	1.27143e-09	5.14674e-09	down	chr01	35121625	35122986	-	Os01g0822800
Os01g0823100	20.3536	29.5111	28.1156	29.7269	36.0182	30.9993	56.537	52.2928	52.6651	10.8222	10.8301	13.4814	429	637	604	624	819	665	1151	1066	1129	215	227	299	0.25525	0.034832	0.0854488	false	0.636983	7.43963e-15	9.38738e-14	false	-2.07782	2.40338e-99	2.77789e-97	down	0.860655	1.27618e-15	7.67507e-15	false	-1.18443	4.18331e-16	2.39811e-15	down	chr01	35145517	35147323	+	Os01g0823100
Os01g0823400	13.6102	14.8961	14.1602	3.6746	3.2397	3.9188	2.3414	2.1257	2.264	0.5235	1.3232	0.8206	331	371	351	89	85	97	55	50	56	12	32	21	-2.0344	3.18891e-38	9.07037e-37	down	-0.786857	0.00177248	0.006408	false	-1.21238	0.00147353	0.00611449	down	-2.85264	1.30049e-58	2.04372e-57	down	-4.02812	1.22293e-63	2.00492e-62	down	chr01	35156414	35159205	+	Os01g0823400
Os01g0823500	0.2077	0.6491	0.2038	1.335	0.7703	1.1022	0.6883	0.6873	1.1847	0.4408	0.7521	0.3159	5	16	5	32	20	27	16	16	29	10	18	8	1.53683	0.0085831	0.0260315	up	-0.420989	0.360633	0.506137	false	-0.647722	0.247706	0.409907	false	1.08255	0.0901263	0.137735	false	NA	NA	NA	NA	chr01	35167601	35169129	-	Os01g0823500
Os01g0823700	0.8597	1.0003	1.2922	1.3041	2.1195	2.1926	2.0642	1.6454	1.6186	3.6679	4.525	3.9461	47	56	72	71	125	122	109	87	90	189	246	227	0.777896	0.00420232	0.0139553	false	-0.178826	0.455748	0.59662	false	1.30894	4.83113e-13	6.68195e-12	up	0.567105	0.0310484	0.053781	false	1.91015	1.51701e-19	9.89521e-19	up	chr01	35176451	35180214	-	Os01g0823700
Os01g0823951	6.6777	4.582	8.4994	4.7117	3.8477	5.8517	4.4844	5.9713	6.9204	10.9141	12.8856	15.4364	37	26	48	26	23	33	24	32	39	57	71	90	-0.511515	0.196733	0.333941	false	0.171815	0.667566	0.773337	false	1.29496	3.27923e-05	0.000194046	up	-0.372299	0.339417	0.427505	false	0.957311	0.00288889	0.0058894	false	chr01	35192320	35192671	+	Os01g0823951
Os01g0825500	9.0115	7.6049	8.6951	4.2846	3.2915	4.7495	3.5836	4.597	4.5474	3.1658	2.6406	3.5447	302	261	297	143	119	162	116	149	155	100	88	125	-1.0945	2.59004e-11	2.46881e-10	down	-0.0528895	0.788763	0.861617	false	-0.324524	0.111192	0.225831	false	-1.17901	1.65414e-13	8.9968e-13	down	-1.4694	8.18235e-18	5.04462e-17	down	chr01	35303468	35305739	-	Os01g0825500
Os01g0825800	5.7216	5.4655	6.4678	34.5016	34.6462	33.6991	90.5929	91.1486	88.5094	131.434	129.205	139.246	184	180	212	1105	1202	1103	2814	2835	2895	3984	4132	4712	2.48734	4.73169e-140	6.63956e-138	up	1.2925	2.24805e-142	3.38551e-140	up	0.685487	1.41645e-65	9.9938e-64	false	3.74758	0	0	up	4.46711	0	0	up	chr01	35320840	35327164	-	Os01g0825800
Os01g0826000	6.2255	8.8422	7.2185	3.4097	6.2953	4.0315	2.4902	5.1202	3.756	3.9029	2.9879	3.3615	44	64	52	24	48	29	17	35	27	26	21	25	-0.750635	0.0311299	0.0778324	false	-0.376965	0.372894	0.517668	false	-0.0304191	0.944447	0.971175	false	-1.16022	0.00168596	0.00382937	down	-1.15721	0.00144157	0.00308424	down	chr01	35332717	35333445	+	Os01g0826000
Os01g0826400	41.8272	43.8273	42.1282	21.8829	22.0611	21.6553	18.2166	16.9159	17.0266	14.5737	15.6139	12.9078	1355	1454	1391	706	771	714	570	530	561	445	503	440	-1.01698	2.17746e-50	8.64747e-49	down	-0.432135	3.40231e-07	2.34422e-06	false	-0.156401	0.119991	0.239098	false	-1.48138	1.26138e-89	2.81747e-88	down	-1.60364	4.69622e-84	9.68362e-83	down	chr01	35347982	35350546	+	Os01g0826400
Os01g0826800	1.7765	2.9837	3.2768	4.6379	4.4791	3.5608	12.5805	13.9599	10.6896	7.3883	6.2168	5.5376	25	43	47	65	68	51	171	190	153	98	87	82	0.600893	0.0650144	0.142048	false	1.45202	1.57108e-11	1.58903e-10	up	-0.84195	2.53007e-05	0.000152918	false	2.02043	2.09439e-15	1.24679e-14	up	1.21425	5.78112e-05	0.000151321	up	chr01	35378733	35379626	-	Os01g0826800
Os01g0826900	4.6374	4.1388	5.0881	11.466	9.5449	10.4602	17.2173	18.3031	15.983	18.8337	15.0683	15.8515	186	170	208	458	413	427	667	710	652	712	601	669	1.12738	5.71113e-17	7.59505e-16	up	0.610081	1.15668e-09	1.00096e-08	false	0.069148	0.472068	0.635621	false	1.70465	6.16512e-46	8.01192e-45	up	1.80848	7.05181e-46	8.93665e-45	up	chr01	35386776	35391613	-	Os01g0826900
Os01g0827300	15.3008	18.0701	21.023	12.2404	9.465	11.2674	4.1636	4.1906	4.51	2.2333	2.0852	2.5678	487	589	682	388	325	365	128	129	146	67	66	86	-0.778658	1.17826e-09	1.00703e-08	false	-1.45772	3.06226e-22	5.57019e-21	down	-0.780605	0.000226398	0.00113997	false	-2.26877	6.07605e-57	9.31118e-56	down	-3.01475	1.02069e-75	1.92402e-74	down	chr01	35402795	35405298	+	Os01g0827300
Os01g0828100	2.6205	3.0241	3.506	5.1031	2.7971	3.7451	7.8104	9.6885	9.6815	5.392	5.9891	5.2072	33	39	45	64	38	48	95	118	124	64	75	69	0.290186	0.394924	0.55433	false	1.12566	1.98643e-05	0.000107188	up	-0.593458	0.00895449	0.0294484	false	1.3818	2.43358e-07	8.9473e-07	up	0.822877	0.00612599	0.0117697	false	chr01	35431411	35432857	+	Os01g0828100
Os01g0829100	0.8702	0.8498	1.1791	0.7906	0.6914	0.6922	2.0165	1.414	3.7077	0.3957	0.9168	0.7089	21	21	29	19	18	17	47	33	91	9	22	18	-0.471103	0.3107	0.466392	false	1.61697	0.000112543	0.0005342	up	-1.69778	0.000124852	0.000661838	down	1.11332	0.00661569	0.0133862	up	-0.551215	0.277295	0.352794	false	chr01	35480071	35482185	-	Os01g0829100
Os01g0830700	65.2586	74.1391	74.863	53.6156	52.6453	61.367	48.4084	44.0827	48.0136	34.0836	33.5712	33.9992	2074	2413	2425	1697	1805	1985	1486	1355	1552	1021	1061	1137	-0.409731	9.50024e-10	8.18605e-09	false	-0.355424	6.80606e-08	5.03818e-07	false	-0.347359	3.06527e-08	2.75623e-07	false	-0.797453	4.26978e-35	4.58922e-34	false	-1.11054	1.63837e-65	2.75787e-64	down	chr01	35538475	35544326	+	Os01g0830700
Os01g0832900	14.1959	18.1449	14.5759	9.8264	10.4484	10.1713	8.0322	8.1923	8.138	6.7049	5.952	6.88	602	788	630	415	478	439	329	336	351	268	251	307	-0.679193	2.52366e-10	2.26123e-09	false	-0.422978	7.61417e-05	0.000372391	false	-0.198492	0.10436	0.215306	false	-1.13412	9.47699e-24	7.6889e-23	down	-1.29867	8.01198e-27	6.52164e-26	down	chr01	35653186	35658307	+	Os01g0832900
Os01g0833400	362.866	364.556	369.72	259.405	258.887	256.948	155.968	148.543	154.098	138.671	140.746	135.124	6860	7058	7124	4884	5280	4944	2848	2716	2963	2471	2646	2688	-0.556048	1.38932e-68	8.0217e-67	false	-0.858456	6.7798e-118	8.10501e-116	false	-0.0262488	0.538845	0.693254	false	-1.44676	0	0	down	-1.43879	0	0	down	chr01	35686409	35687796	+	Os01g0833400
Os01g0833500	14.1315	13.4882	11.8351	9.5556	9.0278	8.8186	6.5903	6.088	6.0083	3.0391	3.0405	2.6617	444	434	379	299	306	282	200	185	192	90	95	88	-0.580728	1.00343e-06	6.36504e-06	false	-0.653561	1.84327e-06	1.15413e-05	false	-0.977529	7.97634e-08	6.84056e-07	false	-1.26644	3.6823e-22	2.85412e-21	down	-2.20996	8.51298e-46	1.07591e-44	down	chr01	35688062	35691424	-	Os01g0833500
Os01g0834100	1.3819	1.3493	1.7588	0.825	1.1424	0.477	0.6573	0.9654	0.918	0.317	0.7136	0.5324	37	37	48	22	33	13	17	25	25	8	19	15	-0.928989	0.0231732	0.0608723	false	-0.0476427	0.91999	0.952093	false	-0.578001	0.262895	0.426831	false	-1.0094	0.01011	0.0196882	down	-1.55257	0.000564466	0.00128654	down	chr01	35721021	35722721	-	Os01g0834100
Os01g0835500	1.3205	1.8737	1.2146	0.7044	0.9754	1.1555	0.4272	0.5973	0.8114	0.3284	0.1245	0.3137	64	93	60	34	51	57	20	28	40	15	6	16	-0.692032	0.0218894	0.0580999	false	-0.725912	0.0506579	0.112073	false	-1.14245	0.0263915	0.0722397	false	-1.44923	1.89438e-05	5.7075e-05	down	-2.55981	4.58353e-10	1.9109e-09	down	chr01	35813149	35817706	+	Os01g0835500
Os01g0835700	5.1736	4.9153	4.6187	3.276	3.2835	2.8851	4.1982	3.9999	3.2995	1.9285	1.6404	3.0563	111	108	101	70	76	63	87	83	72	39	35	69	-0.6934	0.00225352	0.00803569	false	0.181371	0.462364	0.602491	false	-0.670422	0.0219345	0.062209	false	-0.544444	0.0154669	0.0288492	false	-1.1803	1.87186e-05	5.20757e-05	down	chr01	35827222	35828772	-	Os01g0835700
Os01g0836600	6.6145	5.962	5.1584	3.5276	3.5709	4.5469	2.0068	2.0292	2.0487	0.5398	0.8284	0.7368	273	252	217	145	159	191	80	81	86	21	34	32	-0.661729	5.38446e-05	0.000265022	false	-1.03719	2.34252e-07	1.6458e-06	down	-1.4083	2.73253e-06	1.92854e-05	down	-1.73085	1.10873e-21	8.44011e-21	down	-3.10397	2.34591e-39	2.60061e-38	down	chr01	35861267	35863888	+	Os01g0836600
Os01g0836800	320.008	315.467	338.593	218.543	218.024	206.151	147.647	142.443	154.147	132.48	138.939	144.148	8785	8869	9474	5975	6457	5760	3915	3782	4304	3428	3793	4164	-0.654773	1.95104e-73	1.2046e-71	false	-0.633827	3.37467e-61	1.79508e-59	false	0.023788	0.565556	0.713722	false	-1.32094	1.25349e-248	8.63836e-247	down	-1.26288	1.94608e-235	1.11314e-233	down	chr01	35871455	35873198	-	Os01g0836800
Os01g0837200	92.9027	73.8363	68.5345	71.4097	59.9292	62.0038	14.1147	18.4557	16.859	23.1126	29.115	23.1075	661	538	497	506	460	449	97	127	122	155	206	173	-0.337583	0.00422076	0.0140005	false	-2.06813	3.08968e-46	1.16325e-44	down	0.727457	9.93942e-05	0.000537163	false	-2.43784	2.1902e-59	3.48159e-58	down	-1.67628	7.23376e-32	6.79314e-31	down	chr01	35894448	35895172	+	Os01g0837200
Os01g0837600	2.8027	1.8245	2.8415	0.9381	0.6062	1.4687	0	0	0	0.3965	0.4697	0.0888	30	20	31	10	7	16	0	0	0	4	5	1	-1.36788	0.00902702	0.0272139	down	NA	NA	NA	NA	NA	NA	NA	NA	-7.34196	1.48488e-08	6.05713e-08	down	-3.01669	1.42494e-05	4.0175e-05	down	chr01	35912084	35913241	+	Os01g0837600
Os01g0838200	8.6907	4.3029	5.6445	7.4973	6.3539	6.3741	9.6313	4.4296	4.5733	4.4154	2.2156	2.6755	71	36	47	61	56	53	76	35	38	34	18	23	0.0648975	0.837974	0.90359	false	-0.22064	0.511644	0.646088	false	-0.885098	0.0321437	0.0848351	false	-0.188519	0.613157	0.690782	false	-1.03865	0.00986396	0.0181772	down	chr01	35952915	35953433	-	Os01g0838200
Os01g0839100	234.832	222.527	228.081	113.93	108.667	113.151	51.3936	60.7203	55.0529	67.321	74.1344	71.6055	3179	3085	3147	1536	1587	1559	672	795	758	859	998	1020	-1.08478	7.32079e-110	7.60082e-108	down	-1.10713	2.26385e-54	1.01948e-52	down	0.470143	5.50853e-09	5.35283e-08	false	-2.22399	1.91391e-287	1.63667e-285	down	-1.71934	4.87015e-213	2.45937e-211	down	chr01	36001242	36002101	+	Os01g0839100
Os01g0839200	2.6773	2.0826	2.2706	2.9161	2.7761	2.4521	1.2685	0.7507	0.8031	1.5887	0.9126	1.2075	59	47	51	64	66	55	27	16	18	33	20	28	0.158185	0.576883	0.717401	false	-1.63191	4.66567e-06	2.75966e-05	down	0.512967	0.255504	0.418967	false	-1.5062	6.79888e-05	0.000191059	down	-0.95913	0.0078673	0.0147643	false	chr01	36002559	36005000	-	Os01g0839200
Os01g0839500	381.458	391.433	410.729	317.781	310.365	286.288	222.504	191.864	230.1	265.91	254.174	258.743	3951	4152	4336	3278	3468	3018	2226	1922	2424	2596	2618	2820	-0.427286	1.24608e-19	1.90181e-18	false	-0.60568	4.91591e-24	9.67824e-23	false	0.392524	6.13143e-12	7.72762e-11	false	-1.06529	3.11783e-76	6.04251e-75	down	-0.638543	1.09513e-47	1.43228e-46	false	chr01	36014027	36014684	-	Os01g0839500
Os01g0839700	4.1967	2.51	3.2426	3.4238	2.1396	3.0926	2.607	1.4645	2.5789	1.3914	1.6353	1.695	80	49	63	65	44	60	48	27	50	25	31	34	-0.256176	0.395571	0.555037	false	-0.478544	0.151277	0.265132	false	-0.373606	0.314328	0.483634	false	-0.767166	0.0202033	0.0367077	false	-1.10628	0.00106045	0.00231566	down	chr01	36017205	36023468	-	Os01g0839700
Os01g0840100	244.373	231.011	233.079	143.377	136.377	138.747	95.6996	91.9064	97.1647	112.85	111.209	112.508	8682	8405	8440	5073	5227	5017	3284	3158	3511	3779	3929	4206	-0.814395	1.34319e-126	1.60303e-124	false	-0.656269	5.0373e-66	2.97265e-64	false	0.360658	4.11364e-22	9.33115e-21	false	-1.5029	0	0	down	-1.108	1.36587e-246	8.28058e-245	down	chr01	36039716	36043151	+	Os01g0840100
Os01g0840200	47.6935	49.4358	47.513	31.6354	32.3765	35.8124	25.6731	23.0276	24.7815	19.1047	21.1943	20.1847	1756	1864	1783	1160	1286	1342	913	820	928	663	776	782	-0.590231	1.38396e-21	2.28551e-20	false	-0.542969	1.16885e-13	1.37395e-12	false	-0.160739	0.0415625	0.104239	false	-1.16536	4.46665e-73	8.3194e-72	down	-1.29178	1.71678e-83	3.52439e-82	down	chr01	36044182	36046520	-	Os01g0840200
Os01g0841100	5.5242	5.1988	5.5378	5.2655	3.5622	5.6636	6.5481	5.7531	4.723	2.0385	1.8114	1.2554	138	133	141	131	96	144	158	139	120	48	45	33	-0.222818	0.279918	0.433495	false	0.132102	0.536892	0.667001	false	-1.62228	1.85564e-10	2.04806e-09	down	-0.123347	0.519994	0.605656	false	-1.71071	1.03069e-11	4.77409e-11	down	chr01	36102687	36104273	-	Os01g0841100
Os01g0841200	33.0512	32.9391	36.142	27.7889	26.0394	22.0584	16.4233	17.6151	18.7234	17.1511	17.2082	15.0394	873	891	973	731	742	593	419	450	503	427	452	418	-0.483493	1.08197e-07	7.77252e-07	false	-0.625091	1.58572e-09	1.36359e-08	false	0.0233098	0.825761	0.901182	false	-1.14081	1.21211e-36	1.34665e-35	down	-1.08346	1.53468e-31	1.42796e-30	down	chr01	36105408	36108015	-	Os01g0841200
Os01g0841500	43.7698	46.4345	45.9523	32.2048	34.5436	33.5294	24.5011	22.8325	26.0639	24.8452	26.6823	26.4148	1770	1923	1894	1297	1507	1380	957	893	1072	947	1073	1124	-0.496168	5.91962e-18	8.31656e-17	false	-0.551105	6.27976e-16	8.41851e-15	false	0.206423	0.00416228	0.0152398	false	-1.07951	1.04777e-60	1.69664e-59	down	-0.838858	9.08056e-42	1.05592e-40	false	chr01	36122786	36128441	+	Os01g0841500
Os01g0841600	61.8017	63.9439	62.4986	68.4113	74.6755	67.6196	39.6774	30.7005	30.7779	61.3554	56.0716	53.811	1074	1138	1107	1184	1400	1196	666	516	544	1005	969	984	0.107954	0.105981	0.208708	false	-1.16064	9.9623e-37	2.93951e-35	down	0.879163	9.91351e-20	2.02505e-18	false	-1.08519	2.84806e-31	2.81931e-30	down	-0.17191	0.0186209	0.0325056	false	chr01	36129470	36132564	+	Os01g0841600
Os01g0841700	68.2507	73.0418	66.2154	41.1492	34.8803	35.8492	37.1444	38.8281	42.0152	75.6425	76.9052	79.4843	896	982	886	538	494	479	471	493	561	936	1004	1098	-0.947014	8.37546e-26	1.6066e-24	false	-0.0233637	0.820285	0.88415	false	1.09511	4.78053e-42	2.06298e-40	up	-1.00229	1.71191e-30	1.65683e-29	down	0.12698	0.0841947	0.125725	false	chr01	36135821	36137283	+	Os01g0841700
Os01g0842200	126.826	130.056	133.53	82.9361	81.6462	85.1848	53.6141	53.8681	53.591	41.7721	40.3507	43.8428	6059	6363	6502	3946	4208	4142	2474	2489	2604	1881	1917	2204	-0.699628	1.14985e-81	8.09193e-80	false	-0.733898	4.92516e-76	3.40968e-74	false	-0.234532	7.67863e-07	5.827e-06	false	-1.46578	6.06009e-308	5.65713e-306	down	-1.66606	0	0	down	chr01	36158308	36161507	+	Os01g0842200
Os01g0842400	3.35	2.7911	3.6185	2.1911	2.1937	1.9024	1.2728	0.9533	1.6318	0.5543	0.989	1.0515	109	93	120	71	77	63	40	30	54	17	32	36	-0.688785	0.00294114	0.0101849	false	-0.803677	0.0071753	0.0217643	false	-0.449166	0.248014	0.410313	false	-1.52472	2.76843e-08	1.10318e-07	down	-1.93867	1.32466e-10	5.72137e-10	down	chr01	36165929	36168939	-	Os01g0842400
Os01g0842500	10.8084	9.5155	7.9815	9.323	8.8997	10.3654	7.6188	6.0929	6.5005	3.9037	5.0875	5.1905	376	339	283	323	334	367	256	205	230	128	176	190	-0.0402888	0.760363	0.854016	false	-0.601255	8.59598e-06	4.89583e-05	false	-0.389078	0.0188012	0.0548302	false	-0.673688	4.52202e-06	1.46489e-05	false	-1.02861	1.85948e-10	7.95311e-10	down	chr01	36177292	36180127	-	Os01g0842500
Os01g0842600	3.6302	2.8268	3.8322	3.3913	3.6205	2.1671	1.9268	1.8767	1.7168	1.0725	1.3632	1.4193	158	126	170	147	170	96	81	79	76	44	59	65	-0.218304	0.303204	0.45838	false	-0.836074	0.000308597	0.00134252	false	-0.39535	0.129271	0.253094	false	-1.08709	3.02005e-07	1.10188e-06	down	-1.44756	6.3887e-10	2.6375e-09	down	chr01	36182463	36187878	-	Os01g0842600
Os01g0843700	3.1192	2.7412	4.5905	5.22	4.1443	5.0057	1.6147	1.7201	2.5557	2.9784	1.0456	1.7786	30	27	45	50	43	49	15	16	25	27	10	18	0.403178	0.24703	0.395238	false	-1.38361	0.000364741	0.00156158	down	0.0916291	0.861844	0.92313	false	-1.01358	0.0217522	0.0392179	down	-0.88878	0.060554	0.0939142	false	chr01	36232930	36233540	+	Os01g0843700
Os01g0843800	0.524	0.5117	0.5444	0.619	0.3714	0.7571	0.8616	0.988	0.4546	0.1635	0.031	0.2343	17	17	18	20	13	25	27	31	15	5	1	8	0.0877359	0.862274	0.920647	false	0.298244	0.541348	0.670741	false	-2.29731	0.00068637	0.00309371	down	0.353291	0.471972	0.560903	false	-1.91019	0.00903483	0.0167781	down	chr01	36236705	36239144	+	Os01g0843800
Os01g0844000	13.7021	12.1634	15.2089	19.8732	23.6061	28.1493	31.0946	30.4812	40.9603	42.7303	32.568	40.6435	99	90	112	143	184	207	217	213	301	291	234	309	0.747415	0.00016103	0.000734893	false	0.417194	0.0153408	0.0416072	false	0.295589	0.0549608	0.130151	false	1.13244	1.6159e-09	7.04805e-09	up	1.46247	1.77818e-16	1.03568e-15	up	chr01	36248519	36248977	+	Os01g0844000
Os01g0845000	41.1164	44.8746	38.9263	24.2956	25.0373	26.0328	17.4112	16.6785	18.0533	17.8057	16.6352	14.6122	1198	1339	1156	705	787	772	490	470	535	489	482	448	-0.784098	6.61659e-25	1.23146e-23	false	-0.632269	3.49567e-13	3.9819e-12	false	0.0299467	0.771047	0.866934	false	-1.44842	1.99186e-68	3.51971e-67	down	-1.38459	5.16085e-53	7.33036e-52	down	chr01	36297008	36298858	+	Os01g0845000
Os01g0845100	51.4796	47.7592	52.9881	25.5494	27.9596	29.8845	20.4991	18.12	20.2957	15.9113	16.3097	18.6164	1222	1161	1282	604	716	722	470	416	490	356	385	465	-0.922925	6.11724e-32	1.43498e-30	false	-0.602343	5.57197e-10	4.95495e-09	false	-0.0919496	0.397962	0.56833	false	-1.55757	3.0988e-77	6.07598e-76	down	-1.61497	1.17335e-75	2.20464e-74	down	chr01	36296586	36298621	-	Os01g0845100
Os01g0846300	53.2783	55.328	54.2642	46.3981	45.4038	46.2319	31.695	35.5006	37.2172	21.7487	23.0293	20.6066	1575	1675	1635	1366	1448	1391	905	1015	1119	606	677	641	-0.293925	2.48667e-07	1.70236e-06	false	-0.503269	3.00311e-13	3.43263e-12	false	-0.556315	2.25198e-11	2.71619e-10	false	-0.829294	2.49404e-33	2.5789e-32	false	-1.35166	1.78176e-81	3.56966e-80	down	chr01	36343948	36346009	+	Os01g0846300
Os01g0846400	0.929	0.9979	0.6927	0.5784	0.62	0.4016	0.5771	0.4034	0.4933	0.3351	0.6913	0.2649	50	55	38	31	36	22	30	21	27	17	37	15	-0.7648	0.031938	0.0795203	false	-0.220786	0.589492	0.710503	false	-0.072139	0.877025	0.932442	false	-1.01782	0.00540257	0.0111433	down	-1.05555	0.0113465	0.0206881	down	chr01	36346113	36349545	+	Os01g0846400
Os01g0846700	30.6398	30.3449	27.9543	19.8814	24.2018	23.5758	15.2876	14.6082	18.0487	19.7249	22.2056	20.3796	913	926	849	590	778	715	440	421	547	554	658	639	-0.448827	2.70254e-07	1.84361e-06	false	-0.597677	1.64778e-08	1.29896e-07	false	0.497184	1.05406e-06	7.86646e-06	false	-1.07855	7.27336e-30	6.93619e-29	down	-0.547271	1.13503e-10	4.91967e-10	false	chr01	36379625	36385146	-	Os01g0846700
Os01g0847100	144.353	153.548	146.772	136.525	128.56	123.497	38.421	37.3948	40.61	137.913	144.739	140.074	1377	1500	1427	1297	1323	1199	354	345	394	1240	1373	1406	-0.24977	9.85771e-05	0.000465312	false	-1.83933	4.26692e-108	4.39815e-106	down	1.97958	8.77745e-140	1.57727e-137	up	-2.12123	2.14525e-153	8.44795e-152	down	-0.107435	0.0806703	0.121154	false	chr01	36392080	36392685	+	Os01g0847100
Os01g0847600	8.1541	7.3774	5.8758	5.3659	4.4838	5.7032	6.2481	5.573	5.6165	2.1016	2.9649	3.3273	177	164	130	116	105	126	131	117	124	43	64	76	-0.516293	0.00878	0.0265591	false	0.0648011	0.743057	0.828588	false	-0.930525	7.99558e-05	0.000439232	false	-0.483665	0.0116612	0.0223778	false	-1.38033	5.25086e-09	2.03259e-08	down	chr01	36403442	36407379	+	Os01g0847600
Os01g0847800	10.571	8.9759	11.3736	9.9991	9.9407	8.2789	7.1905	5.9137	7.1298	5.418	4.9299	4.7076	207	180	227	195	210	165	136	112	142	100	96	97	-0.186308	0.249806	0.398193	false	-0.580844	0.000949192	0.00369233	false	-0.308356	0.125692	0.247733	false	-0.799701	6.10453e-06	1.94844e-05	false	-1.07375	8.79395e-09	3.34242e-08	down	chr01	36418161	36420029	+	Os01g0847800
Os01g0848200	2.4185	2.9205	2.4816	2.3358	2.8408	2.7028	2.3319	2.0425	1.797	1.2536	1.4295	0.9825	131	162	137	126	166	149	122	107	99	64	77	56	-0.0439961	0.809947	0.885823	false	-0.455364	0.0194375	0.0508281	false	-0.6331	0.00829347	0.027617	false	-0.531462	0.00772961	0.0154217	false	-1.12997	7.70268e-07	2.48398e-06	down	chr01	36430978	36440843	+	Os01g0848200
Os01g0848300	0.2226	0.301	0.5208	0.1376	0.1746	0.0841	0.4255	0.177	0.2694	0.2725	0.1894	0.1465	13	18	31	8	11	5	24	10	16	15	11	9	-1.45143	0.0177803	0.0487412	down	NA	NA	NA	NA	-0.404239	0.491761	0.653361	false	-0.452123	0.406353	0.496054	false	-0.820981	0.154329	0.213235	false	chr01	36438950	36442944	-	Os01g0848300
Os01g0848400	0.8585	0.6605	1.2507	0.5747	0.6511	0.5623	0.0269	0.2152	0.5371	0.4968	0.1308	0.1978	33	26	49	22	27	22	1	8	21	18	5	8	-0.685504	0.0925226	0.187516	false	-1.29144	0.0444436	0.100993	false	0.191686	0.816394	0.895573	false	-2.00871	0.000766463	0.00184327	down	-1.7923	0.000853057	0.00188919	down	chr01	36445456	36449951	-	Os01g0848400
Os01g0848550	0.1347	0.1316	0.1322	0.2029	1.1865	0.8605	0.837	1.2538	1.391	0.5718	0.7452	0.4482	2	2	2	3	19	13	12	18	21	8	11	7	NA	NA	NA	NA	0.524015	0.404227	0.547691	false	-0.86379	0.153361	0.28805	false	2.94016	0.000704778	0.0017049	up	NA	NA	NA	NA	chr01	36466416	36467358	-	Os01g0848550
Os01g0848700	14.336	11.5832	10.4801	5.4757	6.1493	6.518	5.0056	5.8128	5.8039	3.4594	3.5051	3.3659	255	211	190	97	118	118	86	100	105	58	62	63	-1.05823	5.17083e-09	4.19335e-08	down	-0.227322	0.278149	0.419293	false	-0.567079	0.0173342	0.0511553	false	-1.31755	2.06872e-12	1.06626e-11	down	-1.85073	2.85333e-19	1.84618e-18	down	chr01	36467919	36470441	-	Os01g0848700
Os01g0848900	12.6075	13.221	14.1504	8.4231	8.2305	8.8205	5.0281	5.2751	5.6914	5.0484	4.8837	5.4546	257	276	294	171	181	183	99	104	118	97	99	117	-0.705752	8.45414e-07	5.40416e-06	false	-0.771729	1.53082e-05	8.43095e-05	false	0.0640127	0.753854	0.854957	false	-1.50957	1.61814e-20	1.17821e-19	down	-1.41137	1.2198e-17	7.47483e-17	down	chr01	36480510	36483990	+	Os01g0848900
Os01g0849000	71.5821	58.3221	57.3571	54.157	43.2844	42.768	41.5991	46.4098	41.1068	17.3779	20.0204	15.3083	791	660	646	596	516	481	444	496	462	181	220	178	-0.472071	2.33964e-05	0.000122973	false	-0.219708	0.0486881	0.108621	false	-1.17388	1.80223e-19	3.63305e-18	down	-0.724165	5.47279e-12	2.75119e-11	false	-1.86365	1.28792e-47	1.67971e-46	down	chr01	36484020	36484818	-	Os01g0849000
Os01g0849100	0.9454	1.477	1.2367	1.1391	1.0223	0.805	0.6525	0.8145	0.7126	0.3678	0.8556	0.5989	30	48	40	36	35	26	20	25	23	11	27	20	-0.359077	0.32711	0.483687	false	-0.545842	0.178843	0.300785	false	-0.13544	0.77719	0.870432	false	-0.936998	0.0180173	0.0331187	false	-1.03787	0.0175225	0.030738	down	chr01	36485437	36489944	-	Os01g0849100
Os01g0849500	2.701	0.7385	1.696	3.58	3.405	4.0338	2.4608	5.6972	4.9926	2.8656	2.0643	2.8749	25	7	16	33	34	38	22	51	47	25	19	28	1.04999	0.0264243	0.06788	false	0.155509	0.681239	0.78388	false	-0.633756	0.125104	0.246721	false	1.17272	0.0184684	0.0338517	up	0.573058	0.282657	0.358407	false	chr01	36496069	36496656	+	Os01g0849500
Os01g0849950	2.1657	2.5554	2.3019	1.2232	0.9619	1.6846	0.1869	0.2799	0.7098	0	0.1361	0.3002	48	58	52	27	23	38	4	6	16	0	3	7	-0.91761	0.00813328	0.0248299	false	-1.80907	0.00134826	0.0050506	down	NA	NA	NA	NA	-2.75489	6.30068e-09	2.63064e-08	down	-4.00394	4.23134e-11	1.88347e-10	down	chr01	36527939	36529713	-	Os01g0849950
Os01g0850000	4.6581	3.5955	4.7879	2.0936	0.9869	1.5692	0.9645	0.8256	0.5234	0.1883	0.9814	0.0843	105	83	110	47	24	36	21	18	12	4	22	2	-1.54689	2.10334e-07	1.45152e-06	down	-1.1087	0.0143321	0.0392942	down	-0.764376	0.293356	0.461383	false	-2.68764	7.64879e-16	4.64057e-15	down	-3.41213	0.000155015	0.00038395	down	chr01	36528042	36529841	+	Os01g0850000
Os01g0850100	343.937	336.498	331.859	184.165	189.827	191.814	98.712	101.926	106.567	118.089	119.848	122.284	9783	9802	9621	5217	5825	5553	2712	2804	3083	3166	3390	3660	-0.894081	1.64137e-192	3.30458e-190	false	-0.981972	3.27429e-141	4.83677e-139	false	0.349373	4.10629e-17	7.33298e-16	false	-1.90821	0	0	down	-1.52464	0	0	down	chr01	36540164	36545196	+	Os01g0850100
Os01g0850200	21.9284	21.0452	20.7237	21.7487	21.9207	24.6082	13.4659	18.7274	13.8978	11.1762	8.1611	9.1428	408	401	393	403	440	466	242	337	263	196	151	179	0.045159	0.67373	0.792665	false	-0.668469	5.64841e-07	3.79374e-06	false	-0.575943	0.000615493	0.00280447	false	-0.655358	1.40268e-06	4.79658e-06	false	-1.19747	2.36885e-17	1.43724e-16	down	chr01	36597719	36600524	-	Os01g0850200
Os01g0850700	47.3964	52.832	53.9105	158.156	151.845	155.003	142.559	140.887	133.451	95.7694	88.828	89.4628	1519	1734	1761	5048	5250	5056	4413	4367	4350	2893	2831	3017	1.53756	2.31628e-211	5.05932e-209	up	-0.258788	2.18059e-12	2.33267e-11	false	-0.48575	2.15275e-31	6.94464e-30	false	1.24648	2.83952e-122	8.64063e-121	up	0.795211	2.51359e-43	3.01476e-42	false	chr01	36622829	36627662	+	Os01g0850700
Os01g0850800	9.9584	10.5066	10.7438	4.1377	5.3051	4.4236	0.8296	0.3945	0.6002	1.8216	1.9568	2.647	261	282	287	108	150	118	21	10	16	45	51	73	-1.2238	1.36532e-14	1.61859e-13	down	-3.02842	2.76182e-21	4.80512e-20	down	1.93859	8.93359e-07	6.72167e-06	up	-4.28565	7.17259e-58	1.11372e-56	down	-2.30959	1.89099e-32	1.79903e-31	down	chr01	36634331	36636717	+	Os01g0850800
Os01g0851000	3.992	2.9171	3.4238	6.5567	6.445	6.3639	8.6765	9.3211	9.6434	9.7046	9.1452	10.0245	151	113	132	247	263	245	317	341	371	346	344	399	0.852338	1.92933e-07	1.33862e-06	false	0.412582	0.000873107	0.00341584	false	0.182635	0.108589	0.221903	false	1.23254	1.88171e-15	1.12332e-14	up	1.44943	1.46558e-21	1.02244e-20	up	chr01	36640971	36647111	+	Os01g0851000
Os01g0851100	30.9852	29.8876	29.7291	14.7151	14.4592	12.9381	9.8706	11.468	10.4411	11.4419	11.1772	12.29	1313	1297	1284	621	661	558	404	470	450	457	471	548	-1.15998	1.338e-53	5.72621e-52	down	-0.507457	4.00098e-07	2.72914e-06	false	0.25585	0.0124298	0.0388343	false	-1.6997	3.81474e-98	9.26251e-97	down	-1.40943	9.45984e-74	1.74367e-72	down	chr01	36643577	36648018	-	Os01g0851100
Os01g0852200	3.8746	3.7834	4.0166	7.9767	7.1378	8.9784	15.0868	15.3441	13.7524	11.634	11.4926	11.8338	159	159	168	326	316	375	598	609	574	450	469	511	0.989686	9.93675e-12	9.71971e-11	false	0.774356	1.55949e-12	1.69325e-11	false	-0.217447	0.019823	0.0572872	false	1.73141	2.91719e-45	3.75564e-44	up	1.54807	3.55407e-34	3.53282e-33	up	chr01	36687545	36695629	-	Os01g0852200
Os01g0853700	17.0451	19.4113	17.5534	12.4435	12.7418	13.3397	6.6998	5.3353	6.82	6.731	4.9763	6.7528	403	470	423	293	325	321	153	122	164	150	117	168	-0.542789	2.02555e-06	1.23317e-05	false	-1.13121	2.94778e-14	3.56624e-13	down	0.0887513	0.641906	0.773414	false	-1.70606	1.04351e-33	1.08911e-32	down	-1.58357	4.53105e-27	3.71288e-26	down	chr01	36763677	36765294	-	Os01g0853700
Os01g0854800	14.2143	11.9623	11.7441	8.4196	8.9284	10.2295	7.6809	5.6725	3.8923	1.3229	1.8808	3.6141	456	393	384	269	309	334	238	176	127	40	60	122	-0.513923	3.79185e-05	0.000191771	false	-0.78007	3.0172e-05	0.000158566	false	-1.2168	0.0148692	0.0449949	down	-1.32665	9.61097e-14	5.29372e-13	down	-2.5074	1.29653e-09	5.2456e-09	down	chr01	36840077	36842114	+	Os01g0854800
Os01g0855000	4.8516	5.3038	4.8257	4.6027	3.4633	4.5258	3.3371	3.7363	3.0923	1.4554	1.6262	1.7277	435	487	441	411	335	413	289	324	282	123	145	163	-0.306888	0.0118973	0.0345273	false	-0.409418	0.00235537	0.00824289	false	-0.957887	2.73664e-10	2.98462e-09	false	-0.748549	2.42128e-10	1.11504e-09	false	-1.67187	1.47811e-34	1.48513e-33	down	chr01	36863177	36871094	-	Os01g0855000
Os01g0855600	28.8084	27.0028	31.5979	13.44	14.6745	12.1832	9.3206	10.5728	9.8869	12.3626	10.112	9.5887	848	814	948	394	466	365	265	301	296	343	296	297	-1.1713	4.10908e-33	1.00888e-31	down	-0.53806	8.88835e-06	5.05118e-05	false	0.224557	0.0913178	0.194498	false	-1.74189	3.3041e-65	5.65097e-64	down	-1.48344	3.62638e-42	4.25086e-41	down	chr01	36942716	36944585	-	Os01g0855600
Os01g0855700	1.0463	0.8466	1.4079	1.2608	0.8036	1.0868	0.4024	0.34	0.97	1.3956	0.5111	0.6535	35	29	48	42	29	37	13	11	33	44	17	23	-0.123805	0.73746	0.838543	false	-0.974205	0.0350355	0.0832694	false	0.691309	0.187257	0.335184	false	-1.13007	0.0156233	0.0290993	down	-0.406667	0.352675	0.432148	false	chr01	36943000	36945124	+	Os01g0855700
Os01g0856000	4.0885	3.6018	2.6815	2.3427	1.7919	2.0959	0.6902	0.8501	1.2016	0.4715	0.7597	0.8236	184	166	123	105	87	96	30	37	55	20	34	39	-0.790603	0.000191319	0.00085962	false	-1.28148	5.55935e-06	3.25259e-05	down	-0.294192	0.439581	0.607	false	-2.10318	6.87248e-16	4.1739e-15	down	-2.36278	9.26276e-18	5.69865e-17	down	chr01	36952073	36956727	+	Os01g0856000
Os01g0857100	3.0211	1.3931	4.4462	1.601	1.4002	2.4736	0.6951	1.6486	3.2179	0.5342	1.6034	1.7546	36	17	54	19	18	30	8	19	39	6	19	22	-0.750449	0.105462	0.207881	false	-0.0731077	0.891182	0.932727	false	-0.392441	0.513393	0.671111	false	-0.856019	0.104404	0.157065	false	-1.21382	0.0221246	0.0379698	down	chr01	37025077	37025833	-	Os01g0857100
Os01g0857200	0.7443	0.3115	0.5737	0.8541	1.8726	0.9402	1.2109	2.0338	1.8817	1.8048	0.4277	0.4042	14	6	11	16	38	18	22	37	36	32	8	8	1.12033	0.0502757	0.115594	false	0.37831	0.392955	0.536601	false	-0.8514	0.116723	0.234333	false	1.46852	0.00483118	0.0100666	up	NA	NA	NA	NA	chr01	37034026	37035656	-	Os01g0857200
Os01g0857400	55.1429	55.5109	55.8801	40.4567	37.9076	41.8913	39.1025	37.9488	44.2258	26.1983	25.2961	26.5399	1552	1600	1603	1134	1151	1200	1063	1033	1266	695	708	786	-0.525159	2.71044e-17	3.65066e-16	false	-0.0880749	0.23108	0.364745	false	-0.516754	2.64604e-11	3.17153e-10	false	-0.645259	2.02817e-21	1.52853e-20	false	-1.12793	1.41703e-64	2.358e-63	down	chr01	37043496	37049889	-	Os01g0857400
Os01g0857500	0.5924	1.2015	1.5202	1.8761	1.563	2.2836	3.6802	3.3455	3.0021	1.9823	1.5123	1.8623	13	27	34	41	37	51	78	71	67	41	33	43	0.729522	0.0728747	0.155151	false	0.709149	0.0139911	0.0385187	false	-0.784793	0.00681844	0.023338	false	1.40525	8.07958e-05	0.000224411	up	0.655208	0.118762	0.169765	false	chr01	37062340	37064615	+	Os01g0857500
Os01g0858350	8.9099	7.5331	9.7723	8.7282	7.1175	10.1421	9.787	8.8753	9.4368	4.9954	3.8971	3.7174	246	213	275	240	212	285	261	237	265	130	107	108	-0.0682887	0.668547	0.789343	false	0.0127675	0.932204	0.959502	false	-1.03934	5.4314e-10	5.74644e-09	down	-0.0882071	0.544556	0.628702	false	-1.09261	1.68662e-09	6.7721e-09	down	chr01	37097377	37099130	-	Os01g0858350
Os01g0859100	110.052	93.8519	102.891	52.9071	52.0884	49.0454	29.9202	31.4276	32.4683	22.8407	18.8972	18.483	3016	2634	2874	1444	1540	1368	792	833	905	590	515	533	-1.04846	1.53329e-68	8.83092e-67	down	-0.816249	8.29783e-34	2.22993e-32	false	-0.521661	1.50366e-08	1.39628e-07	false	-1.89701	1.05364e-184	5.24159e-183	down	-2.38493	1.18644e-209	5.93987e-208	down	chr01	37146919	37149119	-	Os01g0859100
Os01g0859500	3.1144	2.3545	2.3985	3.8334	3.4457	4.2117	3.8485	5.8517	3.9182	6.7861	6.3311	6.4606	93	72	73	114	111	128	111	169	119	191	188	203	0.492053	0.0279275	0.0711018	false	0.143934	0.498852	0.634355	false	0.643974	0.0005336	0.00247048	false	0.603905	0.0113693	0.0218858	false	1.28188	7.11941e-11	3.12187e-10	up	chr01	37181505	37188288	-	Os01g0859500
Os01g0860400	6.2773	5.6226	5.7421	11.5635	8.5749	10.2484	16.1741	15.5184	19.3509	15.9736	17.0862	12.4245	133	122	124	244	196	221	331	318	417	319	360	277	0.729009	3.05807e-05	0.000157516	false	0.649256	7.18953e-06	4.13541e-05	false	-0.0487098	0.72368	0.832227	false	1.34552	3.78607e-18	2.52308e-17	up	1.33159	1.14311e-15	6.44975e-15	up	chr01	37235781	37237206	+	Os01g0860400
Os01g0860800	267.819	273.278	271.451	140.084	139.959	136.714	90.7875	92.1513	87.8987	69.8285	71.4812	66.5528	17546	18335	18126	9140	9892	9116	5745	5839	5857	4312	4657	4588	-1.01824	0	0	down	-0.723106	2.30751e-132	3.11138e-130	false	-0.262239	6.6708e-14	9.6988e-13	false	-1.7736	0	0	down	-2.00157	0	0	down	chr01	37269811	37274701	+	Os01g0860800
Os01g0860900	1.0321	0.7055	1.6709	0.2591	0.9089	0.8113	1.122	0.8004	0.5581	0.2738	0.5709	0.049	20	14	33	5	19	16	21	15	11	5	11	1	-0.835563	0.143286	0.263419	false	0.218555	0.718229	0.810332	false	NA	NA	NA	NA	-0.650511	0.220793	0.298506	false	-1.97342	0.00532904	0.010366	down	chr01	37275755	37277138	-	Os01g0860900
Os01g0862800	6.5719	5.9198	5.1483	2.1485	2.1723	1.5517	0.6857	0.4741	0.2504	1.7296	1.8955	1.5009	129	119	103	42	46	31	13	9	5	32	37	31	-1.64028	2.77312e-10	2.47804e-09	down	-2.16569	9.8818e-06	5.57341e-05	down	1.98668	8.04034e-05	0.00044148	up	-3.84115	1.97649e-24	1.62953e-23	down	-1.81831	2.05551e-11	9.30435e-11	down	chr01	37334397	37336207	+	Os01g0862800
Os01g0863100	3.213	3.0452	1.7616	1.5657	1.4672	2.2516	0.7827	0.9527	1.5331	0.9274	1.0216	1.4145	136	132	76	66	67	97	32	39	66	37	43	63	-0.656886	0.0130012	0.0372916	false	-0.790569	0.0115389	0.0327792	false	0.161443	0.638847	0.771264	false	-1.47862	9.97404e-07	3.46481e-06	down	-1.2837	9.11113e-06	2.62997e-05	down	chr01	37349398	37352086	-	Os01g0863100
Os01g0863166	7.102	8.1638	8.9084	5.6868	6.0554	6.4479	3.1024	5.0193	3.0936	4.7052	4.1283	4.1578	237	279	303	189	218	219	100	162	105	148	137	146	-0.465854	0.00136797	0.00514834	false	-0.799946	4.32926e-05	0.000221349	false	0.33201	0.117023	0.23476	false	-1.29803	1.09266e-11	5.3956e-11	down	-0.932031	7.09693e-09	2.71961e-08	false	chr01	37353469	37356150	-	Os01g0863166
Os01g0863300	128.169	127.812	121.867	107.578	112.441	105.023	55.9731	56.7947	56.9265	101.723	111.718	110.988	2072	2116	2008	1732	1961	1728	874	888	936	1550	1796	1888	-0.271829	2.58599e-07	1.76774e-06	false	-1.03899	4.13085e-65	2.38909e-63	down	1.05517	8.05742e-64	5.46693e-62	up	-1.34302	1.29619e-112	3.62857e-111	down	-0.253633	5.35176e-06	1.58369e-05	false	chr01	37358205	37359556	+	Os01g0863300
Os01g0863800	0.2914	1.3516	0.143	0.8778	0.5402	0.7874	0.9051	1.9585	3.0084	1.1594	0.6593	1.7309	4	19	2	12	8	11	12	26	42	15	9	25	NA	NA	NA	NA	1.31756	0.0194764	0.0509241	false	-0.60535	0.258802	0.422298	false	1.52851	0.0282526	0.0494352	up	0.954046	0.210666	0.279216	false	chr01	37381402	37382273	+	Os01g0863800
Os01g0864200	4.8319	6.652	9.0929	3.4201	4.3321	4.4362	1.1481	1.3104	1.2461	0.4202	1.9117	0.9033	61	86	117	43	59	57	14	16	16	5	24	12	-0.811215	0.00475007	0.0155337	false	-1.81965	2.56715e-06	1.5734e-05	down	-0.0725839	0.904777	0.948574	false	-2.66353	3.00352e-13	1.60858e-12	down	-2.69927	1.33089e-10	5.74612e-10	down	chr01	37403082	37403883	+	Os01g0864200
Os01g0864300	1.0372	1.5825	1.0812	1.1065	0.3004	0.9554	0.4698	0.4022	0.1275	0.1375	0.0652	0.3696	16	25	17	17	5	15	7	6	2	2	1	6	-0.709244	0.221551	0.36455	false	NA	NA	NA	NA	NA	NA	NA	NA	-2.08549	0.00218852	0.00486621	down	-2.71017	0.000534202	0.00122127	down	chr01	37406262	37407241	-	Os01g0864300
Os01g0865100	379.103	371.101	375.301	675.665	671.771	671.585	657.521	673.93	648.236	1317.08	1346.35	1333.14	10097	10122	10188	17922	19302	18205	16915	17360	17560	33064	35659	37362	0.788175	6.51898e-239	1.75505e-236	false	-0.129576	3.94175e-09	3.2719e-08	false	1.13336	0	0	up	0.626355	4.62882e-127	1.47763e-125	false	1.79394	0	0	up	chr01	37440434	37444669	-	Os01g0865100
Os01g0865700	23.047	24.2902	22.9458	13.663	15.7268	15.8761	6.9558	6.375	7.9435	10.7821	12.9563	11.9211	542	585	550	320	399	380	158	145	190	239	303	295	-0.689346	3.45613e-11	3.26345e-10	false	-1.18967	3.79986e-17	5.52863e-16	down	0.864538	9.73827e-09	9.23289e-08	false	-1.91111	4.93109e-53	7.16308e-52	down	-1.01246	2.91542e-19	1.88374e-18	down	chr01	37464074	37465567	-	Os01g0865700
Os01g0866000	2.3781	2.9192	1.7999	0.7505	2.6452	1.6022	1.7586	0.9835	1.4697	1.2975	1.2298	0.3229	35	44	27	11	42	24	25	14	22	18	18	5	-0.556862	0.215614	0.357575	false	-0.351765	0.487447	0.62469	false	-0.451842	0.428407	0.597091	false	-0.940794	0.0279385	0.0489588	false	-1.35941	0.00749421	0.0141325	down	chr01	37505155	37506089	+	Os01g0866000
Os01g0866100	97.5155	82.3494	86.1701	54.4598	58.9606	59.3752	51.4663	40.1499	49.11	42.2089	43.0414	45.2045	1228	1062	1106	683	801	761	626	489	629	501	539	599	-0.676768	2.32929e-17	3.15195e-16	false	-0.39724	4.27926e-05	0.000218938	false	0.0106393	0.916974	0.955929	false	-1.1064	2.07102e-31	2.05619e-30	down	-1.06133	1.21656e-35	1.25262e-34	down	chr01	37509885	37513263	+	Os01g0866100
Os01g0866133	523.995	517.849	523.206	358.813	339.269	345.264	271.825	265.84	277.198	268.891	266.311	269.147	9436	9550	9603	6435	6591	6328	4728	4630	5077	4564	4769	5100	-0.640072	3.02355e-93	2.58319e-91	false	-0.457457	1.30214e-40	4.26543e-39	false	0.100886	0.00185354	0.00746513	false	-1.12976	5.9242e-288	5.08461e-286	down	-0.994651	9.4981e-253	6.00858e-251	false	chr01	37510909	37512831	-	Os01g0866133
Os01g0866200	231.198	272.311	264.446	218.954	213.604	214.035	108.383	103.075	111.469	112.332	114.662	120.643	2129	2568	2482	2008	2122	2006	964	918	1044	975	1050	1169	-0.303677	4.60426e-07	3.05802e-06	false	-1.10239	8.25782e-80	5.94768e-78	down	0.226421	0.000983882	0.00426986	false	-1.43841	1.55784e-96	3.7133e-95	down	-1.17785	4.7955e-67	8.20877e-66	down	chr01	37513878	37514462	+	Os01g0866200
Os01g0867400	43.8324	49.0234	46.0365	45.3696	48.7741	45.3432	25.7889	29.1489	26.2944	51.3178	52.2329	47.8949	454	520	486	468	545	478	258	292	277	501	538	522	-0.048797	0.624195	0.755028	false	-0.88172	3.25247e-15	4.17902e-14	false	1.01822	1.66913e-20	3.54494e-19	up	-0.962656	9.14996e-17	5.77256e-16	false	0.0897122	0.373041	0.453327	false	chr01	37557352	37558009	-	Os01g0867400
Os01g0867600	12.3673	13.1865	14.8273	10.7475	8.3794	7.8738	7.8088	6.3076	6.4342	11.1499	10.0942	8.9862	446	487	545	386	326	289	272	220	236	379	362	341	-0.636557	6.98337e-07	4.51132e-06	false	-0.494846	0.000808123	0.0031885	false	0.675758	5.27754e-07	4.08029e-06	false	-1.16399	6.46635e-20	4.60246e-19	down	-0.453827	0.000139564	0.000348014	false	chr01	37566054	37575892	+	Os01g0867600
Os01g0868000	291.471	274.392	286.089	194.387	203.26	196.534	119.522	121.106	125.573	142.266	139.261	135.726	4845	4671	4847	3218	3645	3325	1919	1947	2123	2229	2302	2374	-0.574511	2.07675e-49	8.04064e-48	false	-0.799331	3.8486e-72	2.52852e-70	false	0.307478	1.01053e-10	1.14668e-09	false	-1.4061	3.56954e-228	2.27896e-226	down	-1.06443	7.20064e-142	2.39815e-140	down	chr01	37590034	37592446	-	Os01g0868000
Os01g0868600	0.2002	0.5865	0.6547	0.6365	0.3093	0.7868	0.1382	0	0.0984	0.2124	0.0671	0.0951	6	18	20	19	10	24	4	0	3	6	2	3	0.204654	0.729362	0.833263	false	-2.96836	0.000496361	0.00206301	down	NA	NA	NA	NA	-2.79588	0.00227492	0.00504482	down	-1.99261	0.0155644	0.0276005	down	chr01	37641515	37643418	+	Os01g0868600
Os01g0869200	7.6549	6.2033	7.975	9.5089	9.4365	10.3901	8.6198	7.67	9.311	16.5359	15.3955	13.2746	194	161	206	240	258	268	211	188	240	395	388	354	0.371376	0.0143064	0.0405188	false	-0.296707	0.0380107	0.0888834	false	0.93809	3.09406e-12	3.98915e-11	false	0.0420748	0.797172	0.844851	false	1.01513	3.65218e-12	1.73942e-11	up	chr01	37664233	37667335	+	Os01g0869200
Os01g0870100	2.1906	1.9806	2.0219	3.2587	4.6478	4.3206	8.4671	7.3151	7.7059	7.9709	7.4082	8.5278	135	125	127	200	309	271	504	436	483	463	454	553	0.927388	7.57466e-08	5.52888e-07	false	0.839165	2.0744e-10	1.91595e-09	false	0.145882	0.154989	0.290444	false	1.73509	3.4978e-36	3.84955e-35	up	1.91501	8.71207e-45	1.0771e-43	up	chr01	37714857	37720652	-	Os01g0870100
Os01g0870201	1.6737	1.3501	1.6421	2.4843	2.4958	3.4319	3.8423	3.1601	3.3627	5.9447	4.7565	2.2822	23	19	23	34	37	48	51	42	47	77	65	33	0.795299	0.0434487	0.102713	false	0.200532	0.539569	0.669181	false	0.440148	0.197115	0.348507	false	0.963367	0.0106809	0.0206778	false	1.43961	0.000383212	0.000896961	up	chr01	37722462	37726352	+	Os01g0870201
Os01g0871100	5.1654	4.9516	5.2224	4.2062	4.029	4.9204	2.087	1.9865	2.5084	1.7376	1.9003	2.4844	164	161	169	133	138	159	64	61	81	52	60	83	-0.277069	0.111489	0.216916	false	-1.09844	3.66296e-07	2.51261e-06	down	0.017272	0.948642	0.973819	false	-1.40749	9.34163e-12	4.6305e-11	down	-1.3557	3.8116e-10	1.59996e-09	down	chr01	37763432	37770402	+	Os01g0871100
Os01g0871200	87.5867	91.4787	88.9642	66.2863	65.08	66.0916	49.5138	48.9947	49.5948	58.5692	61.9545	62.3507	5388	5763	5578	4061	4319	4138	2942	2915	3103	3396	3790	4036	-0.496021	3.15538e-43	1.0348e-41	false	-0.515949	6.05584e-43	2.09622e-41	false	0.424371	6.74598e-27	1.87397e-25	false	-1.04419	1.74181e-165	7.61425e-164	down	-0.58564	3.6936e-52	5.19246e-51	false	chr01	37773994	37778565	+	Os01g0871200
Os01g0873200	2.2471	1.9121	3.7479	1.386	2.44	1.924	1.3959	1.8919	1.9253	1.3623	1.2589	1.1288	70	61	119	43	82	61	42	57	61	40	39	37	-0.513348	0.0912601	0.185656	false	-0.243964	0.420654	0.563139	false	-0.357949	0.257882	0.421514	false	-0.789613	0.00948144	0.018583	false	-1.11271	0.000488381	0.00112336	down	chr01	37866333	37868311	+	Os01g0873200
Os01g0873700	39.7428	41.3556	42.8513	21.4528	24.0105	25.4874	18.7527	23.2634	19.705	15.1649	17.0356	20.1244	1051	1120	1155	565	685	686	479	595	530	378	448	560	-0.859797	2.18205e-26	4.25262e-25	false	-0.302571	0.00322567	0.0108841	false	-0.116716	0.319019	0.488727	false	-1.1947	3.20195e-41	3.87525e-40	down	-1.27664	1.27089e-40	1.44606e-39	down	chr01	37887626	37890353	+	Os01g0873700
Os01g0874300	110.697	107.373	95.6358	59.2811	61.7372	61.5722	29.3521	30.6487	33.1957	55.3288	48.732	46.8141	1800	1788	1585	960	1083	1019	461	482	549	848	788	801	-0.835397	1.07501e-35	2.83159e-34	false	-1.07086	2.60718e-39	8.23782e-38	down	0.813263	1.14241e-18	2.20255e-17	false	-1.93832	9.97404e-134	3.37232e-132	down	-1.09127	1.67863e-45	2.10438e-44	down	chr01	37932258	37933372	+	Os01g0874300
Os01g0876300	16.9823	19.8059	22.7164	13.1132	10.5092	13.5365	6.8842	5.787	6.867	6.8008	7.312	7.3194	355	424	484	273	237	288	139	117	146	134	152	161	-0.735963	1.26743e-07	9.01314e-07	false	-1.02721	4.11364e-10	3.69638e-09	down	0.253416	0.156171	0.292016	false	-1.79544	4.90157e-32	4.9249e-31	down	-1.50763	3.19824e-24	2.43317e-23	down	chr01	38022813	38024140	-	Os01g0876300
Os01g0876400	141.116	139.892	136.589	90.6332	85.989	86.7748	52.5571	56.1395	49.56	48.0001	48.5307	44.1435	6313	6409	6228	4038	4150	3951	2271	2429	2255	2024	2159	2078	-0.719946	4.03714e-89	3.29127e-87	false	-0.836371	4.76015e-69	2.95971e-67	false	-0.0503647	0.362136	0.532725	false	-1.58852	2.5017e-289	2.163e-287	down	-1.60471	0	0	down	chr01	38026660	38030181	-	Os01g0876400
Os01g0876800	26.1484	30.5387	29.215	22.6124	23.7043	25.9462	16.4578	21.23	17.8945	9.2575	11.5836	11.4671	908	1086	1034	782	888	917	552	713	632	303	400	419	-0.304971	0.000204664	0.00091355	false	-0.479879	5.55722e-07	3.73358e-06	false	-0.661481	1.56286e-08	1.45007e-07	false	-0.816898	3.35159e-17	2.14566e-16	false	-1.44393	1.45399e-45	1.82572e-44	down	chr01	38048047	38054353	+	Os01g0876800
Os01g0878300	6.0094	6.6077	5.9786	18.2206	18.0374	20.5414	36.5979	36.2015	36.659	34.4855	38.154	36.2336	357	402	362	1078	1156	1242	2100	2080	2215	1931	2254	2265	1.55546	2.48904e-67	1.39537e-65	up	0.845641	2.33895e-45	8.52907e-44	false	0.112315	0.0241717	0.067252	false	2.36875	1.82177e-231	1.18572e-229	up	2.51517	1.06788e-240	6.32576e-239	up	chr01	38112112	38117971	+	Os01g0878300
Os01g0878800	146.513	147.055	159.531	110.605	110.342	112.493	79.0951	74.2387	74.8127	51.6873	55.1533	47.561	2869	2949	3184	2157	2331	2242	1496	1406	1490	954	1074	980	-0.497546	2.05958e-24	3.75772e-23	false	-0.648701	1.14889e-35	3.28545e-34	false	-0.444054	5.03249e-11	5.88173e-10	false	-1.17857	6.33182e-103	1.60738e-101	down	-1.58822	6.15892e-143	2.06897e-141	down	chr01	38139223	38142619	-	Os01g0878800
Os01g0879300	9.0621	6.6595	7.8828	4.0337	4.2433	5.4157	3.5787	2.4149	2.7556	3.7664	4.6973	2.3972	97	73	86	43	49	59	37	25	30	38	50	27	-0.840136	0.00183534	0.00668982	false	-0.747589	0.02958	0.0723649	false	0.429546	0.261655	0.425504	false	-1.62019	8.83706e-08	3.3828e-07	down	-1.15648	0.000172017	0.000423256	down	chr01	38151365	38152044	+	Os01g0879300
Os01g0880800	19.8554	16.2107	17.7224	13.9227	9.6615	13.8552	5.957	4.7789	5.8427	12.2089	12.3783	13.3117	421	352	383	294	221	299	122	98	126	244	261	297	-0.57846	6.96363e-05	0.000338077	false	-1.27489	2.09175e-12	2.24074e-11	down	1.3126	2.45461e-16	4.20078e-15	up	-1.88525	6.87116e-35	7.34146e-34	down	-0.538212	2.28833e-05	6.29696e-05	false	chr01	38224446	38225878	+	Os01g0880800
Os01g0881500	230.424	221.479	228.131	196.451	195.058	192.372	125.306	128	127.497	207.941	216.437	213.533	7918	7794	7990	6723	7231	6728	4159	4254	4456	6735	7396	7721	-0.2748	9.63068e-20	1.47571e-18	false	-0.717721	1.74402e-114	1.97304e-112	false	0.86417	1.2239e-175	3.09351e-173	false	-1.02479	3.39041e-210	1.95186e-208	down	-0.126365	3.05197e-05	8.2645e-05	false	chr01	38261856	38265489	-	Os01g0881500
Os01g0882000	22.7238	21.3466	20.5614	13.4922	15.693	16.0285	7.4025	6.543	8.2419	4.752	7.1487	6.2092	553	532	510	327	412	397	174	154	204	109	173	159	-0.569714	8.73985e-08	6.34139e-07	false	-1.12748	6.72979e-16	9.00099e-15	down	-0.172126	0.35416	0.524393	false	-1.72933	4.51994e-43	5.62436e-42	down	-1.867	5.84102e-40	6.56586e-39	down	chr01	38287883	38289428	+	Os01g0882000
Os01g0882100	53.2609	60.1537	55.0889	41.2373	44.9087	47.2864	19.5986	14.9284	22.0822	17.3605	13.2284	12.8065	166	192	175	128	151	150	59	45	70	51	41	42	-0.391812	0.0210604	0.0562074	false	-1.3366	3.45099e-09	2.88416e-08	down	-0.267449	0.382733	0.553141	false	-1.76047	3.33203e-16	2.05239e-15	down	-1.99584	1.88557e-18	1.18734e-17	down	chr01	38290773	38290970	+	Os01g0882100
Os01g0882200	8.2822	6.1574	7.2025	3.5911	3.6641	5.2709	5.4566	7.0064	4.4417	2.696	1.9875	4.0249	88	67	78	38	42	57	56	72	48	27	21	45	-0.843848	0.00319634	0.0109669	false	0.330787	0.291524	0.433509	false	-0.832089	0.018164	0.0532216	false	-0.545469	0.048645	0.0801378	false	-1.34279	4.40605e-05	0.000117186	down	chr01	38291672	38292452	-	Os01g0882200
Os01g0882300	44.5498	42.037	41.9978	26.4474	27.002	25.4334	21.2376	20.4521	20.6145	17.0997	16.804	15.5823	1277	1234	1227	755	835	742	588	567	601	462	479	470	-0.759489	1.85249e-27	3.74919e-26	false	-0.441756	7.62475e-08	5.62805e-07	false	-0.213316	0.0217106	0.0616881	false	-1.23352	7.40806e-62	1.22066e-60	down	-1.41271	6.22907e-70	1.09609e-68	down	chr01	38299999	38305642	+	Os01g0882300
Os01g0882400	4.995	3.0227	4.7627	3.1082	3.1954	2.2811	1.4567	1.673	3.666	1.2689	2.2639	1.0697	71	44	69	44	49	33	20	23	53	17	32	16	-0.627138	0.0485826	0.112393	false	-0.434733	0.278399	0.41948	false	-0.446425	0.349729	0.520432	false	-1.09422	0.00408867	0.00864948	down	-1.50773	0.000103484	0.000262774	down	chr01	38305824	38306726	+	Os01g0882400
Os01g0882800	4.071	5.3114	5.6053	3.0572	1.3001	2.4537	0.4604	1.2026	0.4709	0.1089	0.4472	0.0975	119	159	167	89	41	73	13	34	14	3	13	3	-1.19696	5.38369e-06	3.08155e-05	down	-1.77668	2.24165e-05	0.000119789	down	NA	NA	NA	NA	-3.00546	3.01242e-21	2.25077e-20	down	-4.55617	2.07098e-27	1.71391e-26	down	chr01	38310588	38313631	-	Os01g0882800
Os01g0883800	0.4622	0.4923	0.9894	1.5188	2.181	1.9815	5.481	6.4729	4.6267	2.4071	5.4504	4.2724	11	12	24	36	56	48	126	149	112	54	129	107	1.49157	0.000488675	0.00203275	up	1.44092	8.90034e-09	7.19975e-08	up	-0.327882	0.19738	0.348717	false	2.90154	4.16879e-18	2.77182e-17	up	2.6072	3.53757e-11	1.58131e-10	up	chr01	38382385	38385469	+	Os01g0883800
Os01g0884700	13.3879	16.2154	15.977	13.3782	16.3475	16.2527	9.929	7.0543	7.1511	11.8137	8.2201	11.1327	208	258	253	207	274	257	149	106	113	173	127	182	-0.0425954	0.773126	0.862106	false	-1.03243	5.6333e-09	4.61652e-08	down	0.489047	0.0162435	0.0485089	false	-1.10743	8.35664e-10	3.71545e-09	down	-0.584042	0.000768002	0.00171436	false	chr01	38432707	38433693	-	Os01g0884700
Os01g0885200	77.2983	75.5859	78.611	41.2624	46.9031	44.165	38.5238	36.1983	38.4273	33.1378	30.3166	32.6258	2846	2850	2950	1513	1863	1655	1370	1289	1439	1150	1110	1264	-0.861283	4.6033e-60	2.23439e-58	false	-0.327377	1.18795e-07	8.61238e-07	false	-0.116395	0.0648833	0.148451	false	-1.22097	4.36662e-123	1.33919e-121	down	-1.30319	2.08157e-128	6.19679e-127	down	chr01	38448148	38450486	-	Os01g0885200
Os01g0885500	0.5101	0.3832	0.3657	0.8274	0.8911	0.694	1.3406	1.0549	0.7523	1.9566	1.5586	0.9509	26	20	19	42	49	36	66	52	39	94	79	51	0.885262	0.021931	0.0581969	false	0.280043	0.39126	0.534998	false	0.622704	0.0473587	0.115698	false	1.13339	0.00331966	0.00714327	up	1.79134	1.04801e-06	3.33439e-06	up	chr01	38469634	38475218	-	Os01g0885500
Os01g0885700	7.5427	6.9623	6.6131	4.3508	3.974	4.7754	1.3529	2.5364	2.502	4.7673	4.4725	5.1636	329	311	294	189	187	212	57	107	111	196	194	237	-0.744293	9.63455e-08	6.96872e-07	false	-1.13475	1.47558e-07	1.05492e-06	down	1.29091	7.06299e-10	7.381e-09	up	-1.9103	3.37804e-23	2.69863e-22	down	-0.585394	2.41984e-05	6.64e-05	false	chr01	38481235	38484005	+	Os01g0885700
Os01g0885900	3.1273	2.8792	3.6819	2.3326	0.7454	1.0535	0	0.0924	0.1757	0.5688	0.2696	0.2547	35	33	42	26	9	12	0	1	2	6	3	3	-1.2904	0.00581295	0.0185076	down	NA	NA	NA	NA	NA	NA	NA	NA	-5.34275	1.65775e-08	6.73419e-08	down	-3.19731	1.27463e-07	4.42162e-07	down	chr01	38489459	38490169	+	Os01g0885900
Os01g0886300	61.079	55.4856	53.4618	43.0334	42.9694	41.5357	36.1608	38.3136	41.8796	30.5292	27.0017	26.8757	2095	1949	1869	1470	1590	1450	1198	1271	1461	987	921	970	-0.469354	2.99005e-15	3.65709e-14	false	-0.233075	0.000296628	0.00129385	false	-0.344609	3.59808e-06	2.48751e-05	false	-0.734627	1.08406e-27	9.76567e-27	false	-1.0452	1.34412e-50	1.85045e-49	down	chr01	38509123	38513469	+	Os01g0886300
Os01g0886350	0.8969	0.5109	0.7699	0.7129	0.6581	0.5507	1.3154	1.0432	0.9553	0.1982	0	0.2841	24	14	21	19	19	15	34	27	26	5	0	8	-0.233685	0.637968	0.765966	false	0.684079	0.121915	0.224847	false	-2.65166	5.38739e-05	0.000306797	down	0.417762	0.351612	0.440239	false	-2.20175	0.0036281	0.00727308	down	chr01	38515103	38516802	-	Os01g0886350
Os01g0886500	5.7073	9.023	5.133	10.6429	9.2582	10.0136	18.8522	15.385	17.5025	14.417	10.7269	17.1757	84	136	77	156	147	150	268	219	262	200	157	266	0.534359	0.0167273	0.0463234	false	0.690201	1.10076e-05	6.16338e-05	false	-0.169009	0.31607	0.485212	false	1.19206	4.65502e-09	1.96278e-08	up	1.05619	4.53747e-06	1.35357e-05	up	chr01	38517646	38520243	-	Os01g0886500
Os01g0886900	43.9427	40.3849	41.2927	38.4996	35.7561	37.3792	20.3113	19.9761	22.8079	26.0878	23.194	29.6985	1326	1248	1270	1157	1164	1148	592	583	700	742	696	943	-0.225282	0.000609789	0.00248707	false	-0.923359	3.67604e-32	9.46223e-31	false	0.443951	4.3615e-06	2.9777e-05	false	-1.18082	7.95596e-52	1.13599e-50	down	-0.702909	5.64131e-17	3.36398e-16	false	chr01	38534739	38539826	+	Os01g0886900
Os01g0888200	0.6563	0.3845	1.159	2.7677	2.19	1.8055	5.1639	2.0357	2.7101	2.5066	1.7159	2.4948	5	3	9	21	18	14	38	15	21	18	13	20	1.56515	0.020537	0.0550468	false	0.449492	0.367975	0.512711	false	-0.440053	0.380017	0.55067	false	1.98098	0.00259383	0.00569383	up	1.57577	0.0228575	0.0391295	up	chr01	38596931	38597801	+	Os01g0888200
Os01g0888800	20.2361	23.8092	22.9463	13.9903	13.5302	16.949	11.4199	13.3771	11.5789	4.4874	4.8371	4.0984	244	294	282	168	176	208	133	156	142	51	58	52	-0.64731	1.86759e-05	9.94033e-05	false	-0.39077	0.0243843	0.0617717	false	-1.31936	3.68666e-09	3.64404e-08	down	-1.07019	9.17711e-12	4.55376e-11	down	-2.35537	7.79045e-34	7.67831e-33	down	chr01	38637420	38638185	+	Os01g0888800
Os01g0888900	205.843	214.279	209.597	187.719	203.988	222.237	67.706	60.8551	75.831	240.633	223.696	221.665	1983	2114	2058	1801	2120	2179	630	567	743	2185	2143	2247	-0.0917141	0.123336	0.234816	false	-1.68706	9.53383e-100	9.21286e-98	down	1.86529	1.94124e-151	3.98664e-149	up	-1.81082	5.15489e-135	1.76585e-133	down	0.0885338	0.0932633	0.137686	false	chr01	38645146	38645757	-	Os01g0888900
Os01g0889900	4.6611	4.5071	4.3724	2.7625	4.1942	2.7702	2.0951	1.4106	1.7437	0.9167	0.7774	0.7779	205	203	196	121	199	124	89	60	78	38	34	36	-0.529986	0.00405176	0.0135267	false	-0.992554	2.48557e-05	0.000132032	false	-0.968385	0.00115295	0.00492187	false	-1.55546	3.12417e-15	1.84901e-14	down	-2.4903	3.63987e-28	3.06904e-27	down	chr01	38688239	38692619	-	Os01g0889900
Os01g0891066	8.0528	8.0964	8.3691	4.0729	4.2576	3.8682	1.5439	2.8371	1.7008	4.1769	4.7988	4.195	135	139	143	68	77	66	25	46	29	66	80	74	-1.06172	4.01531e-07	2.68534e-06	down	-1.10688	0.0004909	0.00204215	down	1.23586	7.71985e-05	0.000425893	up	-2.20136	1.30885e-16	8.2021e-16	down	-0.930898	1.24432e-05	3.53224e-05	false	chr01	38749092	38750656	-	Os01g0891066
Os01g0891100	7.1051	4.8974	4.5107	2.6579	3.4867	3.6958	0.7212	2.3047	1.0958	2.9561	0.7005	3.1775	51	36	33	19	27	27	5	16	8	20	5	24	-0.799279	0.039993	0.096008	false	-1.3589	0.0153589	0.0416465	down	0.850978	0.211121	0.365836	false	-2.19087	1.2429e-05	3.82484e-05	down	-1.30531	0.00754953	0.0142276	down	chr01	38750313	38750768	+	Os01g0891100
Os01g0892300	0.9369	0.7037	0.3535	0.5065	1.3027	0.2478	0.0373	0.149	0.1417	0.1529	0.3624	0.1712	26	20	10	14	39	7	1	4	4	4	10	5	-0.00404067	0.994619	0.996647	false	NA	NA	NA	NA	NA	NA	NA	NA	-2.7849	0.000394224	0.000991527	down	-1.56964	0.0213407	0.0367545	down	chr01	38795480	38797375	+	Os01g0892300
Os01g0892500	68.1006	70.4867	76.877	31.8276	32.8796	32.016	11.3526	12.0262	9.4281	9.6554	8.7946	9.7036	1534	1626	1765	714	799	734	247	262	216	205	197	230	-1.21055	5.11123e-67	2.84472e-65	down	-1.66254	2.84022e-54	1.27409e-52	down	-0.100014	0.499226	0.659698	false	-2.9058	4.16027e-212	2.46783e-210	down	-2.97062	4.09254e-226	2.21054e-224	down	chr01	38807395	38810531	-	Os01g0892500
Os01g0892800	7.8089	7.6917	8.6652	2.1229	2.339	2.9484	1.4828	1.6218	1.3746	1.1939	1.4402	1.037	229	231	259	62	74	88	42	46	41	33	42	32	-1.76067	4.14202e-21	6.72984e-20	down	-0.82797	0.00364425	0.0121137	false	-0.167916	0.618676	0.755758	false	-2.62132	6.50793e-37	7.27863e-36	down	-2.75519	1.29263e-35	1.32858e-34	down	chr01	38818767	38822164	+	Os01g0892800
Os01g0893300	0.9094	1.2686	3.4415	2.4785	5.2986	3.1911	3.7661	5.5073	5.8757	3.9971	5.6176	6.7905	7	10	27	19	44	25	28	41	46	29	43	55	0.909096	0.0960457	0.192983	false	0.361724	0.364763	0.509705	false	0.237129	0.501488	0.661661	false	1.23982	0.0137434	0.0259569	up	1.51034	0.00226885	0.00470757	up	chr01	38841929	38842417	+	Os01g0893300
Os01g0893400	20.9022	18.9547	20.0301	11.548	12.2399	11.8678	6.363	5.1906	5.0854	5.2938	4.4363	5.3203	687	638	671	378	434	397	202	165	170	164	145	184	-0.802485	2.6502e-17	3.57159e-16	false	-1.20174	1.9274e-19	3.09773e-18	down	-0.0243852	0.885956	0.937992	false	-2.03685	1.40806e-65	2.41879e-64	down	-2.02652	1.1242e-63	1.84435e-62	down	chr01	38843729	38846523	+	Os01g0893400
Os01g0894300	104.411	96.9791	98.6714	62.8956	68.3703	67.7421	27.5479	30.3547	25.8432	31.1899	33.4666	30.4749	2582	2456	2487	1549	1824	1705	658	726	650	727	823	793	-0.646905	1.78814e-34	4.54455e-33	false	-1.35067	1.3752e-78	9.81344e-77	down	0.303971	0.000370507	0.0017758	false	-2.03	9.61835e-208	5.47009e-206	down	-1.6916	1.06022e-165	4.12053e-164	down	chr01	38884960	38887720	-	Os01g0894300
Os01g0895000	5.6336	5.384	4.2337	5.055	3.6665	6.124	1.241	4.9573	1.2964	3.1792	0.8437	2.1643	47	46	36	42	33	52	10	40	11	25	7	19	-0.0952578	0.778895	0.865636	false	-1.08917	0.0252197	0.0634996	false	-0.157754	0.799335	0.885622	false	-1.21525	0.0118591	0.0227186	down	-1.3401	0.0032466	0.00656312	down	chr01	38909165	38909694	-	Os01g0895000
Os01g0895300	277.051	285.42	289.234	411.417	431.422	448.22	215.836	211.872	227.574	292.608	275.506	287.104	5761	6078	6130	8520	9678	9486	4335	4261	4813	5735	5697	6282	0.545006	9.06609e-54	3.89438e-52	false	-1.07928	3.40753e-191	7.18431e-189	down	0.503593	4.97097e-45	2.30055e-43	false	-0.566492	8.38912e-49	1.14749e-47	false	-0.0286573	0.415861	0.497443	false	chr01	38924933	38926377	+	Os01g0895300
Os01g0896400	6.4551	5.1502	11.1219	8.6949	9.1942	6.7291	6.1126	6.4301	6.9659	2.3385	3.9581	3.2169	82	67	144	110	126	87	75	79	90	28	50	43	0.0604112	0.82102	0.894293	false	-0.436892	0.0531634	0.116455	false	-0.913972	0.00145885	0.00606343	false	-0.40943	0.140601	0.203347	false	-1.28911	8.41008e-05	0.000216052	down	chr01	38959429	38960235	-	Os01g0896400
Os01g0897000	14.7304	11.9618	17.4323	14.3843	16.4696	11.5884	11.4249	7.9031	11.6959	7.6261	7.4828	6.9754	291	242	351	283	351	233	218	151	235	142	147	145	-0.110153	0.4878	0.641124	false	-0.553266	0.00120001	0.0045527	false	-0.371911	0.0395362	0.100107	false	-0.696174	6.86405e-05	0.000192797	false	-1.03348	8.01814e-10	3.2892e-09	down	chr01	38981299	38984176	-	Os01g0897000
Os01g0897700	12.0961	11.7006	11.2363	10.283	12.4582	9.969	15.855	18.2023	15.8758	6.7881	6.9861	6.1705	639	633	605	541	710	536	809	930	853	338	367	343	-0.152921	0.122303	0.233195	false	0.507964	1.3918e-07	9.98409e-07	false	-1.205	1.39815e-35	5.10458e-34	down	0.322968	0.000208264	0.000545641	false	-0.847671	1.53174e-16	8.94602e-16	false	chr01	39013826	39017951	-	Os01g0897700
Os01g0898500	0.3646	0.1187	0.5168	1.9527	2.1782	1.3535	8.6409	10.5565	8.6442	18.0104	15.319	15.2473	9	3	13	48	58	34	206	252	217	419	376	396	2.40252	1.58674e-06	9.81411e-06	up	2.24013	6.34746e-25	1.30275e-23	up	0.922282	2.58407e-12	3.35987e-11	false	4.61231	3.26267e-39	3.80147e-38	up	5.56925	1.67705e-65	2.82094e-64	up	chr01	39066177	39068629	+	Os01g0898500
Os01g0899800	0.4842	0.7205	0.362	0.6715	0.9405	0.8609	1.7666	1.8358	1.8591	0.4159	0.3246	0.6574	21	32	16	29	44	38	74	77	82	17	14	30	0.603505	0.142717	0.262624	false	1.03997	0.000304344	0.00132501	up	-1.83958	6.35924e-08	5.50919e-07	down	1.61281	1.86514e-06	6.30532e-06	up	-0.196302	0.694114	0.756258	false	chr01	39141130	39145472	-	Os01g0899800
Os01g0900800	127.183	129.822	125.818	93.6352	92.0076	91.9962	57.5429	57.8015	56.569	49.7138	47.7145	50.5473	9041	9451	9116	6629	7056	6656	3951	3974	4090	3331	3373	3781	-0.518511	4.0459e-68	2.30726e-66	false	-0.792711	7.47848e-135	1.05757e-132	false	-0.0963693	0.00968841	0.0314661	false	-1.34344	0	0	down	-1.4056	0	0	down	chr01	39211307	39216467	+	Os01g0900800
Os01g0901000	10.1731	11.5613	12.5933	12.7795	13.5229	13.0366	20.146	20.0747	19.6853	9.4382	8.9241	8.4337	470	547	593	588	674	613	899	897	925	411	410	410	0.141207	0.151835	0.275051	false	0.505167	7.24652e-11	6.93322e-10	false	-1.04207	8.36355e-34	2.89278e-32	down	0.614203	1.93807e-11	9.44292e-11	false	-0.393032	0.000413539	0.000963104	false	chr01	39222268	39226573	-	Os01g0901000
Os01g0901700	1.7673	1.7711	2.3955	1.9613	2.5003	3.1072	4.8871	5.073	4.0696	6.4636	6.3369	6.055	76	78	105	84	116	136	203	211	178	262	271	274	0.295678	0.216969	0.359103	false	0.788158	4.91026e-05	0.000248861	false	0.546809	0.000133544	0.000704507	false	1.05167	1.70142e-07	6.34505e-07	up	1.63274	1.09991e-19	7.2089e-19	up	chr01	39262881	39266565	+	Os01g0901700
Os01g0902200	2.8736	3.6328	2.8194	4.9722	4.6853	6.025	7.1722	7.3484	6.9878	7.1319	7.2759	6.3397	112	145	112	193	197	239	270	277	277	262	282	260	0.693736	0.000135457	0.000624957	false	0.355206	0.0135287	0.0374546	false	0.0670195	0.604453	0.744751	false	1.01664	5.553e-10	2.49353e-09	up	1.11814	2.95357e-11	1.32688e-10	up	chr01	39289364	39296595	+	Os01g0902200
Os01g0902300	30.4988	30.2148	28.3988	20.2823	21.2544	21.0241	15.2594	16.3638	13.0073	20.5118	20.1114	22.1073	1374	1394	1304	910	1033	964	664	713	596	871	901	1048	-0.565041	7.1362e-18	9.97731e-17	false	-0.589309	1.03245e-11	1.05483e-10	false	0.612064	3.94629e-12	5.04551e-11	false	-1.18667	5.73125e-47	7.62572e-46	down	-0.540158	4.78444e-15	2.61337e-14	false	chr01	39296976	39299837	-	Os01g0902300
Os01g0905800	1767.22	1795.54	1825.11	1741.18	1715.27	1767.83	823.409	815.015	807.866	1471.83	1483.4	1515.19	41254	42925	43425	40480	43197	42002	18566	18401	19181	32385	34436	37219	-0.0995172	7.4945e-06	4.21268e-05	false	-1.19579	0	0	down	0.989721	0	0	false	-1.3276	0	0	down	-0.303672	2.19854e-47	2.85614e-46	false	chr01	39433408	39435696	-	Os01g0905800
Os01g0907200	107.6	103.599	93.4411	88.9375	89.7752	91.4621	51.3041	43.5676	61.4042	113.473	105.932	95.7187	1001	987	886	824	901	866	461	392	581	995	980	937	-0.227924	0.00282519	0.00982453	false	-0.889814	8.14382e-18	1.23043e-16	false	1.12991	7.78061e-27	2.1484e-25	up	-1.14991	3.93878e-27	3.49449e-26	down	0.0139293	0.866494	0.89761	false	chr01	39483848	39484629	+	Os01g0907200
Os01g0907400	0.9351	0.988	1.0077	1.3084	1.5205	0.964	2.0157	2.3776	2.4267	2.4884	1.9424	2.1708	61	66	67	85	107	64	127	150	161	153	126	149	0.317975	0.221224	0.36414	false	0.744079	0.000586643	0.00239532	false	0.0711968	0.696899	0.813426	false	1.03031	2.51532e-06	8.39791e-06	up	1.13598	3.22007e-07	1.07675e-06	up	chr01	39493173	39499938	+	Os01g0907400
Os01g0908700	257.769	249.889	253.926	171.518	173.446	158.446	130.074	125.796	129.665	140.284	148.089	146.394	8176	8117	8209	5418	5935	5115	3985	3859	4183	4194	4671	4886	-0.652009	4.48117e-72	2.70189e-70	false	-0.486092	7.44313e-35	2.05257e-33	false	0.293352	1.61733e-16	2.7991e-15	false	-1.17036	5.90841e-276	4.7738e-274	down	-0.842741	2.87501e-146	1.00045e-144	false	chr01	39565772	39569993	-	Os01g0908700
Os01g0909100	1.8596	1.3742	0.9862	1.514	1.8169	1.8271	3.7465	1.9747	2.6684	3.0927	3.6895	3.5345	37	28	20	30	39	37	72	38	54	58	73	74	0.236853	0.544544	0.69031	false	0.599514	0.0782545	0.15877	false	0.419335	0.150326	0.28374	false	0.804474	0.0330111	0.056751	false	1.25799	0.000179705	0.000440928	up	chr01	39588274	39591239	+	Os01g0909100
Os01g0909400	1.9898	3.3647	2.3808	3.5574	3.7339	3.3856	6.0797	4.466	4.1991	1.8536	1.7569	2.4906	41	71	50	73	83	71	121	89	88	36	36	54	0.408683	0.146045	0.266986	false	0.363207	0.127231	0.232361	false	-1.14931	3.34797e-05	0.000197808	down	0.740042	0.00788382	0.0157026	false	-0.376107	0.263373	0.337516	false	chr01	39613030	39614338	-	Os01g0909400
Os01g0910900	36.4857	26.3013	29.6906	19.934	23.4752	19.0839	13.7765	12.8707	13.0831	10.1327	11.1148	16.2151	340	251	282	185	236	181	124	116	124	89	103	159	-0.618443	6.82254e-05	0.000331714	false	-0.755609	1.20531e-05	6.7248e-05	false	0.0384177	0.857791	0.920545	false	-1.40641	4.5104e-17	2.87573e-16	down	-1.33353	3.0116e-12	1.43875e-11	down	chr01	39682842	39683433	-	Os01g0910900
Os01g0914200	0.8184	0.4134	0.5261	0.3401	0.0523	0.3605	0.2338	0.1459	0.333	0.1497	0.1987	0.295	29	15	19	12	2	13	8	5	12	5	7	11	-1.28391	0.0434	0.102629	false	NA	NA	NA	NA	NA	NA	NA	NA	-1.48486	0.0135815	0.0256719	down	-1.47506	0.0166447	0.0293307	down	chr01	39839262	39846761	-	Os01g0914200
Os01g0914300	9.1196	5.9619	6.0661	10.2435	12.9666	8.4287	18.0032	13.105	13.9056	3.4438	6.1396	4.4068	118	79	80	132	181	111	225	164	183	42	79	60	0.528942	0.0228863	0.0602761	false	0.405557	0.0367306	0.0865443	false	-1.56382	8.72179e-12	1.08555e-10	down	0.90277	2.59891e-05	7.70629e-05	false	-0.627224	0.0285979	0.0479136	false	chr01	39839621	39840442	+	Os01g0914300
Os01g0915200	0.9699	1.7363	1.586	2.2724	3.5961	2.3824	0.9205	0.3343	0.7947	3.6015	2.357	5.9912	12	22	20	28	48	30	11	4	10	42	29	78	0.887496	0.0439381	0.103647	false	-2.1103	4.91627e-05	0.000249111	down	2.66406	1.2522e-07	1.04696e-06	up	-1.25547	0.0457576	0.075845	false	1.44257	0.0011526	0.00250326	up	chr01	39876458	39877243	+	Os01g0915200
Os01g0915350	8.6963	7.7976	7.579	10.7306	11.2898	13.061	15.0384	16.2681	18.0324	25.9441	22.9942	23.0144	367	337	326	451	514	561	613	664	774	1032	965	1022	0.488633	1.82687e-05	9.73923e-05	false	0.391498	0.000115931	0.000549157	false	0.662759	3.98296e-15	6.28341e-14	false	0.848061	3.01352e-15	1.78398e-14	false	1.54528	3.73054e-59	5.81695e-58	up	chr01	39881691	39890325	+	Os01g0915350
Os01g0915900	26.0333	23.4654	27.0469	23.7444	21.8407	19.3827	22.0121	21.9831	19.9825	47.1027	55.357	53.2872	611	564	647	555	553	463	499	499	477	1042	1292	1316	-0.291416	0.00421794	0.0139951	false	-0.123597	0.233057	0.367042	false	1.40445	3.49183e-63	2.30792e-61	up	-0.447509	5.58485e-06	1.79164e-05	false	0.991162	4.21752e-31	3.87466e-30	false	chr01	39918940	39920664	-	Os01g0915900
Os01g0916000	27.9165	28.0461	29.76	21.7871	20.1543	22.5936	22.9274	23.406	20.1899	44.7114	45.7531	46.3004	624	642	678	485	486	514	495	506	459	942	1017	1089	-0.465214	5.74789e-07	3.75829e-06	false	-0.0574762	0.573799	0.697879	false	1.16054	5.72229e-45	2.63764e-43	up	-0.555003	8.72636e-09	3.60931e-08	false	0.639675	1.51939e-16	8.87836e-16	false	chr01	39922260	39923794	-	Os01g0916000
Os01g0916350	0.4471	0.2947	0.2741	0.8192	1.0257	1.0981	1.1224	0.8667	1.033	0.9486	0.7305	0.9453	40	27	25	73	99	100	97	75	94	80	65	89	1.48191	1.01626e-06	6.44005e-06	up	-0.0634141	0.785162	0.858907	false	-0.0838967	0.725501	0.833543	false	1.38664	6.47542e-06	2.06121e-05	up	1.33688	2.83372e-05	7.70395e-05	up	chr01	39947871	39953554	-	Os01g0916350
Os01g0917300	1.1171	0.6545	1.1691	2.8417	3.2447	3.4392	4.7035	3.6962	4.3203	3.1606	3.2204	2.2649	15	9	16	38	47	47	61	48	59	40	43	32	1.64208	0.000131347	0.000607245	up	0.315719	0.294065	0.43617	false	-0.440217	0.161993	0.300362	false	1.92551	2.65222e-06	8.82982e-06	up	1.52129	0.000880253	0.0019459	up	chr01	39998120	39999062	-	Os01g0917300
Os01g0919700	1.1926	1.0093	1.1311	0.8782	0.7739	1.4843	1.8521	1.973	2.8534	2.5728	2.2787	2.8713	30	26	29	22	21	38	45	48	73	61	57	76	-0.143993	0.731989	0.834878	false	0.992763	0.00697233	0.0212375	false	0.328142	0.251058	0.41386	false	0.816539	0.0201908	0.0366893	false	1.17901	0.000312596	0.000741515	up	chr01	40133109	40138135	+	Os01g0919700
Os01g0919800	1.8381	1.6636	0.9237	0.6753	0.0831	0.6167	0.4642	0.6953	1.0138	0	0.541	0.2556	41	38	21	15	2	14	10	15	23	0	12	6	-1.7491	0.00194377	0.0070429	down	NA	NA	NA	NA	NA	NA	NA	NA	-1.20885	0.0111266	0.0214627	down	-2.49558	0.000116295	0.00029367	down	chr01	40136226	40142760	-	Os01g0919800
Os01g0920100	68.7503	72.4004	68.3538	118.819	123.519	129.516	185.373	184.535	180.838	175.47	169.548	168.031	1198	1292	1214	2062	2322	2297	3120	3110	3205	2882	2938	3081	0.772635	4.52135e-41	1.39206e-39	false	0.465385	1.50146e-24	3.02011e-23	false	0.0172212	0.666263	0.790912	false	1.20588	1.13411e-121	3.44214e-120	up	1.25742	1.66616e-126	4.90579e-125	up	chr01	40167809	40170157	+	Os01g0920100
Os01g0920200	34.6674	34.275	30.4418	51.2574	47.4791	50.4113	76.9877	79.2161	75.4134	69.6062	72.0758	76.1049	400	405	358	589	591	592	858	884	885	757	827	924	0.530602	1.68818e-07	1.17836e-06	false	0.534231	3.28627e-11	3.23357e-10	false	0.0317976	0.667842	0.79201	false	1.03251	3.4848e-29	3.27264e-28	up	1.09815	3.31909e-31	3.06135e-30	up	chr01	40170926	40173290	-	Os01g0920200
Os01g0920450	10.2053	8.4704	11.2643	4.8674	4.4934	7.0189	0.5283	1.5828	1.0034	1.6241	5.1312	3.152	40	34	45	19	19	28	2	6	4	6	20	13	-0.926385	0.018858	0.0512162	false	-2.49542	0.000240505	0.00106731	down	NA	NA	NA	NA	-3.45354	4.71333e-09	1.98594e-08	down	-1.6246	0.00061172	0.00138637	down	chr01	40193003	40193251	+	Os01g0920450
Os01g0920500	8.7144	12.9343	6.84	4.9876	5.816	3.9386	1.9849	1.6218	1.4566	2.034	2.6289	2.9814	100	152	80	57	72	46	22	18	17	22	30	36	-1.00479	0.000276192	0.00120586	down	-1.64554	7.2682e-06	4.17859e-05	down	0.718003	0.0978129	0.204527	false	-2.6825	1.30888e-15	7.8677e-15	down	-1.92906	9.66856e-10	3.94262e-09	down	chr01	40194213	40194941	+	Os01g0920500
Os01g0920700	2.7914	2.5847	3.0692	1.7397	1.383	0.662	0.1993	0.5474	0.2839	0.4085	0.484	0.5488	58	55	65	36	31	14	4	11	6	8	10	12	-1.21284	0.000835219	0.00330392	down	-1.97971	0.00100806	0.00389323	down	NA	NA	NA	NA	-3.22554	4.58751e-12	2.31959e-11	down	-2.58072	1.02603e-09	4.18027e-09	down	chr01	40190285	40203691	+	Os01g0920700
Os01g0921000	7.53	7.4459	6.3124	7.5609	6.8915	4.9635	5.4769	3.3015	4.2172	10.8709	14.3294	10.0547	158	160	135	158	156	106	111	67	90	215	299	222	-0.187254	0.340285	0.498237	false	-0.680802	0.003538	0.0118062	false	1.55958	1.13057e-14	1.72672e-13	up	-0.900458	3.70043e-05	0.000107467	false	0.6936	8.33993e-05	0.000214369	false	chr01	40211197	40213481	+	Os01g0921000
Os01g0921100	2.6581	2.336	2.2726	2.4402	2.6399	2.7236	0.7076	0.4711	0.5227	0.2417	0.1909	0.1443	70	63	61	64	75	73	18	12	14	6	5	4	0.0486322	0.849983	0.912066	false	-2.29983	2.19373e-10	2.02375e-09	down	NA	NA	NA	NA	-2.28355	1.07602e-09	4.74358e-09	down	-3.69833	1.27967e-13	6.55896e-13	down	chr01	40215071	40216944	+	Os01g0921100
Os01g0922600	13.0417	12.0128	13.785	11.0365	9.2225	11.1956	7.7952	8.897	9.0882	4.6003	5.7799	5.8137	388	366	418	327	296	339	224	256	275	129	171	182	-0.360045	0.00328201	0.0112184	false	-0.386824	0.00408283	0.0133685	false	-0.549456	0.00046248	0.00216915	false	-0.779054	8.23361e-10	3.66284e-09	false	-1.2942	1.86073e-19	1.21101e-18	down	chr01	40331733	40335625	+	Os01g0922600
Os01g0923000	30.4243	25.4886	26.6277	118.639	125.065	121.864	209.485	202.059	195.626	215.678	221.028	209.787	352	302	314	1367	1561	1435	2341	2261	2302	2352	2543	2554	2.09286	1.6305e-136	2.20765e-134	up	0.630356	8.82741e-33	2.32907e-31	false	0.210316	6.02442e-06	4.04105e-05	false	2.69122	8.01407e-267	6.1769e-265	up	2.93588	0	0	up	chr01	40371950	40372684	+	Os01g0923000
Os01g0923200	3.2734	2.8412	2.6169	3.7738	0.899	2.7397	1.3807	0.8775	1.5496	2.3152	0.4877	1.7282	27	24	22	31	8	23	11	7	13	18	4	15	-0.294942	0.561408	0.704362	false	-1.05678	0.0836843	0.167354	false	NA	NA	NA	NA	-1.3827	0.00916594	0.0180249	down	-0.983659	0.0805674	0.121015	false	chr01	40379167	40379690	+	Os01g0923200
Os01g0924000	2.3713	3.0625	2.7769	4.8005	5.3534	3.6827	6.692	6.3273	5.6407	5.762	5.9999	7.0151	62	82	74	125	151	98	169	160	150	142	156	193	0.697916	0.00271219	0.00947139	false	0.3286	0.0871629	0.17285	false	0.131001	0.444253	0.610665	false	0.994564	2.50355e-06	8.36337e-06	false	1.15909	4.62721e-08	1.66288e-07	up	chr01	40453863	40455608	+	Os01g0924000
Os01g0924200	3.7088	5.4907	5.5169	14.6558	19.4626	15.9866	34.3722	38.1615	31.1129	37.2537	42.4686	39.453	62	94	94	244	351	272	555	617	529	587	706	694	1.71149	2.042e-19	3.08807e-18	up	0.945562	1.60303e-14	1.97228e-13	false	0.322098	0.000804695	0.00356921	false	2.62568	1.43404e-61	2.35466e-60	up	2.98159	1.98217e-90	4.40736e-89	up	chr01	40460001	40461062	+	Os01g0924200
Os01g0924933	15.4031	12.2352	12.5676	9.2157	7.6938	11.5662	6.3623	7.2616	5.2574	2.0321	1.8057	1.8582	386	314	321	230	208	295	154	176	134	48	45	49	-0.552936	0.000326844	0.00140841	false	-0.694085	0.000119882	0.000566255	false	-1.60949	4.32477e-12	5.51713e-11	down	-1.27933	4.82634e-16	2.95186e-15	down	-2.85435	1.55345e-49	2.09649e-48	down	chr01	40508920	40511048	+	Os01g0924933
Os01g0925100	9.2335	9.0501	10.2468	5.174	6.4112	6.0142	2.3989	3.5041	3.9102	2.8251	4.9382	3.648	267	268	302	149	200	177	67	98	115	77	142	111	-0.751058	4.07519e-07	2.72308e-06	false	-0.942821	5.3786e-06	3.1524e-05	false	0.337451	0.178883	0.323823	false	-1.72616	5.67915e-21	4.19774e-20	down	-1.35457	5.1754e-13	2.57333e-12	down	chr01	40559547	40561419	-	Os01g0925100
Os01g0925300	7.0042	6.771	8.4182	5.8022	6.4276	5.8151	6.6714	6.4816	5.5092	2.5265	3.3456	3.6277	200	198	245	165	198	169	184	179	160	68	95	109	-0.353156	0.0264934	0.0680197	false	-0.0540423	0.741202	0.827347	false	-0.850516	1.95629e-05	0.000120344	false	-0.439634	0.00762251	0.0152171	false	-1.25558	1.54415e-10	6.6398e-10	down	chr01	40566683	40569769	-	Os01g0925300
Os01g0925400	54.9355	55.2937	58.5286	46.3212	54.8393	52.5225	34.7087	35.9737	33.1694	23.0892	29.6753	25.5683	780	804	847	655	840	759	476	494	479	309	419	382	-0.189562	0.0244855	0.0636909	false	-0.667405	8.48538e-13	9.35772e-12	false	-0.286152	0.0110652	0.035202	false	-0.889283	5.85082e-24	4.77834e-23	false	-1.14088	1.12582e-28	9.63927e-28	down	chr01	40572822	40573816	+	Os01g0925400
Os01g0925700	70.4133	76.0179	74.0835	50.6532	51.6112	46.4077	31.5552	29.7101	35.6082	25.6157	29.2645	27.0022	1534	1696	1645	1099	1213	1029	664	626	789	526	634	619	-0.623698	1.04142e-21	1.72846e-20	false	-0.718571	2.26123e-18	3.48224e-17	false	-0.123012	0.18894	0.337381	false	-1.37443	1.22603e-73	2.29817e-72	down	-1.46334	5.53541e-86	1.17043e-84	down	chr01	40585450	40587442	-	Os01g0925700
Os01g0927600	158.638	157.054	148.398	94.731	88.0685	92.9332	65.0612	64.5998	62.3817	64.6375	66.7447	64.8418	7861	7970	7495	4675	4708	4687	3114	3096	3144	3019	3289	3381	-0.806201	2.0786e-100	1.91736e-98	false	-0.622913	1.78106e-53	7.82317e-52	false	0.151018	0.000133955	0.00070635	false	-1.46135	0	0	down	-1.27611	2.25195e-265	1.48935e-263	down	chr01	40695664	40700914	+	Os01g0927600
Os01g0928000	0.4803	0.469	0.6854	1.2714	0.2833	0.5577	2.8026	1.8058	1.3308	1.575	1.1855	1.5768	11	11	16	29	7	13	62	40	31	34	27	38	NA	NA	NA	NA	1.39591	0.00426568	0.0138849	up	-0.331785	0.37083	0.541517	false	1.67014	0.000308188	0.00078799	up	1.37266	0.00379965	0.00759083	up	chr01	40714216	40717112	-	Os01g0928000
Os01g0928600	0.627	0.6767	0.6152	0.3314	0.2141	0.1297	0	0	0.0324	0.2101	0.0996	0.0941	19	21	19	10	7	4	0	0	1	6	3	3	-1.56422	0.010693	0.031502	down	NA	NA	NA	NA	NA	NA	NA	NA	-5.92137	8.02635e-06	2.522e-05	down	-2.29566	0.00109078	0.00237809	down	chr01	40759332	40763911	-	Os01g0928600
Os01g0928700	0.3402	0.9135	0.7092	0.2135	0.1971	0.4596	0.044	0	0.0418	0.1805	0.2138	0.1616	8	22	17	5	5	11	1	0	1	4	5	4	-1.23396	0.0719679	0.153559	false	NA	NA	NA	NA	NA	NA	NA	NA	-4.69721	0.000152897	0.000408172	down	-1.85838	0.0136679	0.0245213	down	chr01	40767170	40771614	-	Os01g0928700
Os01g0928800	13.8524	12.323	12.5394	12.9676	15.0757	13.8736	20.1393	20.4174	22.7873	27.2042	26.1353	26.6091	517	471	477	482	607	527	726	737	865	957	970	1045	0.0606577	0.545931	0.691508	false	0.494236	6.53512e-08	4.84535e-07	false	0.454874	1.48296e-09	1.51329e-08	false	0.522899	2.59974e-08	1.03914e-07	false	1.01218	3.06864e-33	2.9828e-32	up	chr01	40774498	40778604	-	Os01g0928800
Os01g0929100	0.118	0	0.3472	0.8292	0.2187	0.058	0.7328	0.9758	1.5659	0.5632	0.4745	0.3924	2	0	6	14	4	1	12	16	27	9	8	7	NA	NA	NA	NA	1.47404	0.04654	0.104792	false	-1.0817	0.0780295	0.171543	false	2.62765	0.00212634	0.00474182	up	NA	NA	NA	NA	chr01	40785129	40786742	+	Os01g0929100
Os01g0930000	0.215	0.4199	1.0546	0.7555	0.7971	0.7393	1.2242	1.1114	0.7398	1.1404	2.4862	1.8388	2	4	10	7	8	7	11	10	7	10	23	18	NA	NA	NA	NA	NA	NA	NA	NA	0.954361	0.113373	0.229277	false	NA	NA	NA	NA	1.65773	0.0245954	0.041837	up	chr01	40807159	40808380	+	Os01g0930000
Os01g0930400	0.8524	1.0404	0.8131	0.5706	0.417	0.9771	0.1471	0.3672	0.0466	0.4773	0.381	0.7651	36	45	35	24	19	42	6	15	2	19	16	34	-0.519764	0.193605	0.330108	false	-1.91552	0.00209231	0.00742994	down	1.66208	0.00979502	0.0317765	up	-2.46746	7.29455e-06	2.30473e-05	down	-0.767742	0.0636453	0.0980584	false	chr01	40825678	40830191	+	Os01g0930400
Os01g0930500	10.5627	9.2285	10.0659	5.8866	7.2613	6.5546	4.3429	3.9191	4.3728	2.8418	1.9312	2.5456	209	187	203	116	155	132	83	75	88	53	38	53	-0.65318	0.000115607	0.000539538	false	-0.742671	0.000354624	0.00152192	false	-0.669374	0.0132413	0.0408864	false	-1.42833	2.40335e-14	1.35989e-13	down	-2.06404	4.02756e-21	2.7773e-20	down	chr01	40833605	40834861	-	Os01g0930500
Os01g0930900	2.7033	2.6397	1.6945	1.4326	2.5754	2.6561	1.0884	0.7764	1.0336	1.434	0.8306	0.7136	36	36	23	19	37	36	14	10	14	18	11	10	-0.131537	0.746064	0.844212	false	-1.30297	0.00728259	0.0220407	down	NA	NA	NA	NA	-1.46649	0.00215057	0.00479265	down	-1.28143	0.00939975	0.0173962	down	chr01	40849226	40850197	+	Os01g0930900
Os01g0931000	12.8717	15.6773	17.7889	31.2691	30.0208	32.7729	30.3782	33.7726	38.9191	41.4088	34.099	37.6182	93	116	131	225	234	241	212	236	286	282	245	286	0.965244	2.94435e-08	2.2329e-07	false	0.0320356	0.824812	0.887254	false	0.252478	0.0767323	0.169281	false	0.964685	1.13697e-07	4.30726e-07	false	1.25175	6.24605e-13	3.08919e-12	up	chr01	40852489	40852947	+	Os01g0931000
Os01g0931600	4.2589	4.3319	5.7454	7.84	6.744	8.0202	10.472	12.0178	10.6428	8.472	6.7809	7.5888	48	50	66	88	82	92	114	131	122	90	76	90	0.600756	0.0216853	0.0576199	false	0.451397	0.0312532	0.0757565	false	-0.417679	0.0473735	0.115708	false	1.01934	2.68154e-05	7.93624e-05	up	0.636329	0.017887	0.031316	false	chr01	40875375	40876354	-	Os01g0931600
Os01g0932950	5.6721	2.0309	4.6376	1.7086	6.8351	1.4861	6.4597	5.2782	8.5512	1.2036	0.9506	1.0781	30	11	25	9	39	8	33	27	46	6	5	6	-0.34677	0.565913	0.707828	false	0.908404	0.082864	0.166101	false	-2.53332	4.50336e-06	3.06636e-05	down	0.532464	0.236916	0.316686	false	-1.96634	0.00280479	0.00573169	down	chr01	40923718	40924053	-	Os01g0932950
Os01g0933075	3.588	1.6487	1.9154	1.3775	1.2716	3.3179	5.0804	4.3644	4.7728	4.6463	4.0325	4.6132	68	32	37	26	26	64	93	80	92	83	76	92	-0.315393	0.451224	0.607819	false	1.15366	0.000506508	0.00209954	up	0.0225604	0.920856	0.958052	false	0.805895	0.00847179	0.0167739	false	0.862766	0.00554647	0.0107449	false	chr01	40927131	40928334	-	Os01g0933075
Os01g0933500	0.4312	0.421	0.9871	0.7216	2.7978	2.4007	2.0833	2.6749	3.1089	2.7448	0.8672	1.3659	3	3	7	5	21	17	14	18	22	18	6	10	1.63172	0.0411764	0.0983553	false	0.305832	0.594706	0.714966	false	-0.548955	0.349634	0.520358	false	1.90737	0.00793577	0.0157994	up	NA	NA	NA	NA	chr01	40942545	40942986	-	Os01g0933500
Os01g0934100	561.048	553.188	545.915	237.103	244.696	245.62	152.028	159.78	144.74	155.987	156.563	159.058	12108	12226	12008	5096	5697	5395	3169	3335	3177	3173	3360	3612	-1.24529	0	0	down	-0.773505	2.05436e-83	1.58288e-81	false	0.166959	7.7213e-05	0.000425893	false	-2.0511	0	0	down	-1.84976	0	0	down	chr01	40973410	40974780	-	Os01g0934100
Os01g0934400	40.5668	43.2843	37.7329	31.6942	30.6846	27.3744	17.3425	17.6731	20.6149	17.0463	15.2403	15.2693	712	778	675	554	581	489	294	300	368	282	266	282	-0.492847	1.59181e-07	1.11615e-06	false	-0.7904	2.0541e-12	2.20345e-11	false	-0.108115	0.39953	0.570004	false	-1.31525	1.59563e-35	1.73169e-34	down	-1.38978	1.02203e-38	1.11703e-37	down	chr01	40994276	40997368	+	Os01g0934400
Os01g0934500	0.883	0.5748	0.8162	1.0666	1.1626	1.1694	1.537	0.966	1.8497	1.2491	2.4967	1.727	69	46	65	83	98	93	116	73	147	92	194	142	0.526044	0.039871	0.0958004	false	0.256973	0.29229	0.434243	false	0.450094	0.0809	0.176431	false	0.750226	0.00748954	0.0149746	false	1.23499	6.1748e-06	1.81754e-05	up	chr01	40999296	41004848	+	Os01g0934500
Os01g0934900	2.0855	1.8798	1.4166	2.98	3.3458	2.0491	0.3322	0.1659	0.6309	0	0.9679	0.5336	26	24	18	37	45	26	4	2	8	0	12	7	0.585016	0.152503	0.276067	false	-2.98278	4.4294e-07	3.00634e-06	down	NA	NA	NA	NA	-2.43149	0.000240523	0.000624178	down	-1.86435	0.00775142	0.0145738	down	chr01	41007465	41008440	-	Os01g0934900
Os01g0935200	1.3621	1.9685	2.8866	0.5471	1.1111	2.3019	1.4102	0.7887	0.375	0.578	0.8766	0.6213	25	37	54	10	22	43	25	14	7	10	16	12	-0.70794	0.135807	0.253045	false	-0.725976	0.217999	0.349776	false	-0.186443	0.760086	0.859015	false	-1.46801	0.00302665	0.00657191	down	-1.61778	0.000721289	0.00161706	down	chr01	41028860	41030025	-	Os01g0935200
Os01g0935800	0.7646	0.2036	0.341	1.1167	0.1933	0.6829	0.7916	2.5871	1.9818	0.2212	0	0	11	3	5	16	3	10	11	36	29	3	0	0	NA	NA	NA	NA	1.33494	0.0323873	0.0779258	false	-4.5433	1.0761e-05	6.92929e-05	down	1.85162	0.005281	0.0109175	up	NA	NA	NA	NA	chr01	41079487	41080890	-	Os01g0935800
Os01g0936000	0.3934	1.0563	2.7981	4.246	2.8258	5.121	4.7852	3.9655	4.9311	3.6517	3.659	4.5794	4	11	29	43	31	53	47	39	51	35	37	49	1.4618	0.0051899	0.0167824	up	0.0680182	0.83958	0.897347	false	-0.0812794	0.801385	0.886588	false	1.49454	0.0032366	0.00697928	up	1.44736	0.00582619	0.0112429	up	chr01	41087786	41090680	+	Os01g0936000
Os01g0936200	23.416	24.8269	24.0617	43.5462	45.1017	45.2877	53.8892	56.3013	56.3988	66.8114	61.3058	68.2519	1014	1101	1062	1878	2107	1996	2254	2358	2484	2727	2640	3110	0.834262	4.10219e-46	1.45896e-44	false	0.213614	9.22653e-06	5.22799e-05	false	0.357046	1.79401e-13	2.5598e-12	false	1.01572	1.91535e-69	3.43371e-68	up	1.40688	1.18822e-126	3.50592e-125	up	chr01	41100496	41105054	-	Os01g0936200
Os01g0937100	63.4375	66.3634	65.3924	51.8399	51.6729	56.1496	32.4642	33.5442	34.7006	64.2311	56.1482	65.5764	1402	1502	1473	1141	1232	1263	693	717	780	1338	1234	1525	-0.345196	4.20603e-08	3.14644e-07	false	-0.765527	3.75944e-26	8.02844e-25	false	1.00437	6.01935e-41	2.51729e-39	up	-1.14285	1.23779e-61	2.03527e-60	down	-0.104415	0.123854	0.176081	false	chr01	41142013	41143416	-	Os01g0937100
Os01g0937500	5.1974	2.8889	3.2557	4.8173	4.5953	4.753	0.9934	1.5708	2.7123	5.8534	6.9552	6.4211	130	74	83	120	124	121	24	38	69	138	173	169	0.267774	0.252749	0.401641	false	-1.52116	1.58027e-07	1.12698e-06	down	1.98075	2.22687e-13	3.15979e-12	up	-1.28655	0.000144703	0.000388111	down	0.730013	0.00125306	0.00270304	false	chr01	41166235	41167902	+	Os01g0937500
Os01g0937600	1.7647	2.3536	2.7871	2.377	1.9948	1.7761	1.5151	1.5576	1.4388	6.0733	7.2713	5.5629	41	56	66	55	50	42	34	35	34	133	168	136	-0.22424	0.469168	0.624614	false	-0.547509	0.0963083	0.186801	false	2.18713	9.24051e-19	1.79208e-17	up	-0.804263	0.0159073	0.0295742	false	1.41715	5.36907e-09	2.07662e-08	up	chr01	41169527	41171002	+	Os01g0937600
Os01g0937900	3.6423	2.4813	2.327	3.9124	2.5125	2.5799	7.4541	5.2548	5.4133	2.4264	1.6184	2.4954	43	30	28	46	32	31	85	60	65	27	19	31	0.036981	0.922183	0.955305	false	0.909603	0.00386459	0.0127511	false	-1.3496	5.23262e-05	0.000298723	down	0.913378	0.00488505	0.0101735	false	-0.402337	0.330402	0.408854	false	chr01	41179510	41180259	+	Os01g0937900
Os01g0938100	2.5623	1.8981	1.9938	6.0329	5.4055	4.9483	10.5198	8.7702	9.2084	7.9679	6.1307	8.2289	29	22	23	68	66	57	115	96	106	85	69	98	1.29043	0.000119211	0.00055535	up	0.697418	0.00298869	0.0101872	false	-0.231758	0.301322	0.469746	false	1.95534	5.04119e-11	2.40668e-10	up	1.75751	4.2365e-08	1.53027e-07	up	chr01	41187052	41188691	+	Os01g0938100
Os01g0939100	0.5204	0.7705	0.7248	0.6406	0.4202	0.5114	0.1564	0.3819	0.1651	0.285	0.4727	0.6701	31	47	44	38	27	31	9	22	10	16	28	42	-0.416811	0.254008	0.40317	false	-1.26273	0.00966388	0.0281352	down	1.14768	0.0280301	0.0759478	false	-1.71102	0.000227534	0.000592966	down	-0.527477	0.192899	0.258725	false	chr01	41220037	41227329	+	Os01g0939100
Os01g0939300	0.4496	1.2138	0.7785	1.8324	1.2258	1.5072	2.1084	2.215	2.0543	1.6555	1.6755	1.684	17	47	30	69	50	58	77	81	79	59	63	67	0.844022	0.0225761	0.0596218	false	0.383174	0.144366	0.255817	false	-0.226631	0.358623	0.529135	false	1.19381	0.0004367	0.00109261	up	1.00098	0.00545464	0.0105811	up	chr01	41230854	41235586	-	Os01g0939300
Os01g0939600	2.9335	2.5064	3.058	2.6387	2.266	1.4411	2.3411	1.6113	1.3219	1.4589	1.1677	0.9583	96	84	102	86	80	48	74	51	44	45	38	33	-0.475764	0.0673619	0.145937	false	-0.369701	0.229544	0.363013	false	-0.439302	0.187089	0.334961	false	-0.878622	0.00119186	0.00277987	false	-1.28351	5.73784e-06	1.69356e-05	down	chr01	41245588	41249894	+	Os01g0939600
Os01g0940000	13.9505	14.4754	13.8212	10.0878	10.2742	11.1585	6.6987	7.5367	8.5626	6.1983	6.0671	6.7716	511	543	516	368	406	416	237	267	319	214	221	261	-0.477752	2.43793e-06	1.47108e-05	false	-0.567448	5.97451e-06	3.47619e-05	false	-0.140448	0.319792	0.489586	false	-1.07714	5.05542e-20	3.61029e-19	down	-1.1836	1.88593e-24	1.4447e-23	down	chr01	41300203	41302983	+	Os01g0940000
Os01g0940800	21.3973	20.5448	20.9935	20.4084	27.3133	21.2743	42.1911	43.1387	41.7746	81.757	79.0326	79.7859	419	412	419	398	577	424	798	817	832	1509	1539	1644	0.0787594	0.50768	0.658809	false	0.778733	3.2257e-14	3.89435e-13	false	1.04019	1.87004e-62	1.22544e-60	up	0.825767	2.19692e-20	1.59319e-19	false	1.9002	1.10995e-140	3.66002e-139	up	chr01	41349731	41351118	+	Os01g0940800
Os01g0941200	1.186	2.5176	1.1636	4.1421	5.1144	4.1038	2.2422	3.4122	2.8898	3.556	3.7334	3.4303	23	50	23	80	107	81	42	64	57	65	72	70	1.40017	1.67358e-05	8.95919e-05	up	-0.746872	0.00466731	0.0150131	false	0.446528	0.104416	0.215358	false	0.622483	0.0995742	0.150505	false	1.10257	0.0015376	0.00327589	up	chr01	41365160	41366543	+	Os01g0941200
Os01g0942300	21.2168	22.6879	28.0751	14.2435	17.3997	18.0226	14.3064	11.7588	11.6626	21.2123	18.0152	20.2213	347	380	468	232	307	300	226	186	194	327	293	348	-0.590423	1.84228e-05	9.81459e-05	false	-0.498804	0.000898094	0.00350768	false	0.776075	2.73132e-08	2.46946e-07	false	-1.12174	1.65901e-14	9.47413e-14	down	-0.311233	0.0189915	0.033098	false	chr01	41398051	41399089	-	Os01g0942300
Os01g0944100	6.073	6.5907	7.1199	6.0825	6.6127	7.9911	2.9607	3.1316	3.2803	4.8119	5.0092	5.2016	395	439	472	394	464	529	186	197	217	295	324	356	0.0088048	0.940753	0.965995	false	-1.24274	1.18594e-20	2.01055e-19	down	0.800473	1.10391e-09	1.13861e-08	false	-1.26609	7.74309e-23	6.1252e-22	down	-0.431366	0.000217331	0.000526808	false	chr01	41495711	41504742	+	Os01g0944100
Os01g0946100	3.8682	3.6683	4.817	3.3612	3.6546	3.1794	2.5415	2.5382	2.2673	1.539	2.2815	1.6967	104	101	132	90	106	87	66	66	62	39	61	48	-0.331625	0.124764	0.237011	false	-0.57501	0.0155552	0.0421198	false	-0.292268	0.308084	0.476996	false	-0.939178	7.27916e-05	0.000203846	false	-1.1966	5.07136e-06	1.50435e-05	down	chr01	41582224	41583931	+	Os01g0946100
Os01g0946600	8.1432	8.0605	10.452	13.9451	14.2694	11.3438	26.3317	25.3166	24.2386	49.8247	48.852	60.1613	146	148	191	249	276	207	456	439	442	842	871	1135	0.51461	0.00206178	0.00743443	false	0.837917	1.29896e-11	1.31956e-10	false	1.18664	1.183e-35	4.33973e-34	up	1.32023	2.99351e-21	2.23735e-20	up	2.54068	5.00821e-93	1.13526e-91	up	chr01	41597358	41598689	-	Os01g0946600
Os01g0946700	80.686	77.8865	81.2943	199.272	201.273	196.644	316.491	319.722	313.8	482.741	483.275	480.613	1486	1469	1526	3655	3999	3686	5630	5695	5878	8380	8851	9314	1.26111	6.89542e-165	1.17389e-162	up	0.568501	1.27315e-64	7.30865e-63	false	0.726463	1.32276e-166	3.07322e-164	false	1.79739	0	0	up	2.55811	0	0	up	chr01	41603305	41604652	+	Os01g0946700
Os01g0947000	34.9301	31.6926	33.8086	11.0307	9.9646	9.1442	4.7263	6.3949	6.0521	9.374	10.9286	10.1882	1186	1102	1170	373	365	316	155	210	209	300	369	364	-1.7916	1.65707e-88	1.33216e-86	down	-0.911976	3.78339e-10	3.4102e-09	false	0.9479	3.46303e-11	4.10795e-10	false	-2.73523	3.21466e-148	1.20903e-146	down	-1.75298	7.27996e-85	1.51862e-83	down	chr01	41629302	41631696	+	Os01g0947000
Os01g0947800	0.9075	0.4431	0.742	0.7594	1.6825	1.1889	3.132	1.5639	1.4872	2.7281	4.411	1.15	6	3	5	5	12	8	20	10	10	17	29	8	NA	NA	NA	NA	NA	NA	NA	NA	0.541229	0.367212	0.537874	false	NA	NA	NA	NA	1.95217	0.00873224	0.0162564	up	chr01	41689146	41689565	+	Os01g0947800
Os01g0947833	0.9644	1.1771	2.2472	4.1154	3.2405	2.961	4.2433	3.3653	1.8964	4.4762	4.6064	6.4154	8	10	19	34	29	25	34	27	16	35	38	56	1.17607	0.019401	0.0524743	false	-0.221585	0.604588	0.722658	false	0.830616	0.0338127	0.0883077	false	0.921859	0.0928459	0.141466	false	1.78542	0.000125672	0.00031557	up	chr01	41689620	41690158	-	Os01g0947833
Os01g0948500	9.4349	9.3782	7.1918	6.2429	6.0322	6.9644	4.2078	2.9266	3.6392	5.1076	5.6196	4.2303	390	397	303	257	269	293	168	117	153	199	231	184	-0.489711	0.000313468	0.00135684	false	-0.937377	7.88941e-09	6.39983e-08	false	0.592059	0.000980593	0.004258	false	-1.4591	2.85492e-19	1.98911e-18	down	-0.832962	4.92101e-08	1.76574e-07	false	chr01	41722524	41726196	-	Os01g0948500
Os01g0948900	0.749	1.3502	1.5262	1.0027	0.7477	0.8302	0.8351	1.3105	0.9819	0.2037	0.2124	0.219	39	72	81	52	42	44	42	66	52	10	11	12	-0.548465	0.0897132	0.183138	false	0.177241	0.572349	0.696501	false	-2.17875	3.07969e-07	2.45775e-06	down	-0.403795	0.213292	0.290038	false	-2.54825	4.09368e-09	1.6025e-08	down	chr01	41741160	41744666	-	Os01g0948900
Os01g0949300	155.541	145.273	147.625	110.94	120.257	110.981	78.8383	89.1593	86.9325	151.48	140.104	136.292	2206	2110	2134	1567	1840	1602	1080	1223	1254	2025	1976	2034	-0.444531	4.44388e-16	5.69077e-15	false	-0.525918	3.41564e-16	4.64608e-15	false	0.866113	3.83828e-44	1.73107e-42	false	-1.0027	3.90593e-60	6.27277e-59	down	-0.102434	0.0631138	0.0973491	false	chr01	41818382	41819282	+	Os01g0949300
Os01g0949700	7.8163	7.903	7.7232	5.0096	6.1148	5.8823	3.6157	3.439	5.0143	5.352	3.3447	5.2155	141	146	142	90	119	108	63	60	92	91	60	99	-0.517125	0.00713355	0.0221547	false	-0.594634	0.0129018	0.0359983	false	0.323039	0.227041	0.385315	false	-1.14385	2.14545e-07	7.92778e-07	down	-0.787573	0.000402667	0.000939476	false	chr01	41839952	41841440	+	Os01g0949700
Os01g0949750	131.95	129.869	137.004	75.6342	88.9379	75.9835	21.8032	23.8525	21.9945	56.367	47.3633	47.0862	1510	1522	1598	862	1098	885	241	264	256	608	539	567	-0.783582	5.06558e-28	1.04624e-26	false	-1.93209	7.01311e-80	5.06692e-78	down	1.27554	8.55612e-29	2.51662e-27	up	-2.7483	3.07144e-228	1.96631e-226	down	-1.43898	6.6695e-74	1.23129e-72	down	chr01	41841787	41842619	+	Os01g0949750
Os01g0949900	22.4402	26.4645	18.9158	27.9275	23.5841	22.9022	7.8533	4.7385	6.215	8.383	7.2306	10.2875	284	343	244	352	322	295	96	58	80	100	91	137	0.078409	0.585623	0.724756	false	-2.08539	3.51792e-30	8.58816e-29	down	0.582984	0.0169495	0.0501873	false	-2.03899	5.12966e-25	4.29721e-24	down	-1.42145	9.21229e-15	4.95866e-14	down	chr01	41846413	41847329	+	Os01g0949900
Os01g0952800	0.7213	0.4956	1.1009	3.7286	3.2192	3.596	10.5102	8.7561	7.696	8.6446	6.9579	7.9211	27	19	42	139	130	137	380	317	293	305	259	312	2.13037	4.6165e-14	5.33097e-13	up	1.25371	2.88336e-15	3.71093e-14	up	-0.0768918	0.580598	0.724874	false	3.35085	2.37924e-45	3.06982e-44	up	3.30859	1.78323e-44	2.19184e-43	up	chr01	41971444	41978093	-	Os01g0952800
Os01g0952900	1.4381	2.9307	1.0429	0.8162	1.1012	1.7202	0.1942	1.0344	1.0451	0.9287	0.6288	0.7131	23	48	17	13	19	28	3	16	17	14	10	12	-0.629953	0.203316	0.341893	false	-0.775924	0.204252	0.332608	false	0.113218	0.865522	0.92556	false	-1.43616	0.0147376	0.027643	down	-1.29146	0.0167922	0.0295593	down	chr01	41972004	41973019	+	Os01g0952900
Os01g0953100	0.7098	0.7798	0.9576	0.3564	0.4729	0.5666	0.4363	0.3899	0.2835	0.2353	0.1561	0.253	32	36	44	16	23	26	19	17	13	10	7	12	-0.864846	0.0314329	0.0784738	false	-0.434633	0.377125	0.521543	false	-0.661998	0.264154	0.428206	false	-1.33256	0.00189563	0.00426712	down	-1.95905	5.74377e-05	0.00015041	down	chr01	41982181	41985044	+	Os01g0953100
[truncated: 7,280 more rows]
[truncated: 12 more columns]
