# Supplementary material for: Leucocalocybe mongolica Fungus Enhances Rice Growth by Reshaping Root Metabolism, and Hormone-Associated Pathways
Source: Rice (N Y). 2025 Jun 16;18:52. doi: 10.1186/s12284-025-00813-4 (PMC12170973; doi:10.1186/s12284-025-00813-4)
Supplement: Supplementary file 4 — Supplementary Material 4 [file 12284_2025_813_MOESM4_ESM.xlsx]

## Sheet: Cell Wall
ID	RCK_fpkm	R10_fpkm	R30_fpkm	R50_fpkm	gene_description	KEGG	KEGG pathway	NR	Swissprot	Tremble	KOG	GO	Pfam	TF-Family	TF-Category	TF-Classification
Os07g0626700	0.0647	0.9936	1.7832	2.8684	Similar to Peroxidase (EC 1.11.1.7).	K00430 peroxidase [EC:1.11.1.7] | (RefSeq) peroxidase 2 (A)	ko00940: Phenylpropanoid biosynthesis; ko01100: Metabolic pathways; ko01110: Biosynthesis of secondary metabolites	hypothetical protein EE612_040791, partial [Oryza sativa]	PER2_MAIZE RecName: Full=Peroxidase 2; EC=1.11.1.7; AltName: Full=Plasma membrane-bound peroxidase 2; Short=pmPOX2; Flags: Precursor;	C7J4Z6_ORYSJ SubName: Full=Os07g0626700 protein {ECO:0000313|EMBL:BAT02741.1}; Flags: Fragment;	--	GO:0005576,extracellular region; GO:0009505,plant-type cell wall; GO:0020037,heme binding; GO:0046872,metal ion binding; GO:0004601,peroxidase activity; GO:0032922,circadian regulation of gene expression; GO:0097167,circadian regulation of translation; GO:0042744,hydrogen peroxide catabolic process; GO:0042752,regulation of circadian rhythm; GO:0006979,response to oxidative stress; GO:0003674,mol…	PF00141.26:Peroxidase	--	--	--
Os06g0336500	0.0115333	0.177467	0.379167	0.355067	Cellulose synthase like protein D5	K20924 cellulose synthase-like protein [EC:2.4.1.-] | (RefSeq) cellulose synthase-like protein D5 (A)	--	cellulose synthase-like protein D5 [Oryza sativa Japonica Group]	CSLD5_ORYSJ RecName: Full=Cellulose synthase-like protein D5; EC=2.4.1.-; AltName: Full=OsCslD5;	A0A0E0PXD4_ORYRU SubName: Full=Uncharacterized protein {ECO:0000313|EnsemblPlants:ORUFI06G14400.1};	--	GO:0000139,Golgi membrane; GO:0016021,integral component of membrane; GO:0005886,plasma membrane; GO:0016760,cellulose synthase (UDP-forming) activity; GO:0051753,mannan synthase activity; GO:0071555,cell wall organization; GO:0030244,cellulose biosynthetic process; GO:0009833,plant-type primary cell wall biogenesis; GO:0003674,molecular_function; GO:0003824,catalytic activity; GO:0008194,UDP-gly…	PF03552.17:Cellulose synthase	--	--	--
Os05g0399400	0.0416333	0.1407	0.9343	1.01243	Chitinase 9.	K20547 basic endochitinase B [EC:3.2.1.14] | (RefSeq) chitinase 9 (A)	ko00520: Amino sugar and nucleotide sugar metabolism; ko01100: Metabolic pathways; ko04016: MAPK signaling pathway - plant	chitinase 9 [Oryza sativa Japonica Group]	CHI9_ORYSJ RecName: Full=Chitinase 9; EC=3.2.1.14; AltName: Full=Pathogenesis related (PR)-3 chitinase 9; Flags: Precursor;	A0A0E0PM72_ORYRU RecName: Full=Chitinase {ECO:0000256|ARBA:ARBA00012729}; EC=3.2.1.14 {ECO:0000256|ARBA:ARBA00012729};	Predicted chitinase	GO:0008061,chitin binding; GO:0004568,chitinase activity; GO:0016998,cell wall macromolecule catabolic process; GO:0006032,chitin catabolic process; GO:0050832,defense response to fungus; GO:0000272,polysaccharide catabolic process; GO:0003674,molecular_function; GO:0005488,binding; GO:0097367,carbohydrate derivative binding; GO:0003824,catalytic activity; GO:0004553,hydrolase activity, hydrolyzi…	PF00182.22:Chitinase class I	--	--	--
Os05g0399300	13.5906	133.52	334.924	298.065	Class I chitinase%2C Defense against fungal pathogens	K20547 basic endochitinase B [EC:3.2.1.14] | (RefSeq) chitinase 2 (A)	ko00520: Amino sugar and nucleotide sugar metabolism; ko01100: Metabolic pathways; ko04016: MAPK signaling pathway - plant	chitinase 2 [Oryza sativa Japonica Group]	CHI2_ORYSJ RecName: Full=Chitinase 2; EC=3.2.1.14; AltName: Full=Class I chitinase b; Short=OsChia1b; AltName: Full=Pathogenesis related (PR)-3 chitinase 2; Flags: Precursor;	A0A0D3G7D4_9ORYZ RecName: Full=Chitinase {ECO:0000256|ARBA:ARBA00012729}; EC=3.2.1.14 {ECO:0000256|ARBA:ARBA00012729};	Predicted chitinase	GO:0008061,chitin binding; GO:0004568,chitinase activity; GO:0016998,cell wall macromolecule catabolic process; GO:0006032,chitin catabolic process; GO:0050832,defense response to fungus; GO:0000272,polysaccharide catabolic process; GO:0003674,molecular_function; GO:0005488,binding; GO:0097367,carbohydrate derivative binding; GO:0003824,catalytic activity; GO:0004553,hydrolase activity, hydrolyzi…	PF00182.22:Chitinase class I	--	--	--
Os04g0438101	0.313133	1.10407	1.10657	5.5556	Similar to H0315A08.9 protein.	--	--	Os04g0438101 [Oryza sativa Japonica Group]	--	A0A0N7KJ36_ORYSJ SubName: Full=Os04g0438101 protein {ECO:0000313|EMBL:BAS89321.1};	--	GO:0016021,integral component of membrane; GO:0009834,plant-type secondary cell wall biogenesis; GO:0008150,biological_process; GO:0009832,plant-type cell wall biogenesis; GO:0009987,cellular process; GO:0042546,cell wall biogenesis; GO:0044085,cellular component biogenesis; GO:0071554,cell wall organization or biogenesis; GO:0071669,plant-type cell wall organization or biogenesis; GO:0071840,cel…	--	--	--	--
Os11g0673200	4.38293	17.5959	58.3769	62.1089	Similar to Auxin-induced beta-glucosidase.	K15920 xylan 1,4-beta-xylosidase [EC:3.2.1.37] | (RefSeq) beta-D-xylosidase 4 (A)	ko00520: Amino sugar and nucleotide sugar metabolism; ko01100: Metabolic pathways	probable beta-D-xylosidase 2 [Oryza sativa Japonica Group]	BXL2_ARATH RecName: Full=Probable beta-D-xylosidase 2; Short=AtBXL2; EC=3.2.1.-; Flags: Precursor;	A0A679B8S4_ORYSI SubName: Full=Putative auxin-induced beta-glucosidase {ECO:0000313|EMBL:BBD82331.1};	--	GO:0005576,extracellular region; GO:0046556,alpha-L-arabinofuranosidase activity; GO:0009044,xylan 1,4-beta-xylosidase activity; GO:0031222,arabinan catabolic process; GO:0045493,xylan catabolic process; GO:0003674,molecular_function; GO:0003824,catalytic activity; GO:0004553,hydrolase activity, hydrolyzing O-glycosyl compounds; GO:0016787,hydrolase activity; GO:0016798,hydrolase activity, acting…	PF01915.25:Glycosyl hydrolase family 3 C-terminal domain	--	--	--
Os05g0578600	0.1813	0.506233	3.729	2.40467	Similar to Polygalacturonase PG2.	K01184 polygalacturonase [EC:3.2.1.15] | (RefSeq) polygalacturonase-like (A)	ko00040: Pentose and glucuronate interconversions; ko01100: Metabolic pathways	hypothetical protein EE612_031320, partial [Oryza sativa]	PGLR4_ARATH RecName: Full=Polygalacturonase At1g48100; Short=PG; EC=3.2.1.15; AltName: Full=Pectinase At1g48100; Flags: Precursor;	Q0DFP5_ORYSJ SubName: Full=Os05g0578600 protein {ECO:0000313|EMBL:BAS95499.1}; Flags: Fragment;	--	GO:0005576,extracellular region; GO:0004650,polygalacturonase activity; GO:0005975,carbohydrate metabolic process; GO:0009831,plant-type cell wall modification involved in multidimensional cell growth; GO:0003674,molecular_function; GO:0003824,catalytic activity; GO:0004553,hydrolase activity, hydrolyzing O-glycosyl compounds; GO:0016787,hydrolase activity; GO:0016798,hydrolase activity, acting o…	PF00295.20:Glycosyl hydrolases family 28	--	--	--
Os11g0146100	0.102067	0.532433	0.701667	0.929	Similar to AtPIP5K1.	K00889 1-phosphatidylinositol-4-phosphate 5-kinase [EC:2.7.1.68] | (RefSeq) phosphatidylinositol 4-phosphate 5-kinase 6 (A)	ko00562: Inositol phosphate metabolism; ko01100: Metabolic pathways; ko04070: Phosphatidylinositol signaling system; ko04144: Endocytosis	phosphatidylinositol 4-phosphate 5-kinase 6 [Oryza sativa Japonica Group]	PI5K4_ARATH RecName: Full=Phosphatidylinositol 4-phosphate 5-kinase 4; Short=AtPIP5K4; EC=2.7.1.68; AltName: Full=1-phosphatidylinositol 4-phosphate kinase 4; AltName: Full=Diphosphoinositide kinase 4; AltName: Full=PtdIns(4)P-5-kinase 4;	Q0IUN7_ORYSJ SubName: Full=Os11g0146100 protein {ECO:0000313|EMBL:BAT12657.1}; Flags: Fragment;	Phosphatidylinositol-4-phosphate 5-kinase	GO:0016324,apical plasma membrane; GO:0005829,cytosol; GO:0005886,plasma membrane; GO:0090406,pollen tube; GO:0016308,1-phosphatidylinositol-4-phosphate 5-kinase activity; GO:0005524,ATP binding; GO:0006897,endocytosis; GO:0007164,establishment of tissue polarity; GO:0046488,phosphatidylinositol metabolic process; GO:0046854,phosphatidylinositol phosphate biosynthetic process; GO:0016310,phosphor…	PF02493.23:MORN repeat	--	--	--
Os10g0493600	177.973	650.9	1403.99	1496.22	Alpha-galactosidase precursor (EC 3.2.1.22) (Melibiase) (Alpha-D- galactoside galactohydrolase).	K07407 alpha-galactosidase [EC:3.2.1.22] | (RefSeq) alpha-galactosidase isoform X1 (A)	ko00052: Galactose metabolism; ko00561: Glycerolipid metabolism; ko00600: Sphingolipid metabolism; ko00603: Glycosphingolipid biosynthesis - globo and isoglobo series; ko01100: Metabolic pathways	hypothetical protein OsI_34152 [Oryza sativa Indica Group]	AGAL_ORYSJ RecName: Full=Alpha-galactosidase {ECO:0000303|PubMed:12423882}; EC=3.2.1.22 {ECO:0000269|PubMed:12423882}; AltName: Full=Alpha-D-galactoside galactohydrolase {ECO:0000305}; AltName: Full=Melibiase {ECO:0000305}; Flags: Precursor;	B8BHM9_ORYSI RecName: Full=Alpha-galactosidase {ECO:0000256|ARBA:ARBA00012755, ECO:0000256|RuleBase:RU361168}; EC=3.2.1.22 {ECO:0000256|ARBA:ARBA00012755, ECO:0000256|RuleBase:RU361168}; AltName: Full=Melibiase {ECO:0000256|RuleBase:RU361168};	Alpha-D-galactosidase (melibiase)	GO:0048046,apoplast; GO:0009505,plant-type cell wall; GO:0052692,raffinose alpha-galactosidase activity; GO:0044275,cellular carbohydrate catabolic process; GO:0009965,leaf morphogenesis; GO:0009911,positive regulation of flower development; GO:0009620,response to fungus; GO:0003674,molecular_function; GO:0003824,catalytic activity; GO:0004553,hydrolase activity, hydrolyzing O-glycosyl compounds;…	PF16499.8:Alpha galactosidase A	--	--	--
Os07g0104500	35.6748	192.26	207.227	263.961	Haem peroxidase%2C plant/fungal/bacterial family protein.	K00430 peroxidase [EC:1.11.1.7] | (RefSeq) peroxidase 1-like (A)	ko00940: Phenylpropanoid biosynthesis; ko01100: Metabolic pathways; ko01110: Biosynthesis of secondary metabolites	peroxidase 1-like [Oryza sativa Japonica Group]	PER1_ORYSJ RecName: Full=Peroxidase 1; EC=1.11.1.7; Flags: Precursor;	Q69RI3_ORYSJ RecName: Full=Peroxidase {ECO:0000256|RuleBase:RU362060}; EC=1.11.1.7 {ECO:0000256|RuleBase:RU362060};	--	GO:0005576,extracellular region; GO:0009505,plant-type cell wall; GO:0020037,heme binding; GO:0046872,metal ion binding; GO:0004601,peroxidase activity; GO:0042744,hydrogen peroxide catabolic process; GO:0006979,response to oxidative stress; GO:0003674,molecular_function; GO:0005488,binding; GO:0046906,tetrapyrrole binding; GO:0097159,organic cyclic compound binding; GO:1901363,heterocyclic compo…	PF00141.26:Peroxidase	--	--	--
Os04g0688300	39.7369	91.3416	310.164	289.892	Haem peroxidase%2C plant/fungal/bacterial family protein.	K00430 peroxidase [EC:1.11.1.7] | (RefSeq) cationic peroxidase SPC4 (A)	ko00940: Phenylpropanoid biosynthesis; ko01100: Metabolic pathways; ko01110: Biosynthesis of secondary metabolites	cationic peroxidase SPC4 [Oryza sativa Japonica Group]	PER1_SORBI RecName: Full=Cationic peroxidase SPC4; EC=1.11.1.7; Flags: Precursor;	A0A0P0WGL2_ORYSJ RecName: Full=Peroxidase {ECO:0000256|RuleBase:RU362060}; EC=1.11.1.7 {ECO:0000256|RuleBase:RU362060};	--	GO:0005576,extracellular region; GO:0009505,plant-type cell wall; GO:0005509,calcium ion binding; GO:0020037,heme binding; GO:0004601,peroxidase activity; GO:0042744,hydrogen peroxide catabolic process; GO:0006979,response to oxidative stress; GO:0003674,molecular_function; GO:0005488,binding; GO:0043167,ion binding; GO:0043169,cation binding; GO:0046872,metal ion binding; GO:0046906,tetrapyrrole…	PF00141.26:Peroxidase	--	--	--
Os03g0155700	0.0933	0.398267	2.99917	0.667967	Similar to Expansin-A15.	K20628 expansin | (RefSeq) expansin-B17 (A)	--	alpha-expansin 15, partial [Oryza sativa Japonica Group]	EXP15_ORYSJ RecName: Full=Expansin-A15; AltName: Full=Alpha-expansin-15; AltName: Full=OsEXP15; AltName: Full=OsEXPA15; AltName: Full=OsaEXPa1.8; Flags: Precursor;	A0A0P0VT78_ORYSJ RecName: Full=Expansin {ECO:0000256|RuleBase:RU365023}; Flags: Fragment;	--	GO:0005576,extracellular region; GO:0016020,membrane; GO:0009653,anatomical structure morphogenesis; GO:0009664,plant-type cell wall organization; GO:0008150,biological_process; GO:0032502,developmental process; GO:0048856,anatomical structure development; GO:0009987,cellular process; GO:0016043,cellular component organization; GO:0045229,external encapsulating structure organization; GO:0071554,…	PF03330.21:Lytic transglycolase	--	--	--
Os04g0685500	1.06063	6.29273	9.58087	7.2126	Exo70 exocyst complex subunit domain containing protein.	K07195 exocyst complex component 7 | (RefSeq) exocyst complex component EXO70A1 (A)	--	hypothetical protein EE612_026371, partial [Oryza sativa]	E70A1_ARATH RecName: Full=Exocyst complex component EXO70A1 {ECO:0000303|PubMed:16942608}; Short=AtExo70a1 {ECO:0000303|PubMed:16942608}; AltName: Full=Exocyst subunit Exo70 family protein A1 {ECO:0000303|PubMed:16942608};	A0A0P0WGJ1_ORYSJ RecName: Full=Exocyst subunit Exo70 family protein {ECO:0000256|RuleBase:RU365026}; Flags: Fragment;	Exocyst component protein and related proteins	GO:0031410,cytoplasmic vesicle; GO:0005856,cytoskeleton; GO:0005829,cytosol; GO:0000145,exocyst; GO:0005576,extracellular region; GO:0009524,phragmoplast; GO:0005886,plasma membrane; GO:0005546,phosphatidylinositol-4,5-bisphosphate binding; GO:0006887,exocytosis; GO:0090059,protoxylem development; GO:0060178,regulation of exocyst localization; GO:2000652,regulation of secondary cell wall biogenes…	PF03081.18:Exo70 exocyst complex subunit	--	--	--
Os01g0326100	0.1354	0.293067	0.438567	0.9065	Similar to Peroxidase component PR-2 and/or 4 (Fragment).	K00430 peroxidase [EC:1.11.1.7] | (RefSeq) peroxidase 1 (A)	ko00940: Phenylpropanoid biosynthesis; ko01100: Metabolic pathways; ko01110: Biosynthesis of secondary metabolites	hypothetical protein EE612_002241 [Oryza sativa]	PER1_MAIZE RecName: Full=Peroxidase 1; EC=1.11.1.7; AltName: Full=Plasma membrane-bound peroxidase 1; Short=pmPOX1; Flags: Precursor;	A0A0P0V1S2_ORYSJ SubName: Full=Os01g0326100 protein {ECO:0000313|EMBL:BAF04818.1};	--	GO:0005576,extracellular region; GO:0009505,plant-type cell wall; GO:0005773,vacuole; GO:0020037,heme binding; GO:0046872,metal ion binding; GO:0004601,peroxidase activity; GO:0042744,hydrogen peroxide catabolic process; GO:0006979,response to oxidative stress; GO:0003674,molecular_function; GO:0005488,binding; GO:0046906,tetrapyrrole binding; GO:0097159,organic cyclic compound binding; GO:190136…	PF00141.26:Peroxidase	--	--	--
Os04g0438200	1.3914	1.88143	3.13887	9.27147	Similar to H0315A08.10 protein.	--	--	unnamed protein product [Digitaria exilis]	--	A0A0P0WAG4_ORYSJ SubName: Full=OSJNBa0006B20.17 protein {ECO:0000313|EMBL:CAD40824.2}; SubName: Full=Os04g0438200 protein {ECO:0000313|EMBL:BAH92683.1};	--	GO:0016021,integral component of membrane; GO:0009834,plant-type secondary cell wall biogenesis; GO:0008150,biological_process; GO:0009832,plant-type cell wall biogenesis; GO:0009987,cellular process; GO:0042546,cell wall biogenesis; GO:0044085,cellular component biogenesis; GO:0071554,cell wall organization or biogenesis; GO:0071669,plant-type cell wall organization or biogenesis; GO:0071840,cel…	--	--	--	--
Os03g0103300	30.2414	146.808	372.334	198.083	Hybrid proline- or glycine-rich protein%2C Controll of low-temperature germinability%2C Pre-harvest sprouting resistance	--	--	putative glycine-rich cell wall structural protein 1 [Oryza sativa Japonica Group]	ERLI1_ARATH RecName: Full=Lipid transfer protein EARLI 1; AltName: Full=Protein EARLY ARABIDOPSIS ALUMINUM INDUCED 1; Short=pEARLI1; Flags: Precursor;	A0A8J8XHZ9_ORYSJ SubName: Full=Os03g0103300 protein {ECO:0000313|EMBL:BAF10582.1};	--	GO:0009707,chloroplast outer membrane; GO:0005783,endoplasmic reticulum; GO:0005576,extracellular region; GO:0009505,plant-type cell wall; GO:0009506,plasmodesma; GO:0099503,secretory vesicle; GO:0050832,defense response to fungus; GO:0009682,induced systemic resistance; GO:0009737,response to abscisic acid; GO:0009409,response to cold; GO:0009651,response to salt stress; GO:0006950,response to s…	PF14547.9:Hydrophobic seed protein	--	--	--
Os08g0438600	0.424	1.0882	1.78943	2.6934	Exostosin-like family protein.	K23200 putative arabinosyltransferase [EC:2.4.2.-] | (RefSeq) probable arabinosyltransferase ARAD1 (A)	--	probable arabinosyltransferase ARAD1 isoform X1 [Oryza sativa Japonica Group]	ARAD1_ARATH RecName: Full=Probable arabinosyltransferase ARAD1; EC=2.4.2.-; AltName: Full=Arabinan alpha-1,5-arabinosyltransferase; AltName: Full=L-Arabinosyltransferase; AltName: Full=Protein ARABINAN DEFICIENT 1;	A0A0E0QJH2_ORYRU RecName: Full=Exostosin domain-containing protein {ECO:0000259|Pfam:PF03016};	Acetylglucosaminyltransferase EXT1/exostosin 1	GO:0005768,endosome; GO:0005794,Golgi apparatus; GO:0000139,Golgi membrane; GO:0000138,Golgi trans cisterna; GO:0016021,integral component of membrane; GO:0005802,trans-Golgi network; GO:0016757,glycosyltransferase activity; GO:0071555,cell wall organization; GO:0045489,pectin biosynthetic process; GO:0006486,protein glycosylation; GO:0003674,molecular_function; GO:0003824,catalytic activity; GO:…	PF03016.18:Exostosin family	--	--	--
Os08g0446550	0.4794	1.44027	1.16473	2.90027	Glycosyltransferase AER61%2C uncharacterised domain containing protein.	--	--	uncharacterized protein LOC107281339 [Oryza sativa Japonica Group]	XYXT1_ORYSJ RecName: Full=Beta-1,2-xylosyltransferase XYXT1 {ECO:0000305}; EC=2.4.2.- {ECO:0000269|PubMed:29325159}; AltName: Full=Xylan xylosyltransferase 1 {ECO:0000303|PubMed:29325159};	I1QJ40_ORYGL SubName: Full=Uncharacterized protein {ECO:0000313|EnsemblPlants:ORGLA08G0144100.1};	Uncharacterized conserved protein	GO:0000139,Golgi membrane; GO:0016021,integral component of membrane; GO:0016757,glycosyltransferase activity; GO:0035252,UDP-xylosyltransferase activity; GO:0009664,plant-type cell wall organization; GO:0003674,molecular_function; GO:0003824,catalytic activity; GO:0016740,transferase activity; GO:0008194,UDP-glycosyltransferase activity; GO:0016763,pentosyltransferase activity; GO:0042285,xylosy…	--	--	--	--
Os03g0282100	0.0916	0.145333	0.0466667	0.5188	Similar to ATPase%2C coupled to transmembrane movement of substances.	K05681 ATP-binding cassette, subfamily G (WHITE), member 2 | (RefSeq) ABC transporter G family member 5 (A)	ko02010: ABC transporters	Os03g0282100 [Oryza sativa Japonica Group]	AB5G_ORYSJ RecName: Full=ABC transporter G family member 5 {ECO:0000303|PubMed:18299247}; Short=ABC transporter ABCG.5 {ECO:0000303|PubMed:18299247}; Short=OsABCG5 {ECO:0000303|PubMed:18299247}; AltName: Full=Protein REDUCED CULM NUMBER 1 {ECO:0000303|PubMed:19140940}; AltName: Full=White-brown complex homolog protein 5 {ECO:0000303|PubMed:22996334}; Short=OsWBC5 {ECO:0000303|PubMed:22996334};	A0A0P0VWU6_ORYSJ SubName: Full=Os03g0282100 protein {ECO:0000313|EMBL:BAS83581.1};	Transporter, ABC superfamily (Breast cancer resistance protein)	GO:0048226,Casparian strip; GO:0016021,integral component of membrane; GO:0016020,membrane; GO:0005886,plasma membrane; GO:0048225,suberin network; GO:0140359,ABC-type transporter activity; GO:0005524,ATP binding; GO:0042626,ATPase-coupled transmembrane transporter activity; GO:0071456,cellular response to hypoxia; GO:0071470,cellular response to osmotic stress; GO:0071472,cellular response to sa…	PF00005.30:ABC transporter	--	--	--
Os06g0212100	1.8778	3.52703	10.8349	10.1069	Similar to Galactoside 2-alpha-L-fucosyltransferase (EC 2.4.1.69) (Xyloglucan alpha-(1%2C2)-fucosyltransferase) (PsFT1).	K13681 xyloglucan fucosyltransferase [EC:2.4.1.-] | (RefSeq) fucosyltransferase 2 (A)	--	fucosyltransferase 2 [Oryza sativa Japonica Group]	FUT1_PEA RecName: Full=Galactoside 2-alpha-L-fucosyltransferase; EC=2.4.1.-; AltName: Full=PsFT1; AltName: Full=Xyloglucan alpha-(1,2)-fucosyltransferase;	A0A0E0PUZ7_ORYRU SubName: Full=Uncharacterized protein {ECO:0000313|EnsemblPlants:ORUFI06G07320.1};	--	GO:0032580,Golgi cisterna membrane; GO:0016021,integral component of membrane; GO:0008107,galactoside 2-alpha-L-fucosyltransferase activity; GO:0042546,cell wall biogenesis; GO:0071555,cell wall organization; GO:0006486,protein glycosylation; GO:0003674,molecular_function; GO:0003824,catalytic activity; GO:0008417,fucosyltransferase activity; GO:0016740,transferase activity; GO:0016757,glycosyltr…	PF03254.16:Xyloglucan fucosyltransferase	--	--	--
Os01g0326300	0.786433	1.27	2.35593	4.17587	Haem peroxidase%2C plant/fungal/bacterial family protein.	K00430 peroxidase [EC:1.11.1.7] | (RefSeq) peroxidase 1 (A)	ko00940: Phenylpropanoid biosynthesis; ko01100: Metabolic pathways; ko01110: Biosynthesis of secondary metabolites	Os01g0326300, partial [Oryza sativa Japonica Group]	PER1_MAIZE RecName: Full=Peroxidase 1; EC=1.11.1.7; AltName: Full=Plasma membrane-bound peroxidase 1; Short=pmPOX1; Flags: Precursor;	A0A0P0V2C2_ORYSJ RecName: Full=Peroxidase {ECO:0000256|RuleBase:RU362060}; EC=1.11.1.7 {ECO:0000256|RuleBase:RU362060}; Flags: Fragment;	--	GO:0005576,extracellular region; GO:0009505,plant-type cell wall; GO:0005773,vacuole; GO:0020037,heme binding; GO:0046872,metal ion binding; GO:0004601,peroxidase activity; GO:0042744,hydrogen peroxide catabolic process; GO:0006979,response to oxidative stress; GO:0003674,molecular_function; GO:0005488,binding; GO:0046906,tetrapyrrole binding; GO:0097159,organic cyclic compound binding; GO:190136…	PF00141.26:Peroxidase	--	--	--
Os07g0694300	0.947267	3.15733	7.44433	5.01073	Similar to Peroxidase.	K00430 peroxidase [EC:1.11.1.7] | (RefSeq) peroxidase 21 (A)	ko00940: Phenylpropanoid biosynthesis; ko01100: Metabolic pathways; ko01110: Biosynthesis of secondary metabolites	Os07g0694300, partial [Oryza sativa Japonica Group]	PER21_ARATH RecName: Full=Peroxidase 21; Short=Atperox P21; EC=1.11.1.7; AltName: Full=ATP2a/ATP2b; AltName: Full=PRXR5; Flags: Precursor;	A0A0N7KP42_ORYSJ RecName: Full=Peroxidase {ECO:0000256|RuleBase:RU362060}; EC=1.11.1.7 {ECO:0000256|RuleBase:RU362060}; Flags: Fragment;	--	GO:0009505,plant-type cell wall; GO:0020037,heme binding; GO:0046872,metal ion binding; GO:0004601,peroxidase activity; GO:0050832,defense response to fungus; GO:0042744,hydrogen peroxide catabolic process; GO:0006979,response to oxidative stress; GO:0048511,rhythmic process; GO:0003674,molecular_function; GO:0005488,binding; GO:0046906,tetrapyrrole binding; GO:0097159,organic cyclic compound bin…	PF00141.26:Peroxidase	--	--	--
Os11g0291500	0.330733	1.61217	1.65483	1.56507	Similar to Beta-D-xylosidase.	K15920 xylan 1,4-beta-xylosidase [EC:3.2.1.37] | (RefSeq) beta-D-xylosidase 4 (A)	ko00520: Amino sugar and nucleotide sugar metabolism; ko01100: Metabolic pathways	hypothetical protein EE612_054845 [Oryza sativa]	BXL7_ARATH RecName: Full=Probable beta-D-xylosidase 7; Short=AtBXL7; EC=3.2.1.-; Flags: Precursor;	Q0IT92_ORYSJ SubName: Full=Os11g0291500 protein {ECO:0000313|EMBL:BAT13635.1};	--	GO:0048046,apoplast; GO:0009507,chloroplast; GO:0005739,mitochondrion; GO:0009505,plant-type cell wall; GO:0009506,plasmodesma; GO:0046556,alpha-L-arabinofuranosidase activity; GO:0009044,xylan 1,4-beta-xylosidase activity; GO:0031222,arabinan catabolic process; GO:0045493,xylan catabolic process; GO:0003674,molecular_function; GO:0003824,catalytic activity; GO:0004553,hydrolase activity, hydroly…	--	--	--	--
Os11g0150632	1.3638	3.41573	5.1194	6.15133	Similar to H0101F08.9 protein.	K20869 putative beta-1,4-xylosyltransferase IRX9 [EC:2.4.2.-] | (RefSeq) probable glucuronosyltransferase Os05g0123100 (A)	--	hypothetical protein OsI_26686 [Oryza sativa Indica Group]	GT43A_ORYSJ RecName: Full=Probable beta-1,4-xylosyltransferase GT43A {ECO:0000305}; EC=2.4.2.- {ECO:0000305}; AltName: Full=OsGT43A {ECO:0000303|PubMed:24525904}; AltName: Full=Probable glucuronosyltransferase Os05g0123100 {ECO:0000305};	A2YN75_ORYSI RecName: Full=Glycosyltransferases {ECO:0000256|RuleBase:RU363127}; EC=2.4.-.- {ECO:0000256|RuleBase:RU363127};	--	GO:0000139,Golgi membrane; GO:0016021,integral component of membrane; GO:0015018,galactosylgalactosylxylosylprotein 3-beta-glucuronosyltransferase activity; GO:0042285,xylosyltransferase activity; GO:0005975,carbohydrate metabolic process; GO:0071555,cell wall organization; GO:0010417,glucuronoxylan biosynthetic process; GO:0009834,plant-type secondary cell wall biogenesis; GO:0045492,xylan biosy…	PF03360.19:Glycosyltransferase family 43	--	--	--
Os09g0471100	3.66223	6.13473	8.73323	16.2442	Similar to Peroxidase 17 precursor (EC 1.11.1.7) (Atperox P17) (ATP25a).	K00430 peroxidase [EC:1.11.1.7] | (RefSeq) peroxidase 17 (A)	ko00940: Phenylpropanoid biosynthesis; ko01100: Metabolic pathways; ko01110: Biosynthesis of secondary metabolites	peroxidase 17 [Oryza sativa Japonica Group]	PER17_ARATH RecName: Full=Peroxidase 17; Short=Atperox P17; EC=1.11.1.7; AltName: Full=ATP25a; Flags: Precursor;	Q6K4J4_ORYSJ RecName: Full=Peroxidase {ECO:0000256|RuleBase:RU362060}; EC=1.11.1.7 {ECO:0000256|RuleBase:RU362060};	--	GO:0005576,extracellular region; GO:0009505,plant-type cell wall; GO:0005773,vacuole; GO:0020037,heme binding; GO:0046872,metal ion binding; GO:0004601,peroxidase activity; GO:0042744,hydrogen peroxide catabolic process; GO:0009809,lignin biosynthetic process; GO:0006979,response to oxidative stress; GO:0010228,vegetative to reproductive phase transition of meristem; GO:0003674,molecular_function…	PF00141.26:Peroxidase	--	--	--
Os05g0162000	23.2262	56.2814	106.326	98.5564	Similar to Peroxidase (Fragment).	K00430 peroxidase [EC:1.11.1.7] | (RefSeq) peroxidase 5 (A)	ko00940: Phenylpropanoid biosynthesis; ko01100: Metabolic pathways; ko01110: Biosynthesis of secondary metabolites	peroxidase 5 [Oryza sativa Japonica Group]	PER1_MAIZE RecName: Full=Peroxidase 1; EC=1.11.1.7; AltName: Full=Plasma membrane-bound peroxidase 1; Short=pmPOX1; Flags: Precursor;	A0A0P0WIA2_ORYSJ RecName: Full=Peroxidase {ECO:0000256|RuleBase:RU362060}; EC=1.11.1.7 {ECO:0000256|RuleBase:RU362060};	--	GO:0005576,extracellular region; GO:0009505,plant-type cell wall; GO:0005773,vacuole; GO:0020037,heme binding; GO:0046872,metal ion binding; GO:0004601,peroxidase activity; GO:0042744,hydrogen peroxide catabolic process; GO:0006979,response to oxidative stress; GO:0003674,molecular_function; GO:0005488,binding; GO:0046906,tetrapyrrole binding; GO:0097159,organic cyclic compound binding; GO:190136…	PF00141.26:Peroxidase	--	--	--
Os04g0688500	3.03193	13.106	27.2465	12.7959	Peroxidase (EC 1.11.1.7).	K00430 peroxidase [EC:1.11.1.7] | (RefSeq) cationic peroxidase SPC4 (A)	ko00940: Phenylpropanoid biosynthesis; ko01100: Metabolic pathways; ko01110: Biosynthesis of secondary metabolites	cationic peroxidase SPC4 [Oryza sativa Japonica Group]	PER1_SORBI RecName: Full=Cationic peroxidase SPC4; EC=1.11.1.7; Flags: Precursor;	Q7XSU7_ORYSJ RecName: Full=Peroxidase {ECO:0000256|RuleBase:RU362060}; EC=1.11.1.7 {ECO:0000256|RuleBase:RU362060};	--	GO:0005576,extracellular region; GO:0009505,plant-type cell wall; GO:0005509,calcium ion binding; GO:0020037,heme binding; GO:0004601,peroxidase activity; GO:0042744,hydrogen peroxide catabolic process; GO:0006979,response to oxidative stress; GO:0003674,molecular_function; GO:0005488,binding; GO:0043167,ion binding; GO:0043169,cation binding; GO:0046872,metal ion binding; GO:0046906,tetrapyrrole…	PF00141.26:Peroxidase	--	--	--
Os10g0450900	120.317	201.491	316.137	503.939	Cell wall structural protein%2C Tapetal differentiation%2C Pollen maturation	--	--	glycine-rich cell wall structural protein 2 [Oryza sativa Japonica Group]	GRP2_ORYSI RecName: Full=Glycine-rich cell wall structural protein 2; AltName: Full=Glycine-rich protein 1; Short=GRP-1; Flags: Precursor;	B8BD57_ORYSI SubName: Full=Uncharacterized protein {ECO:0000313|EMBL:EEC84126.1};	--	GO:0005576,extracellular region; GO:0071555,cell wall organization; GO:0008150,biological_process; GO:0009987,cellular process; GO:0016043,cellular component organization; GO:0045229,external encapsulating structure organization; GO:0071554,cell wall organization or biogenesis; GO:0071840,cellular component organization or biogenesis; GO:0005575,cellular_component; GO:0110165,cellular anatomical …	--	--	--	--
Os10g0370500	92.5472	164.239	232.086	352.873	GH5 (glycosyl hydrolase family 5) %26beta%3B-glucosidase%2C Response to salt and submergence stress%2C Response to stress-related hormones	--	--	probable glucan 1,3-beta-glucosidase A [Oryza sativa Japonica Group]	EXG_PSEMZ RecName: Full=Glucan 1,3-beta-glucosidase {ECO:0000250|UniProtKB:Q7Z9L3}; EC=3.2.1.58; AltName: Full=Exo-1,3-beta-glucanase {ECO:0000250|UniProtKB:Q7Z9L3}; Flags: Fragments;	Q0IY43_ORYSJ SubName: Full=Os10g0370500 protein {ECO:0000313|EMBL:BAF26372.1}; SubName: Full=Putative Glucan 1,3-beta-glucosidase {ECO:0000313|EMBL:AAM08614.1};	--	GO:0005576,extracellular region; GO:0004338,glucan exo-1,3-beta-glucosidase activity; GO:0071555,cell wall organization; GO:0000272,polysaccharide catabolic process; GO:0003674,molecular_function; GO:0003824,catalytic activity; GO:0004553,hydrolase activity, hydrolyzing O-glycosyl compounds; GO:0008422,beta-glucosidase activity; GO:0015926,glucosidase activity; GO:0016787,hydrolase activity; GO:0…	PF00150.21:Cellulase (glycosyl hydrolase family 5)	--	--	--
Os07g0539900	4.11627	4.5363	6.82873	15.5626	Similar to Beta-1%2C3-glucanase-like protein.	K19891 glucan endo-1,3-beta-glucosidase 1/2/3 [EC:3.2.1.39] | (RefSeq) glucan endo-1,3-beta-glucosidase 3 isoform X1 (A)	ko00500: Starch and sucrose metabolism; ko01100: Metabolic pathways	glucan endo-1,3-beta-glucosidase 3 isoform X1 [Oryza sativa Japonica Group]	E1313_ARATH RecName: Full=Glucan endo-1,3-beta-glucosidase 13; EC=3.2.1.39; AltName: Full=(1->3)-beta-glucan endohydrolase 13; Short=(1->3)-beta-glucanase 13; AltName: Full=Beta-1,3-endoglucanase 13; Short=Beta-1,3-glucanase 13; Flags: Precursor;	Q0D5S1_ORYSJ SubName: Full=Os07g0539900 protein {ECO:0000313|EMBL:BAT01955.1}; SubName: Full=cDNA clone:J013047P08, full insert sequence {ECO:0000313|EMBL:BAG92745.1}; SubName: Full=cDNA clone:J013047P11, full insert sequence {ECO:0000313|EMBL:BAG93823.1};	--	GO:0031225,anchored component of membrane; GO:0046658,anchored component of plasma membrane; GO:0005576,extracellular region; GO:0005886,plasma membrane; GO:0009536,plastid; GO:0042973,glucan endo-1,3-beta-D-glucosidase activity; GO:0005975,carbohydrate metabolic process; GO:0071555,cell wall organization; GO:0006952,defense response; GO:0003674,molecular_function; GO:0003824,catalytic activity; …	PF00332.21:Glycosyl hydrolases family 17	--	--	--
Os10g0545500	0.504167	1.78133	3.5732	1.84703	Similar to xyloglucan endotransglucosylase/hydrolase protein 32.	K08235 xyloglucan:xyloglucosyl transferase [EC:2.4.1.207] | (RefSeq) xyloglucan endotransglucosylase/hydrolase protein 31 (A)	--	hypothetical protein EE612_052586 [Oryza sativa]	XTH31_ARATH RecName: Full=Xyloglucan endotransglucosylase/hydrolase protein 31 {ECO:0000303|PubMed:12514239}; Short=At-XTH31 {ECO:0000303|PubMed:12514239}; Short=AtXTR8; Short=XTH-31; EC=2.4.1.207 {ECO:0000269|PubMed:23104861}; EC=3.2.1.151 {ECO:0000269|PubMed:23104861}; Flags: Precursor;	A0A0P0XWT6_ORYSJ RecName: Full=Xyloglucan endotransglucosylase/hydrolase {ECO:0000256|RuleBase:RU361120}; EC=2.4.1.207 {ECO:0000256|RuleBase:RU361120};	--	GO:0048046,apoplast; GO:0005886,plasma membrane; GO:0030247,polysaccharide binding; GO:0033946,xyloglucan-specific endo-beta-1,4-glucanase activity; GO:0016762,xyloglucan:xyloglucosyl transferase activity; GO:0042546,cell wall biogenesis; GO:0016998,cell wall macromolecule catabolic process; GO:0071555,cell wall organization; GO:0010411,xyloglucan metabolic process; GO:0003674,molecular_function;…	PF00722.24:Glycosyl hydrolases family 16	--	--	--
Os09g0487600	3.13993	6.29997	9.6379	11.4545	Similar to polygalacturonase.	K01184 polygalacturonase [EC:3.2.1.15] | (RefSeq) polygalacturonase-like (A)	ko00040: Pentose and glucuronate interconversions; ko01100: Metabolic pathways	probable polygalacturonase [Oryza sativa Japonica Group]	PGLR2_MAIZE RecName: Full=Exopolygalacturonase; Short=ExoPG; EC=3.2.1.67; AltName: Full=Galacturan 1,4-alpha-galacturonidase; AltName: Full=Pectinase; Flags: Precursor;	B8BCV9_ORYSI SubName: Full=Uncharacterized protein {ECO:0000313|EMBL:EEC84787.1};	--	GO:0005576,extracellular region; GO:0047911,galacturan 1,4-alpha-galacturonidase activity; GO:0004650,polygalacturonase activity; GO:0005975,carbohydrate metabolic process; GO:0071555,cell wall organization; GO:0003674,molecular_function; GO:0003824,catalytic activity; GO:0004553,hydrolase activity, hydrolyzing O-glycosyl compounds; GO:0016787,hydrolase activity; GO:0016798,hydrolase activity, ac…	PF00295.20:Glycosyl hydrolases family 28	--	--	--
Os07g0158800	7.8624	19.5893	24.1123	28.1733	Protein of unknown function DUF266%2C plant family protein.	--	--	uncharacterized protein LOC4342441 [Oryza sativa Japonica Group]	BC10_ORYSJ RecName: Full=Glycosyltransferase BC10 {ECO:0000305}; EC=2.4.-.- {ECO:0000269|PubMed:18939965}; AltName: Full=Protein BRITTLE CULM 10 {ECO:0000303|PubMed:18939965}; AltName: Full=Protein FRAGILE CULM 116 {ECO:0000303|PubMed:27708650};	Q6Z134_ORYSJ SubName: Full=Os07g0158800 protein {ECO:0000313|EMBL:BAT00139.1}; SubName: Full=cDNA clone:002-103-F02, full insert sequence {ECO:0000313|EMBL:BAG97725.1};	--	GO:0000139,Golgi membrane; GO:0016021,integral component of membrane; GO:0016757,glycosyltransferase activity; GO:0030244,cellulose biosynthetic process; GO:0009664,plant-type cell wall organization; GO:0003674,molecular_function; GO:0003824,catalytic activity; GO:0016740,transferase activity; GO:0000271,polysaccharide biosynthetic process; GO:0005975,carbohydrate metabolic process; GO:0005976,po…	PF02485.24:Core-2/I-Branching enzyme	--	--	--
Os03g0793100	6.057	12.3285	19.5069	20.9608	Glycosyl transferase%2C family 43 protein.	K20869 putative beta-1,4-xylosyltransferase IRX9 [EC:2.4.2.-] | (RefSeq) probable glucuronosyltransferase Os05g0123100 (A)	--	zinc finger A20 and AN1 domain-containing stress-associated protein 7 isoform 4 [Oryza sativa Japonica Group]	GT43A_ORYSJ RecName: Full=Probable beta-1,4-xylosyltransferase GT43A {ECO:0000305}; EC=2.4.2.- {ECO:0000305}; AltName: Full=OsGT43A {ECO:0000303|PubMed:24525904}; AltName: Full=Probable glucuronosyltransferase Os05g0123100 {ECO:0000305};	A0A0E0FLZ3_ORYNI RecName: Full=Glycosyltransferases {ECO:0000256|RuleBase:RU363127}; EC=2.4.-.- {ECO:0000256|RuleBase:RU363127};	--	GO:0000139,Golgi membrane; GO:0016021,integral component of membrane; GO:0015018,galactosylgalactosylxylosylprotein 3-beta-glucuronosyltransferase activity; GO:0042285,xylosyltransferase activity; GO:0005975,carbohydrate metabolic process; GO:0071555,cell wall organization; GO:0010417,glucuronoxylan biosynthetic process; GO:0009834,plant-type secondary cell wall biogenesis; GO:0045492,xylan biosy…	PF03360.19:Glycosyltransferase family 43	--	--	--
Os02g0816000	0.417	0.373667	0.706167	1.43957	C2 domain containing protein.	--	--	FT-interacting protein 1 [Oryza sativa Japonica Group]	FTIP3_ARATH RecName: Full=FT-interacting protein 3 {ECO:0000303|PubMed:29742441}; AltName: Full=Multiple C2 domain and transmembrane region protein 3 {ECO:0000303|PubMed:29259105};	A0A0P0VR64_ORYSJ SubName: Full=Os02g0816000 protein {ECO:0000313|EMBL:BAF10422.1}; SubName: Full=Putative anthranilate phosphoribosyltransferase {ECO:0000313|EMBL:BAD22004.1};	--	GO:0005737,cytoplasm; GO:0005829,cytosol; GO:0005783,endoplasmic reticulum; GO:0005789,endoplasmic reticulum membrane; GO:0005768,endosome; GO:0010008,endosome membrane; GO:0000139,Golgi membrane; GO:0016021,integral component of membrane; GO:0009505,plant-type cell wall; GO:0005886,plasma membrane; GO:0009506,plasmodesma; GO:0016757,glycosyltransferase activity; GO:0046872,metal ion binding; GO:…	PF08372.13:Plant phosphoribosyltransferase C-terminal	--	--	--
Os10g0450800	56.5963	104.217	132.695	193.44	Hypothetical protein.	--	--	Os10g0450800, partial [Oryza sativa Japonica Group]	GRP2_ORYSI RecName: Full=Glycine-rich cell wall structural protein 2; AltName: Full=Glycine-rich protein 1; Short=GRP-1; Flags: Precursor;	A0A0P0XV91_ORYSJ SubName: Full=Os10g0450800 protein {ECO:0000313|EMBL:BAT11102.1}; Flags: Fragment;	--	GO:0005576,extracellular region; GO:0071555,cell wall organization; GO:0008150,biological_process; GO:0009987,cellular process; GO:0016043,cellular component organization; GO:0045229,external encapsulating structure organization; GO:0071554,cell wall organization or biogenesis; GO:0071840,cellular component organization or biogenesis; GO:0005575,cellular_component; GO:0110165,cellular anatomical …	--	--	--	--
Os12g0257400	0.485	3.02067	4.25563	1.64823	Similar to Endochitinase A2.	--	--	hypothetical protein EE612_058711 [Oryza sativa]	CTL2_ARATH RecName: Full=Chitinase-like protein 2; Short=AtCTL2; Flags: Precursor;	A0A0P0Y8Q3_ORYSJ SubName: Full=Os12g0257400 protein {ECO:0000313|EMBL:BAT16571.1};	Predicted chitinase	GO:0005576,extracellular region; GO:0005975,carbohydrate metabolic process; GO:0016998,cell wall macromolecule catabolic process; GO:0006032,chitin catabolic process; GO:0008150,biological_process; GO:0008152,metabolic process; GO:0044238,primary metabolic process; GO:0071704,organic substance metabolic process; GO:0009056,catabolic process; GO:0009057,macromolecule catabolic process; GO:0009987,…	PF00182.22:Chitinase class I	--	--	--
Os11g0291475	6.1721	28.2459	34.843	20.8893	Hypothetical protein.	K15920 xylan 1,4-beta-xylosidase [EC:3.2.1.37] | (RefSeq) beta-D-xylosidase 4 (A)	ko00520: Amino sugar and nucleotide sugar metabolism; ko01100: Metabolic pathways	probable beta-D-xylosidase 7 [Oryza sativa Japonica Group]	BXL7_ARATH RecName: Full=Probable beta-D-xylosidase 7; Short=AtBXL7; EC=3.2.1.-; Flags: Precursor;	Q2R6V7_ORYSJ SubName: Full=Glycosyl hydrolase family 3 C terminal domain containing protein, expressed {ECO:0000313|EMBL:ABA92842.1};	--	GO:0048046,apoplast; GO:0009507,chloroplast; GO:0005739,mitochondrion; GO:0009505,plant-type cell wall; GO:0009506,plasmodesma; GO:0046556,alpha-L-arabinofuranosidase activity; GO:0009044,xylan 1,4-beta-xylosidase activity; GO:0031222,arabinan catabolic process; GO:0045493,xylan catabolic process; GO:0003674,molecular_function; GO:0003824,catalytic activity; GO:0004553,hydrolase activity, hydroly…	PF01915.25:Glycosyl hydrolase family 3 C-terminal domain	--	--	--
Os09g0431300	8.98543	15.5691	11.9647	30.1996	Similar to MYB transcription factor MYB71 (Fragment).	K09422 transcription factor MYB, plant | (RefSeq) transcription factor MYB30-like (A)	--	Os09g0431300 [Oryza sativa Japonica Group]	MYB36_ARATH RecName: Full=Transcription factor MYB36 {ECO:0000303|PubMed:9839469}; AltName: Full=Myb-related protein 36 {ECO:0000303|PubMed:9839469}; Short=AtMYB36 {ECO:0000303|PubMed:9839469};	A0A0N7KQU7_ORYSJ SubName: Full=Os09g0431300 protein {ECO:0000313|EMBL:BAT08210.1};	Transcription factor, Myb superfamily	GO:0048226,Casparian strip; GO:0005634,nucleus; GO:0003700,DNA-binding transcription factor activity; GO:0000976,transcription cis-regulatory region binding; GO:0030154,cell differentiation; GO:0035987,endodermal cell differentiation; GO:0050801,ion homeostasis; GO:0008285,negative regulation of cell population proliferation; GO:0045892,negative regulation of DNA-templated transcription; GO:00455…	PF00249.34:Myb-like DNA-binding domain	MYB-related	TF	MYB->MYB-related
Os04g0552000	1.8647	3.91727	8.53473	6.2506	Barwin-related endoglucanase domain containing protein.	K20628 expansin | (RefSeq) expansin-B16 (A)	--	expansin-B15 [Oryza sativa Japonica Group]	EXB15_ORYSJ RecName: Full=Expansin-B15; AltName: Full=Beta-expansin-15; AltName: Full=OsEXPB15; AltName: Full=OsaEXPb1.16; Flags: Precursor;	A0A0D3FYP8_9ORYZ SubName: Full=Uncharacterized protein {ECO:0000313|EnsemblPlants:OBART04G20980.1};	--	GO:0005576,extracellular region; GO:0016020,membrane; GO:0009653,anatomical structure morphogenesis; GO:0071555,cell wall organization; GO:0019953,sexual reproduction; GO:0008150,biological_process; GO:0032502,developmental process; GO:0048856,anatomical structure development; GO:0009987,cellular process; GO:0016043,cellular component organization; GO:0045229,external encapsulating structure orga…	PF01357.24:Expansin C-terminal domain	--	--	--
Os07g0588900	4.48737	8.68213	15.2558	14.1514	Glycosyl transferase%2C family 43 protein.	K20869 putative beta-1,4-xylosyltransferase IRX9 [EC:2.4.2.-] | (RefSeq) probable glucuronosyltransferase Os05g0123100 (A)	--	zinc finger A20 and AN1 domain-containing stress-associated protein 7 isoform 2 [Oryza sativa Japonica Group]	GT43A_ORYSJ RecName: Full=Probable beta-1,4-xylosyltransferase GT43A {ECO:0000305}; EC=2.4.2.- {ECO:0000305}; AltName: Full=OsGT43A {ECO:0000303|PubMed:24525904}; AltName: Full=Probable glucuronosyltransferase Os05g0123100 {ECO:0000305};	Q0D512_ORYSJ RecName: Full=Glycosyltransferases {ECO:0000256|RuleBase:RU363127}; EC=2.4.-.- {ECO:0000256|RuleBase:RU363127};	--	GO:0000139,Golgi membrane; GO:0016021,integral component of membrane; GO:0015018,galactosylgalactosylxylosylprotein 3-beta-glucuronosyltransferase activity; GO:0042285,xylosyltransferase activity; GO:0005975,carbohydrate metabolic process; GO:0071555,cell wall organization; GO:0010417,glucuronoxylan biosynthetic process; GO:0009834,plant-type secondary cell wall biogenesis; GO:0045492,xylan biosy…	--	--	--	--
Os07g0538000	2.85927	2.1847	7.11033	8.8539	Similar to hydrolase%2C hydrolyzing O-glycosyl compounds.	K19891 glucan endo-1,3-beta-glucosidase 1/2/3 [EC:3.2.1.39] | (RefSeq) glucan endo-1,3-beta-glucosidase 3 isoform X1 (A)	ko00500: Starch and sucrose metabolism; ko01100: Metabolic pathways	glucan endo-1,3-beta-glucosidase 13 isoform X2 [Oryza sativa Japonica Group]	E1313_ARATH RecName: Full=Glucan endo-1,3-beta-glucosidase 13; EC=3.2.1.39; AltName: Full=(1->3)-beta-glucan endohydrolase 13; Short=(1->3)-beta-glucanase 13; AltName: Full=Beta-1,3-endoglucanase 13; Short=Beta-1,3-glucanase 13; Flags: Precursor;	B9FXP4_ORYSJ SubName: Full=Os07g0538000 protein {ECO:0000313|EMBL:BAF21792.1}; SubName: Full=Putative beta-1,3-glucanase {ECO:0000313|EMBL:BAC84487.1};	--	GO:0031225,anchored component of membrane; GO:0046658,anchored component of plasma membrane; GO:0005576,extracellular region; GO:0005886,plasma membrane; GO:0009536,plastid; GO:0042973,glucan endo-1,3-beta-D-glucosidase activity; GO:0005975,carbohydrate metabolic process; GO:0071555,cell wall organization; GO:0006952,defense response; GO:0003674,molecular_function; GO:0003824,catalytic activity; …	PF00332.21:Glycosyl hydrolases family 17	--	--	--
Os04g0598500	0.115133	0.2993	0.283767	0.353633	Similar to Wall-associated kinase-like protein.	K00924 kinase [EC:2.7.1.-] | (RefSeq) receptor protein kinase TMK1 (A)	--	wall-associated receptor kinase-like 1 [Oryza sativa Japonica Group]	WAKLA_ARATH RecName: Full=Wall-associated receptor kinase-like 1; EC=2.7.11.-; Flags: Precursor;	A0A0E0PDJ4_ORYRU RecName: Full=Protein kinase domain-containing protein {ECO:0000259|PROSITE:PS50011};	--	GO:0016021,integral component of membrane; GO:0009505,plant-type cell wall; GO:0005886,plasma membrane; GO:0005524,ATP binding; GO:0030247,polysaccharide binding; GO:0106310,protein serine kinase activity; GO:0004674,protein serine/threonine kinase activity; GO:0007166,cell surface receptor signaling pathway; GO:0006468,protein phosphorylation; GO:0000166,nucleotide binding; GO:0003674,molecular_…	PF00069.28:Protein kinase domain	--	--	--
Os03g0808000	0.798367	1.72893	2.52117	2.3893	Glycoside hydrolase%2C family 28 domain containing protein.	K01184 polygalacturonase [EC:3.2.1.15] | (RefSeq) polygalacturonase ADPG2 (A)	ko00040: Pentose and glucuronate interconversions; ko01100: Metabolic pathways	hypothetical protein EE612_021162 [Oryza sativa]	PGLR_ACTDE RecName: Full=Polygalacturonase; Short=PG; EC=3.2.1.15; AltName: Full=Pectinase; Flags: Precursor;	A0A0P0W527_ORYSJ SubName: Full=Os03g0808000 protein {ECO:0000313|EMBL:BAS86966.1};	--	GO:0005576,extracellular region; GO:0004650,polygalacturonase activity; GO:0005975,carbohydrate metabolic process; GO:0071555,cell wall organization; GO:0009835,fruit ripening; GO:0003674,molecular_function; GO:0003824,catalytic activity; GO:0004553,hydrolase activity, hydrolyzing O-glycosyl compounds; GO:0016787,hydrolase activity; GO:0016798,hydrolase activity, acting on glycosyl bonds; GO:0008…	PF00295.20:Glycosyl hydrolases family 28	--	--	--
Os03g0102700	2.66197	8.61517	18.6503	7.85283	Expansin-B7	K20628 expansin | (RefSeq) expansin-B16 (A)	--	expansin-B7 [Oryza sativa Japonica Group]	EXPB7_ORYSJ RecName: Full=Expansin-B7; AltName: Full=Beta-expansin-7; AltName: Full=OsEXPB7; AltName: Full=OsaEXPb1.12; Flags: Precursor;	A0A0E0NNI2_ORYRU SubName: Full=Uncharacterized protein {ECO:0000313|EnsemblPlants:ORUFI03G00280.1};	--	GO:0005576,extracellular region; GO:0016020,membrane; GO:0009653,anatomical structure morphogenesis; GO:0071555,cell wall organization; GO:0019953,sexual reproduction; GO:0008150,biological_process; GO:0032502,developmental process; GO:0048856,anatomical structure development; GO:0009987,cellular process; GO:0016043,cellular component organization; GO:0045229,external encapsulating structure orga…	PF01357.24:Expansin C-terminal domain	--	--	--
Os03g0656800	9.37897	24.5229	23.1924	26.6194	Similar to 3-glucanase.	K19893 glucan endo-1,3-beta-glucosidase 5/6 [EC:3.2.1.39] | (RefSeq) glucan endo-1,3-beta-glucosidase 6 (A)	ko00500: Starch and sucrose metabolism; ko01100: Metabolic pathways	glucan endo-1,3-beta-glucosidase 8 [Oryza sativa Japonica Group]	E138_ARATH RecName: Full=Glucan endo-1,3-beta-glucosidase 8; EC=3.2.1.39; AltName: Full=(1->3)-beta-glucan endohydrolase 8; Short=(1->3)-beta-glucanase 8; AltName: Full=Beta-1,3-endoglucanase 8; Short=Beta-1,3-glucanase 8; Flags: Precursor;	Q7Y090_ORYSJ SubName: Full=Glucan endo-1,3-beta-glucosidase 5, putative, expressed {ECO:0000313|EMBL:ABF97974.1}; SubName: Full=Os03g0656800 protein {ECO:0000313|EMBL:BAS85563.1}; SubName: Full=cDNA clone:J023019N22, full insert sequence {ECO:0000313|EMBL:BAG91465.1};	--	GO:0031225,anchored component of membrane; GO:0046658,anchored component of plasma membrane; GO:0048046,apoplast; GO:0005634,nucleus; GO:0005886,plasma membrane; GO:0009506,plasmodesma; GO:0042973,glucan endo-1,3-beta-D-glucosidase activity; GO:0005975,carbohydrate metabolic process; GO:0006952,defense response; GO:0009664,plant-type cell wall organization; GO:0003674,molecular_function; GO:00038…	PF00332.21:Glycosyl hydrolases family 17	--	--	--
Os03g0369000	52.1771	143.299	158.533	146.409	Similar to Peroxidase 1.	K00430 peroxidase [EC:1.11.1.7] | (RefSeq) peroxidase 2 (A)	ko00940: Phenylpropanoid biosynthesis; ko01100: Metabolic pathways; ko01110: Biosynthesis of secondary metabolites	peroxidase 2 [Oryza sativa Japonica Group]	PER2_MAIZE RecName: Full=Peroxidase 2; EC=1.11.1.7; AltName: Full=Plasma membrane-bound peroxidase 2; Short=pmPOX2; Flags: Precursor;	Q5U1P7_ORYSJ RecName: Full=Peroxidase {ECO:0000256|RuleBase:RU362060}; EC=1.11.1.7 {ECO:0000256|RuleBase:RU362060};	--	GO:0005576,extracellular region; GO:0009505,plant-type cell wall; GO:0020037,heme binding; GO:0046872,metal ion binding; GO:0004601,peroxidase activity; GO:0032922,circadian regulation of gene expression; GO:0097167,circadian regulation of translation; GO:0042744,hydrogen peroxide catabolic process; GO:0042752,regulation of circadian rhythm; GO:0006979,response to oxidative stress; GO:0003674,mol…	PF00141.26:Peroxidase	--	--	--
Os02g0252200	0.771667	1.78123	3.1317	2.1637	Similar to GRAB2 protein.	--	--	NAC domain-containing protein 76-like [Oryza sativa Japonica Group]	NAC76_ORYSJ RecName: Full=NAC domain-containing protein 76 {ECO:0000303|PubMed:15029955}; Short=ONAC076 {ECO:0000303|PubMed:15029955}; AltName: Full=OsNAC7 {ECO:0000303|PubMed:10660065};	Q6K539_ORYSJ SubName: Full=Os02g0252200 protein {ECO:0000313|EMBL:BAS77917.1}; SubName: Full=cDNA clone:001-123-E07, full insert sequence {ECO:0000313|EMBL:BAG88925.1}; SubName: Full=cDNA clone:J033033C18, full insert sequence {ECO:0000313|EMBL:BAG94990.1};	--	GO:0005634,nucleus; GO:0003677,DNA binding; GO:0009834,plant-type secondary cell wall biogenesis; GO:0006355,regulation of DNA-templated transcription; GO:0048829,root cap development; GO:0003674,molecular_function; GO:0003676,nucleic acid binding; GO:0005488,binding; GO:0097159,organic cyclic compound binding; GO:1901363,heterocyclic compound binding; GO:0008150,biological_process; GO:0009832,pl…	PF02365.18:No apical meristem (NAM) protein	NAC	TF	NAC
Os04g0274250	4.3051	10.5502	5.77967	11.817	Similar to OSIGBa0138E08-OSIGBa0161L23.8 protein.	K01209 alpha-L-arabinofuranosidase [EC:3.2.1.55] | (RefSeq) alpha-L-arabinofuranosidase 1-like (A)	ko00520: Amino sugar and nucleotide sugar metabolism; ko01100: Metabolic pathways	hypothetical protein EE612_022737 [Oryza sativa]	ASD1_ARATH RecName: Full=Alpha-L-arabinofuranosidase 1; Short=AtASD1; EC=3.2.1.55; AltName: Full=Beta-D-xylosidase; EC=3.2.1.-; Flags: Precursor;	A0A0P0W8T4_ORYSJ SubName: Full=Os04g0274250 protein {ECO:0000313|EMBL:BAS88344.1};	--	GO:0048046,apoplast; GO:0000325,plant-type vacuole; GO:0099503,secretory vesicle; GO:0046556,alpha-L-arabinofuranosidase activity; GO:0009044,xylan 1,4-beta-xylosidase activity; GO:0046373,L-arabinose metabolic process; GO:0045493,xylan catabolic process; GO:0003674,molecular_function; GO:0003824,catalytic activity; GO:0004553,hydrolase activity, hydrolyzing O-glycosyl compounds; GO:0016787,hydro…	PF02018.20:Carbohydrate binding domain	--	--	--
Os10g0542900	116.958	202.484	318.377	317.249	Class II chitinase a%2C Pathogenesis-related (PR)-3 chitinase 8	K20547 basic endochitinase B [EC:3.2.1.14] | (RefSeq) chitinase 8 (A)	ko00520: Amino sugar and nucleotide sugar metabolism; ko01100: Metabolic pathways; ko04016: MAPK signaling pathway - plant	chitinase 8 [Oryza sativa Japonica Group]	CHI8_ORYSJ RecName: Full=Chitinase 8; EC=3.2.1.14; AltName: Full=Class II chitinase a; Short=OsChia2a; AltName: Full=Pathogenesis related (PR)-3 chitinase 8; Flags: Precursor;	A0A0E0IVU5_ORYNI RecName: Full=Chitinase {ECO:0000256|ARBA:ARBA00012729}; EC=3.2.1.14 {ECO:0000256|ARBA:ARBA00012729};	Predicted chitinase	GO:0004568,chitinase activity; GO:0016998,cell wall macromolecule catabolic process; GO:0006032,chitin catabolic process; GO:0050832,defense response to fungus; GO:0000272,polysaccharide catabolic process; GO:0003674,molecular_function; GO:0003824,catalytic activity; GO:0004553,hydrolase activity, hydrolyzing O-glycosyl compounds; GO:0016787,hydrolase activity; GO:0016798,hydrolase activity, acti…	PF00182.22:Chitinase class I	--	--	--
Os07g0188700	0.259833	0.953	0.874167	0.7015	Similar to EXO.	K20870 putative beta-1,4-xylosyltransferase IRX10 [EC:2.4.2.-] | (RefSeq) probable glucuronosyltransferase Os01g0926400 (A)	--	probable glycosyltransferase At5g03795 [Oryza sativa Japonica Group]	GLYT3_ARATH RecName: Full=Probable glycosyltransferase At5g03795; EC=2.4.-.-;	Q0D828_ORYSJ SubName: Full=Os07g0188700 protein {ECO:0000313|EMBL:BAF20995.1}; SubName: Full=Putative pectin-glucuronyltransferase {ECO:0000313|EMBL:BAC83913.1};	Acetylglucosaminyltransferase EXT1/exostosin 1	GO:0000139,Golgi membrane; GO:0016021,integral component of membrane; GO:0016757,glycosyltransferase activity; GO:0071555,cell wall organization; GO:0006486,protein glycosylation; GO:0003674,molecular_function; GO:0003824,catalytic activity; GO:0016740,transferase activity; GO:0008150,biological_process; GO:0009987,cellular process; GO:0016043,cellular component organization; GO:0045229,external …	PF03016.18:Exostosin family	--	--	--
Os11g0691100	2.13987	3.60977	7.61357	5.72103	Wall-associated kinase (WAK) family protein%2C Regulation of tapetal PCD%2C Anther development	K13430 serine/threonine-protein kinase PBS1 [EC:2.7.11.1] | (RefSeq) serine/threonine-protein kinase CDL1 isoform X1 (A)	ko04626: Plant-pathogen interaction	protein kinase [Oryza sativa Japonica Group]	WAK1_ARATH RecName: Full=Wall-associated receptor kinase 1; EC=2.7.11.-; Flags: Precursor;	Q2QZD5_ORYSJ SubName: Full=Protein kinase {ECO:0000313|EMBL:AAX94995.1};	--	GO:0016021,integral component of membrane; GO:0009505,plant-type cell wall; GO:0000325,plant-type vacuole; GO:0005886,plasma membrane; GO:0005524,ATP binding; GO:0005509,calcium ion binding; GO:0016301,kinase activity; GO:0030247,polysaccharide binding; GO:0106310,protein serine kinase activity; GO:0004674,protein serine/threonine kinase activity; GO:0007166,cell surface receptor signaling pathwa…	PF00069.28:Protein kinase domain	--	--	--
Os09g0527600	2.22753	5.16767	4.16573	5.7525	Similar to GTP-binding protein (Fragment).	K07904 Ras-related protein Rab-11A | (RefSeq) ras-related protein RABA3 (A)	ko04144: Endocytosis	ras-related protein RABA3 [Oryza sativa Japonica Group]	RABA3_ARATH RecName: Full=Ras-related protein RABA3; Short=AtRABA3;	Q652A2_ORYSJ SubName: Full=Os09g0527600 protein {ECO:0000313|EMBL:BAT09063.1}; SubName: Full=cDNA clone:J013043E12, full insert sequence {ECO:0000313|EMBL:BAG99298.1};	GTPase Rab11/YPT3, small G protein superfamily	GO:0009504,cell plate; GO:0005768,endosome; GO:0010008,endosome membrane; GO:0005576,extracellular region; GO:0005794,Golgi apparatus; GO:0005634,nucleus; GO:0005525,GTP binding; GO:0003924,GTPase activity; GO:0042546,cell wall biogenesis; GO:0015031,protein transport; GO:0000166,nucleotide binding; GO:0003674,molecular_function; GO:0005488,binding; GO:0017076,purine nucleotide binding; GO:001900…	PF00071.25:Ras family	--	--	--
Os07g0157700	0.589633	1.05067	0.8288	1.49447	Conserved hypothetical protein.	K00430 peroxidase [EC:1.11.1.7] | (RefSeq) peroxidase 5-like (A)	ko00940: Phenylpropanoid biosynthesis; ko01100: Metabolic pathways; ko01110: Biosynthesis of secondary metabolites	uncharacterized protein LOC4342434 isoform X1 [Oryza sativa Japonica Group]	PER13_ARATH RecName: Full=Peroxidase 13; Short=Atperox P13; EC=1.11.1.7; Flags: Precursor;	A0A0E0Q467_ORYRU SubName: Full=Uncharacterized protein {ECO:0000313|EnsemblPlants:ORUFI07G03270.1};	--	GO:0005576,extracellular region; GO:0009505,plant-type cell wall; GO:0020037,heme binding; GO:0046872,metal ion binding; GO:0004601,peroxidase activity; GO:0042744,hydrogen peroxide catabolic process; GO:0006979,response to oxidative stress; GO:0003674,molecular_function; GO:0005488,binding; GO:0046906,tetrapyrrole binding; GO:0097159,organic cyclic compound binding; GO:1901363,heterocyclic compo…	--	--	--	--
Os11g0131900	33.0487	56.3872	68.945	82.2087	Similar to Arabinoxylan arabinofuranohydrolase isoenzyme AXAH-II.	K01209 alpha-L-arabinofuranosidase [EC:3.2.1.55] | (RefSeq) alpha-L-arabinofuranosidase 1 isoform X1 (A)	ko00520: Amino sugar and nucleotide sugar metabolism; ko01100: Metabolic pathways	alpha-L-arabinofuranosidase 1 isoform X2 [Oryza sativa Japonica Group]	ASD1_ARATH RecName: Full=Alpha-L-arabinofuranosidase 1; Short=AtASD1; EC=3.2.1.55; AltName: Full=Beta-D-xylosidase; EC=3.2.1.-; Flags: Precursor;	Q2RAZ7_ORYSJ RecName: Full=Non-reducing end alpha-L-arabinofuranosidase {ECO:0000256|ARBA:ARBA00012670}; EC=3.2.1.55 {ECO:0000256|ARBA:ARBA00012670};	--	GO:0048046,apoplast; GO:0000325,plant-type vacuole; GO:0099503,secretory vesicle; GO:0046556,alpha-L-arabinofuranosidase activity; GO:0009044,xylan 1,4-beta-xylosidase activity; GO:0046373,L-arabinose metabolic process; GO:0045493,xylan catabolic process; GO:0003674,molecular_function; GO:0003824,catalytic activity; GO:0004553,hydrolase activity, hydrolyzing O-glycosyl compounds; GO:0016787,hydro…	PF06964.15:Alpha-L-arabinofuranosidase C-terminal domain	--	--	--
Os05g0104150	1.0155	0.8046	1.56707	2.46883	Leucine-rich repeat (LRR) protein%2C Inhibitor of fungal polygalacturonase%2C Defence response	--	--	hypothetical protein OsJ_16797 [Oryza sativa Japonica Group]	PGIP2_ARATH RecName: Full=Polygalacturonase inhibitor 2; AltName: Full=Polygalacturonase-inhibiting protein 2; Short=PGIP-2; Flags: Precursor;	B9FM01_ORYSJ RecName: Full=LRRNT_2 domain-containing protein {ECO:0000259|Pfam:PF08263};	--	GO:0005576,extracellular region; GO:0016020,membrane; GO:0009505,plant-type cell wall; GO:0009506,plasmodesma; GO:0090353,polygalacturonase inhibitor activity; GO:0003674,molecular_function; GO:0004857,enzyme inhibitor activity; GO:0030234,enzyme regulator activity; GO:0098772,molecular function regulator activity; GO:0005575,cellular_component; GO:0110165,cellular anatomical entity; GO:0005618,c…	PF13855.9:Leucine rich repeat	--	--	--
Os02g0745100	56.3327	81.6847	74.1575	135.284	Aquaporin NIP III subfamily protein%2C Aquaporin%2C Silicon influx transporter%2C Arsenic species (As) uptake%2C Arsenite efflux%2C Selenite (Se) uptake%2C Water transport	K09874 aquaporin NIP | (RefSeq) aquaporin NIP2-1 (A)	--	aquaporin [Ectobacillus sp. SYSU M60031]	NIP21_ORYSJ RecName: Full=Aquaporin NIP2-1 {ECO:0000305}; AltName: Full=Low silicon protein 1 {ECO:0000303|PubMed:16572174}; AltName: Full=NOD26-like intrinsic protein 2-1 {ECO:0000303|PubMed:16033806}; AltName: Full=OsNIP2;1 {ECO:0000303|PubMed:16033806}; AltName: Full=Silicon influx transporter LSI1 {ECO:0000303|PubMed:17625566};	D6PVA7_ORYSI SubName: Full=NOD26 major intrinsic protein {ECO:0000313|EMBL:AKP04376.1}; SubName: Full=NOD26-like major intrinsic protein {ECO:0000313|EMBL:ADF57189.1};	Aquaporin (major intrinsic protein family)	GO:0048226,Casparian strip; GO:0016021,integral component of membrane; GO:0016020,membrane; GO:0005886,plasma membrane; GO:0015267,channel activity; GO:0015115,silicate transmembrane transporter activity; GO:0015708,silicic acid import across plasma membrane; GO:0003674,molecular_function; GO:0005215,transporter activity; GO:0022803,passive transmembrane transporter activity; GO:0022857,transmemb…	PF00230.23:Major intrinsic protein	--	--	--
Os01g0796400	20.3154	26.7812	39.4965	48.5832	NAD(P)-binding domain containing protein.	K00074 3-hydroxybutyryl-CoA dehydrogenase [EC:1.1.1.157] | (RefSeq) 3-hydroxybutyryl-CoA dehydrogenase (A)	ko00360: Phenylalanine metabolism; ko00650: Butanoate metabolism; ko01100: Metabolic pathways; ko01200: Carbon metabolism	hypothetical protein EE612_006268 [Oryza sativa]	AIM1_ARATH RecName: Full=Peroxisomal fatty acid beta-oxidation multifunctional protein AIM1 {ECO:0000305}; AltName: Full=Protein ABNORMAL INFLORESCENCE MERISTEM 1 {ECO:0000303|PubMed:10521521}; Short=AtAIM1 {ECO:0000303|PubMed:10521521}; Includes: RecName: Full=Enoyl-CoA hydratase/3-2-trans-enoyl-CoA isomerase/3-hydroxybutyryl-CoA epimerase; EC=4.2.1.17 {ECO:0000269|PubMed:10521521, ECO:0000269|P…	A0A0P0V977_ORYSJ SubName: Full=Os01g0796400 protein {ECO:0000313|EMBL:BAS74759.1};	3-hydroxyacyl-CoA dehydrogenase	GO:0005777,peroxisome; GO:0009505,plant-type cell wall; GO:0005886,plasma membrane; GO:0009506,plasmodesma; GO:0003857,3-hydroxyacyl-CoA dehydrogenase activity; GO:0008692,3-hydroxybutyryl-CoA epimerase activity; GO:0004165,delta(3)-delta(2)-enoyl-CoA isomerase activity; GO:0004300,enoyl-CoA hydratase activity; GO:0070403,NAD+ binding; GO:0006635,fatty acid beta-oxidation; GO:0009908,flower devel…	PF02737.21:3-hydroxyacyl-CoA dehydrogenase, NAD binding domain	--	--	--
Os03g0672900	0.2387	0.681033	1.53863	0.563133	Xylanase-like protein%2C Glycoside hydrolase 10 (GH10) family protein%2C Cell wall deposition%2C Regulation of plant growth and development	--	--	uncharacterized protein LOC4333697 [Oryza sativa Japonica Group]	XYN1_ARATH RecName: Full=Endo-1,4-beta-xylanase 1 {ECO:0000303|PubMed:12154138}; Short=AtXyn1 {ECO:0000303|PubMed:12154138}; Short=Xylan endohydrolase 1 {ECO:0000303|PubMed:12154138}; Short=Xylanase 1 {ECO:0000303|PubMed:12154138}; EC=3.2.1.8 {ECO:0000255|PROSITE-ProRule:PRU01096, ECO:0000269|PubMed:12154138};	Q84R74_ORYSJ SubName: Full=Endo-1,4-beta-xylanase, putative, expressed {ECO:0000313|EMBL:ABF98138.1}; SubName: Full=Os03g0672900 protein {ECO:0000313|EMBL:BAS85698.1};	--	GO:0005576,extracellular region; GO:0009505,plant-type cell wall; GO:0031176,endo-1,4-beta-xylanase activity; GO:0045493,xylan catabolic process; GO:0003674,molecular_function; GO:0003824,catalytic activity; GO:0004553,hydrolase activity, hydrolyzing O-glycosyl compounds; GO:0016787,hydrolase activity; GO:0016798,hydrolase activity, acting on glycosyl bonds; GO:0097599,xylanase activity; GO:00002…	PF00331.23:Glycosyl hydrolase family 10	--	--	--
Os02g0187200	3.07843	5.1912	7.78733	7.25813	Exostosin-like family protein.	K20870 putative beta-1,4-xylosyltransferase IRX10 [EC:2.4.2.-] | (RefSeq) probable glucuronosyltransferase Os02g0520750 (A)	--	probable glycosyltransferase At5g03795 [Oryza sativa Japonica Group]	GLYT3_ARATH RecName: Full=Probable glycosyltransferase At5g03795; EC=2.4.-.-;	Q6ZIF8_ORYSJ SubName: Full=Os02g0187200 protein {ECO:0000313|EMBL:BAS77362.1}; SubName: Full=cDNA clone:J013030F22, full insert sequence {ECO:0000313|EMBL:BAG89554.1};	Acetylglucosaminyltransferase EXT1/exostosin 1	GO:0000139,Golgi membrane; GO:0016021,integral component of membrane; GO:0016757,glycosyltransferase activity; GO:0071555,cell wall organization; GO:0006486,protein glycosylation; GO:0003674,molecular_function; GO:0003824,catalytic activity; GO:0016740,transferase activity; GO:0008150,biological_process; GO:0009987,cellular process; GO:0016043,cellular component organization; GO:0045229,external …	PF03016.18:Exostosin family	--	--	--
Os02g0573200	3.70153	6.06957	10.1652	8.4697	Similar to Cryptochrome 1.	K12118 cryptochrome 1 | (RefSeq) cryptochrome-1 isoform X1 (A)	ko04712: Circadian rhythm - plant	cryptochrome-1 isoform X1 [Oryza sativa Japonica Group]	CRY1_ARATH RecName: Full=Cryptochrome-1 {ECO:0000303|PubMed:8953250}; Short=AtCry {ECO:0000303|PubMed:22421133}; Short=Atcry1 {ECO:0000303|PubMed:8953250}; AltName: Full=Blue light photoreceptor {ECO:0000303|PubMed:7756321}; AltName: Full=Protein BLUE LIGHT UNINHIBITED 1 {ECO:0000303|PubMed:12324610}; AltName: Full=Protein ELONGATED HYPOCOTYL 4 {ECO:0000303|PubMed:8232555}; AltName: Full=Protein …	A0A0P0VKP4_ORYSJ SubName: Full=Cryptochrome 1a {ECO:0000313|EMBL:BAD17529.1}; SubName: Full=Os02g0573200 protein {ECO:0000313|EMBL:BAF09114.1};	Deoxyribodipyrimidine photolyase/cryptochrome	GO:0005737,cytoplasm; GO:0005829,cytosol; GO:0016604,nuclear body; GO:0005634,nucleus; GO:0016605,PML body; GO:0005524,ATP binding; GO:0009882,blue light photoreceptor activity; GO:0003904,deoxyribodipyrimidine photo-lyase activity; GO:0003677,DNA binding; GO:0071949,FAD binding; GO:0042802,identical protein binding; GO:0016301,kinase activity; GO:0046872,metal ion binding; GO:0042803,protein hom…	PF03441.17:FAD binding domain of DNA photolyase	--	--	--
Os12g0163700	0.7567	2.243	0.8283	1.69293	Similar to Actin 7 (Actin 2).	K10355 actin, other eukaryote | (RefSeq) actin-7 (A)	ko04814: Motor proteins	hypothetical protein EE612_057979 [Oryza sativa]	ACT7_ARATH RecName: Full=Actin-7 {ECO:0000303|PubMed:8754679}; AltName: Full=Actin-2 {ECO:0000303|Ref.1};	Q0IPW3_ORYSJ SubName: Full=Os12g0163700 protein {ECO:0000313|EMBL:BAT16014.1};	Actin and related proteins	GO:0009941,chloroplast envelope; GO:0009570,chloroplast stroma; GO:0005856,cytoskeleton; GO:0005829,cytosol; GO:0005739,mitochondrion; GO:0005730,nucleolus; GO:0009505,plant-type cell wall; GO:0005886,plasma membrane; GO:0009506,plasmodesma; GO:0005524,ATP binding; GO:0005200,structural constituent of cytoskeleton; GO:0051301,cell division; GO:0006893,Golgi to plasma membrane transport; GO:000810…	PF00022.22:Actin	--	--	--
Os07g0679300	57.4858	112.936	128.028	125.252	Similar to Alpha-galactosidase precursor (EC 3.2.1.22) (Melibiase) (Alpha-D- galactoside galactohydrolase).	K07407 alpha-galactosidase [EC:3.2.1.22] | (RefSeq) alpha-galactosidase 3 (A)	ko00052: Galactose metabolism; ko00561: Glycerolipid metabolism; ko00600: Sphingolipid metabolism; ko00603: Glycosphingolipid biosynthesis - globo and isoglobo series; ko01100: Metabolic pathways	alpha-galactosidase 3 [Oryza sativa Japonica Group]	AGAL3_ARATH RecName: Full=Alpha-galactosidase 3 {ECO:0000303|PubMed:15034167}; Short=AtAGAL3 {ECO:0000303|PubMed:15034167}; EC=3.2.1.22 {ECO:0000250|UniProtKB:Q9FXT4}; AltName: Full=Alpha-D-galactoside galactohydrolase 3 {ECO:0000305}; AltName: Full=Melibiase {ECO:0000305}; Flags: Precursor;	Q69R81_ORYSJ RecName: Full=Alpha-galactosidase {ECO:0000256|ARBA:ARBA00012755, ECO:0000256|RuleBase:RU361168}; EC=3.2.1.22 {ECO:0000256|ARBA:ARBA00012755, ECO:0000256|RuleBase:RU361168}; AltName: Full=Melibiase {ECO:0000256|RuleBase:RU361168};	Alpha-D-galactosidase (melibiase)	GO:0048046,apoplast; GO:0009505,plant-type cell wall; GO:0000325,plant-type vacuole; GO:0099503,secretory vesicle; GO:0005773,vacuole; GO:0004557,alpha-galactosidase activity; GO:0052692,raffinose alpha-galactosidase activity; GO:0005975,carbohydrate metabolic process; GO:0071555,cell wall organization; GO:0003674,molecular_function; GO:0003824,catalytic activity; GO:0004553,hydrolase activity, h…	PF16499.8:Alpha galactosidase A	--	--	--
Os03g0416200	0.557633	0.750933	1.5243	1.2025	COBRA-like protein%2C Regulation of biosynthesis of secondary cell walls%2C Control of mechanical strength	--	--	COBRA-like protein 5 [Oryza sativa Japonica Group]	COBL5_ORYSI RecName: Full=COBRA-like protein 5; AltName: Full=Protein BRITTLE CULM1; Flags: Precursor;	A0A0E0NWJ3_ORYRU RecName: Full=COBRA-like protein {ECO:0000256|PIRNR:PIRNR038122};	--	GO:0031225,anchored component of membrane; GO:0005886,plasma membrane; GO:0010215,cellulose microfibril organization; GO:0008150,biological_process; GO:0009664,plant-type cell wall organization; GO:0009832,plant-type cell wall biogenesis; GO:0009987,cellular process; GO:0016043,cellular component organization; GO:0022607,cellular component assembly; GO:0030198,extracellular matrix organization; G…	PF04833.18:COBRA-like protein	--	--	--
Os01g0802000	2.0077	2.27297	3.7215	4.30893	Zinc finger%2C RING/FYVE/PHD-type domain containing protein.	K11982 E3 ubiquitin-protein ligase RNF115/126 [EC:2.3.2.27] | (RefSeq) E3 ubiquitin-protein ligase RING1-like (A)	--	probable E3 ubiquitin-protein ligase RHC1A [Oryza sativa Japonica Group]	RHC1A_ARATH RecName: Full=Probable E3 ubiquitin-protein ligase RHC1A {ECO:0000305}; EC=2.3.2.27; AltName: Full=RING-H2 finger C1a {ECO:0000303|PubMed:9781696}; AltName: Full=RING-H2 zinc finger protein RHC1a {ECO:0000305}; AltName: Full=RING-type E3 ubiquitin transferase RHC1A {ECO:0000305};	A0A0E0FUI7_ORYNI RecName: Full=RING-type E3 ubiquitin transferase {ECO:0000256|ARBA:ARBA00012483}; EC=2.3.2.27 {ECO:0000256|ARBA:ARBA00012483};	FOG: Predicted E3 ubiquitin ligase	GO:0005634,nucleus; GO:0009505,plant-type cell wall; GO:0046872,metal ion binding; GO:0061630,ubiquitin protein ligase activity; GO:0009938,negative regulation of gibberellic acid mediated signaling pathway; GO:0016567,protein ubiquitination; GO:0009651,response to salt stress; GO:0006511,ubiquitin-dependent protein catabolic process; GO:0003674,molecular_function; GO:0005488,binding; GO:0043167,…	PF13639.9:Ring finger domain	--	--	--
Os07g0657400	0.7471	1.4155	1.81757	1.55733	Glycosyltransferase AER61%2C uncharacterized domain containing protein.	--	--	hypothetical protein OsJ_25426 [Oryza sativa Japonica Group]	MUC21_ARATH RecName: Full=Xylan glycosyltransferase MUCI21 {ECO:0000305}; EC=2.4.-.- {ECO:0000305|PubMed:26482889}; AltName: Full=Protein MUCILAGE-MODIFIED 5 {ECO:0000303|PubMed:11706181}; AltName: Full=Protein MUCILAGE-RELATED 21 {ECO:0000303|PubMed:26482889}; AltName: Full=Putative xylan xylosyltransgerase MUCI21 {ECO:0000303|PubMed:26979331};	A3BN05_ORYSJ SubName: Full=Uncharacterized protein {ECO:0000313|EMBL:EAZ40944.1};	Uncharacterized conserved protein	GO:0005794,Golgi apparatus; GO:0000139,Golgi membrane; GO:0016021,integral component of membrane; GO:0047517,1,4-beta-D-xylan synthase activity; GO:0016757,glycosyltransferase activity; GO:0071555,cell wall organization; GO:0010192,mucilage biosynthetic process; GO:0048354,mucilage biosynthetic process involved in seed coat development; GO:0003674,molecular_function; GO:0003824,catalytic activity…	PF04577.17:Glycosyltransferase 61	--	--	--
Os06g0726200	36.0378	42.8498	72.5316	75.1131	Similar to Chitinase 1.	K20547 basic endochitinase B [EC:3.2.1.14] | (RefSeq) chitinase 1 (A)	ko00520: Amino sugar and nucleotide sugar metabolism; ko01100: Metabolic pathways; ko04016: MAPK signaling pathway - plant	chitinase 1 [Oryza sativa Japonica Group]	CHI1_ORYSJ RecName: Full=Chitinase 1; EC=3.2.1.14; AltName: Full=Class I chitinase a; Short=OsChia1a; AltName: Full=Pathogenesis related (PR)-3 chitinase 1; Flags: Precursor;	A0A0E0AEL6_9ORYZ RecName: Full=Chitinase {ECO:0000256|ARBA:ARBA00012729}; EC=3.2.1.14 {ECO:0000256|ARBA:ARBA00012729};	Predicted chitinase	GO:0008061,chitin binding; GO:0004568,chitinase activity; GO:0016998,cell wall macromolecule catabolic process; GO:0006032,chitin catabolic process; GO:0050832,defense response to fungus; GO:0000272,polysaccharide catabolic process; GO:0003674,molecular_function; GO:0005488,binding; GO:0097367,carbohydrate derivative binding; GO:0003824,catalytic activity; GO:0004553,hydrolase activity, hydrolyzi…	PF00182.22:Chitinase class I	--	--	--
Os07g0531400	14.7338	45.2098	28.0346	30.6433	Similar to Peroxidase 27 precursor (EC 1.11.1.7) (Atperox P27) (PRXR7) (ATP12a).	K00430 peroxidase [EC:1.11.1.7] | (RefSeq) peroxidase 39 (A)	ko00940: Phenylpropanoid biosynthesis; ko01100: Metabolic pathways; ko01110: Biosynthesis of secondary metabolites	peroxidase 39 [Oryza sativa Japonica Group]	PER39_ARATH RecName: Full=Peroxidase 39; Short=Atperox P39; EC=1.11.1.7; AltName: Full=ATP19a; Flags: Precursor;	A3BKK9_ORYSJ RecName: Full=Peroxidase {ECO:0000256|RuleBase:RU362060}; EC=1.11.1.7 {ECO:0000256|RuleBase:RU362060};	--	GO:0005576,extracellular region; GO:0009505,plant-type cell wall; GO:0099503,secretory vesicle; GO:0020037,heme binding; GO:0046872,metal ion binding; GO:0004601,peroxidase activity; GO:0042744,hydrogen peroxide catabolic process; GO:0006979,response to oxidative stress; GO:0003674,molecular_function; GO:0005488,binding; GO:0046906,tetrapyrrole binding; GO:0097159,organic cyclic compound binding;…	PF00141.26:Peroxidase	--	--	--
Os08g0113000	2.97473	5.39003	8.95827	6.15907	Similar to Peroxidase 47 precursor (EC 1.11.1.7) (Atperox P47) (ATP32).	K00430 peroxidase [EC:1.11.1.7] | (RefSeq) peroxidase 47 (A)	ko00940: Phenylpropanoid biosynthesis; ko01100: Metabolic pathways; ko01110: Biosynthesis of secondary metabolites	TPA: class III peroxidase 117 precursor [Oryza sativa Japonica Group]	PER47_ARATH RecName: Full=Peroxidase 47; Short=Atperox P47; EC=1.11.1.7; AltName: Full=ATP32; Flags: Precursor;	Q5U1H6_ORYSJ RecName: Full=Peroxidase {ECO:0000256|RuleBase:RU362060}; EC=1.11.1.7 {ECO:0000256|RuleBase:RU362060};	--	GO:0005576,extracellular region; GO:0009505,plant-type cell wall; GO:0020037,heme binding; GO:0046872,metal ion binding; GO:0004601,peroxidase activity; GO:0042744,hydrogen peroxide catabolic process; GO:0006979,response to oxidative stress; GO:0003674,molecular_function; GO:0005488,binding; GO:0046906,tetrapyrrole binding; GO:0097159,organic cyclic compound binding; GO:1901363,heterocyclic compo…	PF00141.26:Peroxidase	--	--	--
Os10g0341700	15.9968	19.2398	39.3061	32.3889	Cellulose synthase like protein H1	K10999 cellulose synthase A [EC:2.4.1.12] | (RefSeq) cellulose synthase A catalytic subunit 9 [UDP-forming] (A)	--	cellulose synthase-like protein H1 [Oryza sativa Japonica Group]	CSLH1_ORYSJ RecName: Full=Cellulose synthase-like protein H1; EC=2.4.1.-; AltName: Full=OsCslH1;	A0A0E0QXU7_ORYRU SubName: Full=Uncharacterized protein {ECO:0000313|EnsemblPlants:ORUFI10G06960.1};	--	GO:0000139,Golgi membrane; GO:0016021,integral component of membrane; GO:0005886,plasma membrane; GO:0016760,cellulose synthase (UDP-forming) activity; GO:0051753,mannan synthase activity; GO:0071555,cell wall organization; GO:0030244,cellulose biosynthetic process; GO:0009833,plant-type primary cell wall biogenesis; GO:0003674,molecular_function; GO:0003824,catalytic activity; GO:0008194,UDP-gly…	PF03552.17:Cellulose synthase	--	--	--
Os01g0795300	1.4728	2.0878	1.26863	2.94777	Hypothetical protein.	K25898 CO(2)-response secreted protease | (RefSeq) CO(2)-response secreted protease-like (A)	--	hypothetical protein EE612_006261, partial [Oryza sativa]	SBT35_ARATH RecName: Full=Subtilisin-like protease SBT3.5 {ECO:0000303|PubMed:16193095}; EC=3.4.21.- {ECO:0000305}; AltName: Full=Subtilase subfamily 3 member 5 {ECO:0000303|PubMed:16193095}; Short=AtSBT3.5 {ECO:0000303|PubMed:16193095}; Flags: Precursor;	Q0JIK4_ORYSJ SubName: Full=Os01g0795400 protein {ECO:0000313|EMBL:BAS74751.1}; Flags: Fragment;	--	GO:0005615,extracellular space; GO:0009505,plant-type cell wall; GO:0004252,serine-type endopeptidase activity; GO:0006508,proteolysis; GO:0040008,regulation of growth; GO:0003674,molecular_function; GO:0003824,catalytic activity; GO:0004175,endopeptidase activity; GO:0008233,peptidase activity; GO:0008236,serine-type peptidase activity; GO:0016787,hydrolase activity; GO:0017171,serine hydrolase …	PF00082.25:Subtilase family	--	--	--
Os03g0155500	0.828467	2.2986	2.5019	1.64887	Similar to Expansin-A25.	K20628 expansin | (RefSeq) expansin-B16 (A)	--	alpha-expansin 25, partial [Oryza sativa Japonica Group]	EXP25_ORYSJ RecName: Full=Expansin-A25; AltName: Full=Alpha-expansin-25; AltName: Full=OsEXP25; AltName: Full=OsEXPA25; AltName: Full=OsaEXPa1.6; Flags: Precursor;	A0A0P0VT84_ORYSJ RecName: Full=Expansin {ECO:0000256|RuleBase:RU365023}; Flags: Fragment;	--	GO:0005576,extracellular region; GO:0016020,membrane; GO:0009653,anatomical structure morphogenesis; GO:0009664,plant-type cell wall organization; GO:0008150,biological_process; GO:0032502,developmental process; GO:0048856,anatomical structure development; GO:0009987,cellular process; GO:0016043,cellular component organization; GO:0045229,external encapsulating structure organization; GO:0071554,…	PF01357.24:Expansin C-terminal domain	--	--	--
Os07g0539300	29.6236	54.4829	75.336	58.2115	Glycoside hydrolase%2C family 17 protein.	K19892 glucan endo-1,3-beta-glucosidase 4 [EC:3.2.1.39] | (RefSeq) glucan endo-1,3-beta-glucosidase 4 (A)	ko00500: Starch and sucrose metabolism; ko01100: Metabolic pathways	glucan endo-1,3-beta-glucosidase 12 [Oryza sativa Japonica Group]	E1312_ARATH RecName: Full=Glucan endo-1,3-beta-glucosidase 12; EC=3.2.1.39; AltName: Full=(1->3)-beta-glucan endohydrolase 12; Short=(1->3)-beta-glucanase 12; AltName: Full=Beta-1,3-endoglucanase 12; Short=Beta-1,3-glucanase 12; Flags: Precursor;	C7J4I4_ORYSJ SubName: Full=Os07g0539300 protein {ECO:0000313|EMBL:BAH93966.1}; SubName: Full=Putative beta-1,3-glucanase {ECO:0000313|EMBL:BAC84503.1};	--	GO:0031225,anchored component of membrane; GO:0046658,anchored component of plasma membrane; GO:0005576,extracellular region; GO:0042973,glucan endo-1,3-beta-D-glucosidase activity; GO:0005975,carbohydrate metabolic process; GO:0071555,cell wall organization; GO:0006952,defense response; GO:0003674,molecular_function; GO:0003824,catalytic activity; GO:0004553,hydrolase activity, hydrolyzing O-gly…	PF00332.21:Glycosyl hydrolases family 17	--	--	--
Os05g0104700	10.8081	10.422	9.78073	20.9308	Leucine-rich repeat (LRR) protein%2C Inhibitor of fungal polygalacturonase%2C Defence response	--	--	polygalacturonase inhibitor 1 [Oryza sativa Japonica Group]	PGIP1_ARATH RecName: Full=Polygalacturonase inhibitor 1; AltName: Full=Polygalacturonase-inhibiting protein 1; Short=PGIP-1; Flags: Precursor;	A0A0D9ZT42_9ORYZ RecName: Full=LRRNT_2 domain-containing protein {ECO:0000259|Pfam:PF08263};	--	GO:0005576,extracellular region; GO:0005794,Golgi apparatus; GO:0016020,membrane; GO:0009505,plant-type cell wall; GO:0009506,plasmodesma; GO:0099503,secretory vesicle; GO:0090353,polygalacturonase inhibitor activity; GO:0003674,molecular_function; GO:0004857,enzyme inhibitor activity; GO:0030234,enzyme regulator activity; GO:0098772,molecular function regulator activity; GO:0005575,cellular_comp…	PF12799.10:Leucine Rich repeats (2 copies)	--	--	--
Os02g0236600	24.3835	49.6868	68.1833	47.0831	Peroxidase P7 (EC 1.11.1.7) (TP7).	K00430 peroxidase [EC:1.11.1.7] | (RefSeq) peroxidase P7 (A)	ko00940: Phenylpropanoid biosynthesis; ko01100: Metabolic pathways; ko01110: Biosynthesis of secondary metabolites	peroxidase P7 [Oryza sativa Japonica Group]	PER52_ARATH RecName: Full=Peroxidase 52; Short=Atperox P52; EC=1.11.1.7; AltName: Full=ATP49; Flags: Precursor;	A0A8J8XV09_ORYSJ RecName: Full=Peroxidase {ECO:0000256|RuleBase:RU362060}; EC=1.11.1.7 {ECO:0000256|RuleBase:RU362060};	--	GO:0048046,apoplast; GO:0005794,Golgi apparatus; GO:0009505,plant-type cell wall; GO:0020037,heme binding; GO:0046872,metal ion binding; GO:0004601,peroxidase activity; GO:0042744,hydrogen peroxide catabolic process; GO:0009809,lignin biosynthetic process; GO:1901430,positive regulation of syringal lignin biosynthetic process; GO:0006979,response to oxidative stress; GO:0010089,xylem development;…	PF00141.26:Peroxidase	--	--	--
Os01g0327000	11.0522	19.2733	31.5286	21.0952	Similar to Class III peroxidase 14.	K00430 peroxidase [EC:1.11.1.7] | (RefSeq) peroxidase 1 (A)	ko00940: Phenylpropanoid biosynthesis; ko01100: Metabolic pathways; ko01110: Biosynthesis of secondary metabolites	Os01g0327000, partial [Oryza sativa Japonica Group]	PER1_MAIZE RecName: Full=Peroxidase 1; EC=1.11.1.7; AltName: Full=Plasma membrane-bound peroxidase 1; Short=pmPOX1; Flags: Precursor;	Q0JN58_ORYSJ SubName: Full=Os01g0327000 protein {ECO:0000313|EMBL:BAF04820.2}; Flags: Fragment;	--	GO:0005576,extracellular region; GO:0009505,plant-type cell wall; GO:0005773,vacuole; GO:0020037,heme binding; GO:0046872,metal ion binding; GO:0004601,peroxidase activity; GO:0042744,hydrogen peroxide catabolic process; GO:0006979,response to oxidative stress; GO:0003674,molecular_function; GO:0005488,binding; GO:0046906,tetrapyrrole binding; GO:0097159,organic cyclic compound binding; GO:190136…	--	--	--	--
Os03g0155632	0.4093	1.0876	2.74777	0.766233	Non-protein coding transcript.	--	--	Putative alpha-expansin [Oryza sativa Japonica Group]	EXP15_ORYSJ RecName: Full=Expansin-A15; AltName: Full=Alpha-expansin-15; AltName: Full=OsEXP15; AltName: Full=OsEXPA15; AltName: Full=OsaEXPa1.8; Flags: Precursor;	I1P7Q2_ORYGL RecName: Full=Expansin {ECO:0000256|RuleBase:RU365023};	--	GO:0005576,extracellular region; GO:0016020,membrane; GO:0009653,anatomical structure morphogenesis; GO:0009664,plant-type cell wall organization; GO:0008150,biological_process; GO:0032502,developmental process; GO:0048856,anatomical structure development; GO:0009987,cellular process; GO:0016043,cellular component organization; GO:0045229,external encapsulating structure organization; GO:0071554,…	PF01357.24:Expansin C-terminal domain	--	--	--
Os03g0749300	27.9604	54.5063	75.1637	51.7899	Similar to Exoglucanase precursor.	K05349 beta-glucosidase [EC:3.2.1.21] | (RefSeq) beta-glucosidase BoGH3B (A)	ko00460: Cyanoamino acid metabolism; ko00500: Starch and sucrose metabolism; ko00999: Biosynthesis of various plant secondary metabolites; ko01100: Metabolic pathways; ko01110: Biosynthesis of secondary metabolites	uncharacterized protein LOC4334114 [Oryza sativa Japonica Group]	XYL2_MEDSV RecName: Full=Beta-xylosidase/alpha-L-arabinofuranosidase 2 {ECO:0000303|PubMed:17615411, ECO:0000312|EMBL:ABQ45228.1}; AltName: Full=Xylan 1,4-beta-xylosidase/Alpha-L-arabinofuranosidase 2; Short=MsXyl2 {ECO:0000303|PubMed:17615411}; Includes: RecName: Full=Beta-xylosidase; EC=3.2.1.37; AltName: Full=1,4-beta-D-xylan xylohydrolase {ECO:0000250|UniProtKB:P48792}; AltName: Full=Xylan 1,…	A0A0D3FP37_9ORYZ SubName: Full=Uncharacterized protein {ECO:0000313|EnsemblPlants:OBART03G34260.2};	--	GO:0005576,extracellular region; GO:0046556,alpha-L-arabinofuranosidase activity; GO:0009044,xylan 1,4-beta-xylosidase activity; GO:0045493,xylan catabolic process; GO:0003674,molecular_function; GO:0003824,catalytic activity; GO:0004553,hydrolase activity, hydrolyzing O-glycosyl compounds; GO:0016787,hydrolase activity; GO:0016798,hydrolase activity, acting on glycosyl bonds; GO:0097599,xylanase…	PF00933.24:Glycosyl hydrolase family 3 N terminal domain	--	--	--
Os06g0704450	1.20333	2.80997	3.48773	2.15163	Hypothetical protein.	--	--	Os06g0704450, partial [Oryza sativa Japonica Group]	LRX2_ARATH RecName: Full=Leucine-rich repeat extensin-like protein 2; Short=AtLRX2; Short=LRR/EXTENSIN2; AltName: Full=Cell wall hydroxyproline-rich glycoprotein; Flags: Precursor;	A0A0P0X0P8_ORYSJ SubName: Full=Os06g0704450 protein {ECO:0000313|EMBL:BAS99384.1}; Flags: Fragment;	--	GO:0005576,extracellular region; GO:0071555,cell wall organization; GO:0008150,biological_process; GO:0009987,cellular process; GO:0016043,cellular component organization; GO:0045229,external encapsulating structure organization; GO:0071554,cell wall organization or biogenesis; GO:0071840,cellular component organization or biogenesis; GO:0005575,cellular_component; GO:0110165,cellular anatomical …	--	--	--	--
Os03g0808100	3.7828	6.37923	9.07657	6.70293	Cellulose synthase A2	K10999 cellulose synthase A [EC:2.4.1.12] | (RefSeq) probable cellulose synthase A catalytic subunit 2 [UDP-forming] (A)	--	probable cellulose synthase A catalytic subunit 2 [UDP-forming]	CESA2_ORYSI RecName: Full=Probable cellulose synthase A catalytic subunit 2 [UDP-forming]; EC=2.4.1.12; AltName: Full=OsCesA2;	A0A0D3FQG5_9ORYZ RecName: Full=Cellulose synthase {ECO:0000256|RuleBase:RU361116}; EC=2.4.1.12 {ECO:0000256|RuleBase:RU361116};	--	GO:0016021,integral component of membrane; GO:0005886,plasma membrane; GO:0016760,cellulose synthase (UDP-forming) activity; GO:0046872,metal ion binding; GO:0071555,cell wall organization; GO:0030244,cellulose biosynthetic process; GO:0071669,plant-type cell wall organization or biogenesis; GO:0003674,molecular_function; GO:0003824,catalytic activity; GO:0008194,UDP-glycosyltransferase activity;…	PF03552.17:Cellulose synthase	--	--	--
Os01g0725900	1.62443	4.82817	2.4375	2.82097	Similar to arabinogalactan protein.	--	--	hypothetical protein EE612_005456, partial [Oryza sativa]	AGP31_ARATH RecName: Full=Non-classical arabinogalactan protein 31 {ECO:0000303|PubMed:17885091}; AltName: Full=Hydroxyproline-rich arabinogalactan protein 31 {ECO:0000305}; Flags: Precursor;	A0A0P0V7P5_ORYSJ SubName: Full=Os01g0725900 protein {ECO:0000313|EMBL:BAS74125.1}; Flags: Fragment;	--	GO:0071944,cell periphery; GO:0005576,extracellular region; GO:0009505,plant-type cell wall; GO:0005886,plasma membrane; GO:0009506,plasmodesma; GO:0009753,response to jasmonic acid; GO:0008150,biological_process; GO:0009719,response to endogenous stimulus; GO:0009725,response to hormone; GO:0010033,response to organic substance; GO:0033993,response to lipid; GO:0042221,response to chemical; GO:0…	PF01190.20:Pollen protein Ole e 1 like	--	--	--
Os03g0169500	2.94917	3.8422	2.70883	5.01433	Cellulose synthase like protein A4	K13680 beta-mannan synthase [EC:2.4.1.32] | (RefSeq) probable mannan synthase 4 (A)	--	probable glucomannan 4-beta-mannosyltransferase 4 isoform X1 [Oryza sativa Japonica Group]	CSLA4_ORYSJ RecName: Full=Probable glucomannan 4-beta-mannosyltransferase 4 {ECO:0000305}; EC=2.4.1.32 {ECO:0000250|UniProtKB:Q7PC76}; AltName: Full=Cellulose synthase-like protein A4 {ECO:0000303|PubMed:11842136}; Short=OsCslA4 {ECO:0000303|PubMed:11842136}; AltName: Full=Glucomannan synthase {ECO:0000305}; AltName: Full=Mannan synthase 4 {ECO:0000305};	A0A0E0CVS9_9ORYZ SubName: Full=Uncharacterized protein {ECO:0000313|EnsemblPlants:OMERI03G04870.1};	--	GO:0005794,Golgi apparatus; GO:0000139,Golgi membrane; GO:0016021,integral component of membrane; GO:0047259,glucomannan 4-beta-mannosyltransferase activity; GO:0016757,glycosyltransferase activity; GO:0051753,mannan synthase activity; GO:0071555,cell wall organization; GO:0000030,mannosyltransferase activity; GO:0003674,molecular_function; GO:0003824,catalytic activity; GO:0016740,transferase ac…	PF13632.9:Glycosyl transferase family group 2	--	--	--
Os11g0124900	1.83663	2.57477	5.43867	3.06237	Glycosyl transferase%2C family 8 protein.	K13648 alpha-1,4-galacturonosyltransferase [EC:2.4.1.43] | (RefSeq) probable galacturonosyltransferase 7 isoform X1 (A)	ko00520: Amino sugar and nucleotide sugar metabolism; ko01100: Metabolic pathways	probable galacturonosyltransferase 7 isoform X4 [Oryza sativa Japonica Group]	GAUT7_ARATH RecName: Full=Probable galacturonosyltransferase 7; EC=2.4.1.-; AltName: Full=Like glycosyl transferase 7;	Q2RB54_ORYSJ RecName: Full=Hexosyltransferase {ECO:0000256|RuleBase:RU362027}; EC=2.4.1.- {ECO:0000256|RuleBase:RU362027};	--	GO:0005768,endosome; GO:0005794,Golgi apparatus; GO:0005797,Golgi medial cisterna; GO:0000139,Golgi membrane; GO:0016021,integral component of membrane; GO:0005802,trans-Golgi network; GO:0047262,polygalacturonate 4-alpha-galacturonosyltransferase activity; GO:0071555,cell wall organization; GO:0045489,pectin biosynthetic process; GO:0003674,molecular_function; GO:0003824,catalytic activity; GO:0…	PF01501.23:Glycosyl transferase family 8	--	--	--
Os06g0687600	1.3544	1.57233	3.2605	2.20247	Protein of unknown function DUF579%2C plant family protein.	K18801 glucuronoxylan 4-O-methyltransferase [EC:2.1.1.112] | (RefSeq) glucuronoxylan 4-O-methyltransferase 1 (A)	--	protein IRX15-LIKE [Oryza sativa Japonica Group]	IRX15_ARATH RecName: Full=Protein IRREGULAR XYLEM 15; Short=AtIRX15;	Q655B4_ORYSJ SubName: Full=Cdc2 protein kinases-like {ECO:0000313|EMBL:BAD45603.1}; SubName: Full=Os06g0687600 protein {ECO:0000313|EMBL:BAF20322.1};	--	GO:0005794,Golgi apparatus; GO:0000139,Golgi membrane; GO:0016021,integral component of membrane; GO:0009834,plant-type secondary cell wall biogenesis; GO:0045492,xylan biosynthetic process; GO:0008150,biological_process; GO:0009832,plant-type cell wall biogenesis; GO:0009987,cellular process; GO:0042546,cell wall biogenesis; GO:0044085,cellular component biogenesis; GO:0071554,cell wall organiza…	PF04669.16:Polysaccharide biosynthesis	--	--	--
Os12g0632900	2.09073	2.48933	6.19087	3.33023	Serine/threonine protein kinase-related domain containing protein.	K00924 kinase [EC:2.7.1.-] | (RefSeq) receptor-like protein kinase 5 (A)	--	receptor protein-tyrosine kinase CEPR1 [Oryza sativa Japonica Group]	CEPR1_ARATH RecName: Full=Receptor protein-tyrosine kinase CEPR1 {ECO:0000303|PubMed:25324386}; EC=2.7.10.1 {ECO:0000255|PROSITE-ProRule:PRU10027}; AltName: Full=Protein C-TERMINALLY ENCODED PEPTIDE RECEPTOR 1 {ECO:0000303|PubMed:25324386}; AltName: Full=Protein XYLEM INTERMIXED WITH PHLOEM 1 {ECO:0000303|PubMed:21853254}; Flags: Precursor;	Q2QLQ5_ORYSJ SubName: Full=Leucine Rich Repeat family protein, expressed {ECO:0000313|EMBL:ABA99942.1}; SubName: Full=Os12g0632900 protein {ECO:0000313|EMBL:BAT18228.1};	--	GO:0016021,integral component of membrane; GO:0005886,plasma membrane; GO:0005524,ATP binding; GO:0042277,peptide binding; GO:0017046,peptide hormone binding; GO:0051428,peptide hormone receptor binding; GO:0001653,peptide receptor activity; GO:0004674,protein serine/threonine kinase activity; GO:0004714,transmembrane receptor protein tyrosine kinase activity; GO:0048437,floral organ development;…	PF00069.28:Protein kinase domain	--	--	--
Os06g0506150	0.351767	0.3079	0.666167	0.549833	Conserved hypothetical protein.	K15285 solute carrier family 35, member E3 | (RefSeq) uncharacterized membrane protein At1g06890 (A)	--	hypothetical protein OsI_23131 [Oryza sativa Indica Group]	UXT1_ARATH RecName: Full=UDP-xylose transporter 1 {ECO:0000312|EMBL:AKA88212.1};	A0A0E0LC11_ORYPU RecName: Full=TPT domain-containing protein {ECO:0000259|Pfam:PF03151};	Glucose-6-phosphate/phosphate and phosphoenolpyruvate/phosphate antiporter	GO:0005783,endoplasmic reticulum; GO:0005789,endoplasmic reticulum membrane; GO:0005794,Golgi apparatus; GO:0000139,Golgi membrane; GO:0016021,integral component of membrane; GO:0015297,antiporter activity; GO:0005338,nucleotide-sugar transmembrane transporter activity; GO:0005464,UDP-xylose transmembrane transporter activity; GO:0008643,carbohydrate transport; GO:0009834,plant-type secondary cel…	--	--	--	--
Os11g0183800	5.09793	7.6161	13.3873	7.8507	Similar to Armadillo/beta-catenin-like repeat family protein%2C expressed.	K08332 vacuolar protein 8 | (RefSeq) U-box domain-containing protein 43 isoform X1 (A)	--	hypothetical protein EE612_053912 [Oryza sativa]	CSI3_ARATH RecName: Full=Protein CELLULOSE SYNTHASE INTERACTIVE 3 {ECO:0000303|PubMed:20616083};	A0A0P0Y018_ORYSJ SubName: Full=Os11g0183800 protein {ECO:0000313|EMBL:BAT12967.1};	FOG: Armadillo/beta-catenin-like repeats	GO:0010330,cellulose synthase complex; GO:0055028,cortical microtubule; GO:0012505,endomembrane system; GO:0005886,plasma membrane; GO:0008017,microtubule binding; GO:0051211,anisotropic cell growth; GO:0052324,plant-type cell wall cellulose biosynthetic process; GO:0072699,protein localization to cortical microtubule cytoskeleton; GO:0008360,regulation of cell shape; GO:2001006,regulation of cel…	PF00168.33:C2 domain	--	--	--
Os05g0427900	2.32437	4.3081	5.34067	3.56213	Similar to DnaJ-like protein.	K09519 DnaJ homolog subfamily B member 13 | (RefSeq) dnaJ protein homolog 1 (A)	--	hypothetical protein EE612_029650 [Oryza sativa]	DNAJ3_ARATH RecName: Full=Chaperone protein dnaJ 3; Short=AtDjA3; Short=AtJ3; Flags: Precursor;	A0A0P0WMP4_ORYSJ SubName: Full=Os05g0427900 protein {ECO:0000313|EMBL:BAS94133.1};	Molecular chaperone (DnaJ superfamily)	GO:0005737,cytoplasm; GO:0005829,cytosol; GO:0005730,nucleolus; GO:0009505,plant-type cell wall; GO:0005886,plasma membrane; GO:0009506,plasmodesma; GO:0005524,ATP binding; GO:0051087,chaperone binding; GO:0030544,Hsp70 protein binding; GO:0046872,metal ion binding; GO:0003729,mRNA binding; GO:0051082,unfolded protein binding; GO:0048573,photoperiodism, flowering; GO:0009911,positive regulation o…	PF01556.21:DnaJ C terminal domain	--	--	--
Os06g0704500	2.24893	4.602	6.0454	3.40623	Leucine-rich repeat%2C plant specific containing protein.	--	--	Os06g0704500, partial [Oryza sativa Japonica Group]	LRX1_ARATH RecName: Full=Leucine-rich repeat extensin-like protein 1; Short=AtLRX1; Short=LRR/EXTENSIN1; AltName: Full=Cell wall hydroxyproline-rich glycoprotein; Flags: Precursor;	Q0D9Q0_ORYSJ SubName: Full=Os06g0704500 protein {ECO:0000313|EMBL:BAS99385.1}; Flags: Fragment;	--	GO:0005576,extracellular region; GO:0009505,plant-type cell wall; GO:0009506,plasmodesma; GO:0005199,structural constituent of cell wall; GO:0000904,cell morphogenesis involved in differentiation; GO:0071555,cell wall organization; GO:0010054,trichoblast differentiation; GO:0009826,unidimensional cell growth; GO:0003674,molecular_function; GO:0005198,structural molecule activity; GO:0000902,cell …	PF13855.9:Leucine rich repeat	--	--	--
Os04g0640700	1.2379	1.61033	4.69083	1.80543	Similar to Alpha-L-arabinofuranosidase/beta-D-xylosidase isoenzyme ARA-I.	K15920 xylan 1,4-beta-xylosidase [EC:3.2.1.37] | (RefSeq) beta-D-xylosidase 4 (A)	ko00520: Amino sugar and nucleotide sugar metabolism; ko01100: Metabolic pathways	beta-D-xylosidase 4 [Oryza sativa Japonica Group]	BXL4_ARATH RecName: Full=Beta-D-xylosidase 4; Short=AtBXL4; EC=3.2.1.37; Flags: Precursor;	Q0J9N5_ORYSJ SubName: Full=OSJNBb0079B02.3 protein {ECO:0000313|EMBL:CAE02971.2}; SubName: Full=Os04g0640700 protein {ECO:0000313|EMBL:BAF15952.1};	--	GO:0048046,apoplast; GO:0016020,membrane; GO:0046556,alpha-L-arabinofuranosidase activity; GO:0009044,xylan 1,4-beta-xylosidase activity; GO:0031222,arabinan catabolic process; GO:0009627,systemic acquired resistance; GO:0045493,xylan catabolic process; GO:0003674,molecular_function; GO:0003824,catalytic activity; GO:0004553,hydrolase activity, hydrolyzing O-glycosyl compounds; GO:0016787,hydrola…	PF01915.25:Glycosyl hydrolase family 3 C-terminal domain	--	--	--
novel.691	1.31613	3.41733	3.6883	1.9058	--	K25042 hydroxycinnamoyl-CoA:5-hydroxyanthranilate N-hydroxycinnamoyltransferase [EC:2.3.1.302] | (RefSeq) shikimate O-hydroxycinnamoyltransferase (A)	--	hypothetical protein DAI22_03g335100 [Oryza sativa Japonica Group]	CR26L_ARATH RecName: Full=Protein ECERIFERUM 26-like; Short=CER26-like; AltName: Full=CER2-like protein 2; Short=CER2-like2;	A0A0E0P170_ORYRU SubName: Full=Uncharacterized protein {ECO:0000313|EnsemblPlants:ORUFI03G35280.1};	--	GO:0009535,chloroplast thylakoid membrane; GO:0016747,acyltransferase activity, transferring groups other than amino-acyl groups; GO:0071555,cell wall organization; GO:0009555,pollen development; GO:0042761,very long-chain fatty acid biosynthetic process; GO:0003674,molecular_function; GO:0003824,catalytic activity; GO:0016740,transferase activity; GO:0016746,acyltransferase activity; GO:0008150,…	PF02458.18:Transferase family	--	--	--
Os07g0681700	1.76443	2.2385	5.1901	2.54573	Glycosyl transferase%2C family 8 protein.	K13648 alpha-1,4-galacturonosyltransferase [EC:2.4.1.43] | (RefSeq) probable galacturonosyltransferase 7 (A)	ko00520: Amino sugar and nucleotide sugar metabolism; ko01100: Metabolic pathways	probable galacturonosyltransferase 7 [Oryza sativa Japonica Group]	GAUT7_ARATH RecName: Full=Probable galacturonosyltransferase 7; EC=2.4.1.-; AltName: Full=Like glycosyl transferase 7;	B9FUX5_ORYSJ RecName: Full=Hexosyltransferase {ECO:0000256|RuleBase:RU362027}; EC=2.4.1.- {ECO:0000256|RuleBase:RU362027};	--	GO:0005768,endosome; GO:0005794,Golgi apparatus; GO:0005797,Golgi medial cisterna; GO:0000139,Golgi membrane; GO:0016021,integral component of membrane; GO:0005802,trans-Golgi network; GO:0047262,polygalacturonate 4-alpha-galacturonosyltransferase activity; GO:0071555,cell wall organization; GO:0045489,pectin biosynthetic process; GO:0003674,molecular_function; GO:0003824,catalytic activity; GO:0…	PF01501.23:Glycosyl transferase family 8	--	--	--
Os10g0555900	16.9622	18.101	46.0404	24.4182	Similar to Beta-expansin.	K20628 expansin | (RefSeq) expansin-B16 (A)	--	expansin-B3 precursor [Oryza sativa Japonica Group]	EXPB3_ORYSJ RecName: Full=Expansin-B3; AltName: Full=Beta-expansin-3; AltName: Full=OsEXPB3; AltName: Full=OsaEXPb1.10; Flags: Precursor;	B7ER55_ORYSJ SubName: Full=Beta expansin 3 {ECO:0000313|EMBL:AIV98517.1}; SubName: Full=Beta-expansin {ECO:0000313|EMBL:ACA50517.1}; SubName: Full=cDNA clone:J023140O05, full insert sequence {ECO:0000313|EMBL:BAG94852.1};	--	GO:0005576,extracellular region; GO:0016020,membrane; GO:0009653,anatomical structure morphogenesis; GO:0071555,cell wall organization; GO:0019953,sexual reproduction; GO:0008150,biological_process; GO:0032502,developmental process; GO:0048856,anatomical structure development; GO:0009987,cellular process; GO:0016043,cellular component organization; GO:0045229,external encapsulating structure orga…	PF01357.24:Expansin C-terminal domain	--	--	--
Os09g0428000	6.35303	10.5476	14.6903	8.9923	Cellulose synthase like protein C2	K13680 beta-mannan synthase [EC:2.4.1.32] | (RefSeq) glucomannan 4-beta-mannosyltransferase 1 (A)	--	probable xyloglucan glycosyltransferase 2 [Oryza sativa Japonica Group]	CSLC2_ORYSJ RecName: Full=Probable xyloglucan glycosyltransferase 2; EC=2.4.1.-; AltName: Full=Cellulose synthase-like protein C2; AltName: Full=OsCslC2;	A0A0E0QRP0_ORYRU RecName: Full=Glyco_trans_2-like domain-containing protein {ECO:0000259|Pfam:PF13632};	--	GO:0005794,Golgi apparatus; GO:0000139,Golgi membrane; GO:0016021,integral component of membrane; GO:0016757,glycosyltransferase activity; GO:0071555,cell wall organization; GO:0003674,molecular_function; GO:0003824,catalytic activity; GO:0016740,transferase activity; GO:0008150,biological_process; GO:0009987,cellular process; GO:0016043,cellular component organization; GO:0045229,external encaps…	PF13632.9:Glycosyl transferase family group 2	--	--	--
Os07g0208100	0.6819	1.0587	1.66633	0.9252	Similar to Polygalacturonase A.	K01184 polygalacturonase [EC:3.2.1.15] | (RefSeq) polygalacturonase-like (A)	ko00040: Pentose and glucuronate interconversions; ko01100: Metabolic pathways	hypothetical protein EE612_037789, partial [Oryza sativa]	PGLR_ACTDE RecName: Full=Polygalacturonase; Short=PG; EC=3.2.1.15; AltName: Full=Pectinase; Flags: Precursor;	A0A0P0X3T1_ORYSJ SubName: Full=Os07g0208100 protein {ECO:0000313|EMBL:BAT00569.1}; Flags: Fragment;	--	GO:0005576,extracellular region; GO:0004650,polygalacturonase activity; GO:0005975,carbohydrate metabolic process; GO:0071555,cell wall organization; GO:0009835,fruit ripening; GO:0003674,molecular_function; GO:0003824,catalytic activity; GO:0004553,hydrolase activity, hydrolyzing O-glycosyl compounds; GO:0016787,hydrolase activity; GO:0016798,hydrolase activity, acting on glycosyl bonds; GO:0008…	PF00295.20:Glycosyl hydrolases family 28	--	--	--
Os10g0535900	2.6004	5.02797	7.40087	3.52267	Similar to ATEXPA7 (ARABIDOPSIS THALIANA EXPANSIN A7).	K20628 expansin | (RefSeq) expansin-B16 (A)	--	putative expansin-A30 [Oryza sativa Japonica Group]	EXP30_ORYSJ RecName: Full=Putative expansin-A30; AltName: Full=Alpha-expansin-30; AltName: Full=OsEXP30; AltName: Full=OsEXPA30; AltName: Full=OsaEXPa1.32; Flags: Precursor;	A2Z9Q4_ORYSI RecName: Full=Expansin {ECO:0000256|RuleBase:RU365023};	--	GO:0005576,extracellular region; GO:0016020,membrane; GO:0009653,anatomical structure morphogenesis; GO:0009664,plant-type cell wall organization; GO:0008150,biological_process; GO:0032502,developmental process; GO:0048856,anatomical structure development; GO:0009987,cellular process; GO:0016043,cellular component organization; GO:0045229,external encapsulating structure organization; GO:0071554,…	PF03330.21:Lytic transglycolase	--	--	--
Os01g0130400	0.7057	0.737233	1.93227	0.942333	Similar to Alpha-xylosidase precursor (Fragment).	K15925 alpha-D-xyloside xylohydrolase [EC:3.2.1.177] | (RefSeq) alpha-xylosidase 1 (A)	--	alpha-xylosidase 1 [Oryza sativa Japonica Group]	XYL1_ARATH RecName: Full=Alpha-xylosidase 1; EC=3.2.1.177; Flags: Precursor;	Q0JQZ2_ORYSJ SubName: Full=Os01g0130400 protein {ECO:0000313|EMBL:BAS70209.1}; SubName: Full=cDNA clone:J033090B18, full insert sequence {ECO:0000313|EMBL:BAG95494.1};	Maltase glucoamylase and related hydrolases, glycosyl hydrolase family 31	GO:0048046,apoplast; GO:0005739,mitochondrion; GO:0009505,plant-type cell wall; GO:0009506,plasmodesma; GO:0061634,alpha-D-xyloside xylohydrolase; GO:0046556,alpha-L-arabinofuranosidase activity; GO:0030246,carbohydrate binding; GO:0004553,hydrolase activity, hydrolyzing O-glycosyl compounds; GO:0009044,xylan 1,4-beta-xylosidase activity; GO:0080176,xyloglucan 1,6-alpha-xylosidase activity; GO:00…	PF01055.29:Glycosyl hydrolases family 31	--	--	--
Os07g0634600	58.4015	110.257	178.01	76.9544	Similar to Pectin acetylesterase (Fragment).	K19882 O-palmitoleoyl-L-serine hydrolase [EC:3.1.1.98] | (RefSeq) pectin acetylesterase 12 (A)	--	pectin acetylesterase 12 [Oryza sativa Japonica Group]	PAE12_ARATH RecName: Full=Pectin acetylesterase 12 {ECO:0000303|PubMed:25115560}; EC=3.1.1.- {ECO:0000305}; Flags: Precursor;	Q69UW6_ORYSJ RecName: Full=Pectin acetylesterase {ECO:0000256|RuleBase:RU363114}; EC=3.1.1.- {ECO:0000256|RuleBase:RU363114};	Pectin acetylesterase and similar proteins	GO:0005576,extracellular region; GO:0052793,pectin acetylesterase activity; GO:0071555,cell wall organization; GO:0003674,molecular_function; GO:0003824,catalytic activity; GO:0016787,hydrolase activity; GO:0016788,hydrolase activity, acting on ester bonds; GO:0052689,carboxylic ester hydrolase activity; GO:0008150,biological_process; GO:0009987,cellular process; GO:0016043,cellular component org…	PF03283.16:Pectinacetylesterase	--	--	--
Os11g0142400	2.68747	5.76483	4.77377	3.5188	Similar to Strictosidine synthase family protein%2C expressed.	--	--	Os11g0142400, partial [Oryza sativa Japonica Group]	SSL10_ARATH RecName: Full=Protein STRICTOSIDINE SYNTHASE-LIKE 10 {ECO:0000303|PubMed:10777701}; Short=AtSSL10 {ECO:0000303|PubMed:10777701}; AltName: Full=Strictosidine synthase 8; Short=AtSS8; Flags: Precursor;	Q0IUQ1_ORYSJ SubName: Full=Os11g0142400 protein {ECO:0000313|EMBL:BAF27564.1}; Flags: Fragment;	Predicted alkaloid synthase/Surface mucin Hemomucin	GO:0005829,cytosol; GO:0005783,endoplasmic reticulum; GO:0009505,plant-type cell wall; GO:0005886,plasma membrane; GO:0009506,plasmodesma; GO:0005773,vacuole; GO:0009058,biosynthetic process; GO:0008150,biological_process; GO:0008152,metabolic process; GO:0005575,cellular_component; GO:0005622,intracellular anatomical structure; GO:0005737,cytoplasm; GO:0110165,cellular anatomical entity; GO:0012…	PF03088.19:Strictosidine synthase	--	--	--
Os04g0583500	1.22023	1.49373	3.4797	1.5808	Expansin%2C Al-inducible expansin%2C Root cell elongation	K20628 expansin | (RefSeq) expansin-B17 (A)	--	hypothetical protein EE612_025179 [Oryza sativa]	EXP10_ORYSJ RecName: Full=Expansin-A10; AltName: Full=Alpha-expansin-10; AltName: Full=OsEXP10; AltName: Full=OsEXPA10; AltName: Full=OsaEXPa1.28; Flags: Precursor;	A0A0P0WDX8_ORYSJ RecName: Full=Expansin {ECO:0000256|RuleBase:RU365023};	--	GO:0005576,extracellular region; GO:0016020,membrane; GO:0009653,anatomical structure morphogenesis; GO:0009664,plant-type cell wall organization; GO:0008150,biological_process; GO:0032502,developmental process; GO:0048856,anatomical structure development; GO:0009987,cellular process; GO:0016043,cellular component organization; GO:0045229,external encapsulating structure organization; GO:0071554,…	PF03330.21:Lytic transglycolase	--	--	--
Os02g0756200	7.06727	6.73653	4.7606	8.79207	Similar to Phi-1-like phosphate-induced protein.	--	--	protein EXORDIUM [Oryza sativa Japonica Group]	EXO_ARATH RecName: Full=Protein EXORDIUM; Flags: Precursor;	A3ABI6_ORYSJ SubName: Full=Os02g0756200 protein {ECO:0000313|EMBL:BAF10081.1}; SubName: Full=Putative phi-1 {ECO:0000313|EMBL:BAD17074.1};	--	GO:0048046,apoplast; GO:0005615,extracellular space; GO:0005794,Golgi apparatus; GO:0009505,plant-type cell wall; GO:0009741,response to brassinosteroid; GO:0008150,biological_process; GO:0009719,response to endogenous stimulus; GO:0009725,response to hormone; GO:0010033,response to organic substance; GO:0014070,response to organic cyclic compound; GO:0033993,response to lipid; GO:0042221,respons…	PF04674.15:Phosphate-induced protein 1 conserved region	--	--	--
Os01g0598600	18.1593	20.5776	43.7764	22.1154	Peptidase A1 domain containing protein.	K22683 aspartyl protease family protein [EC:3.4.23.-] | (RefSeq) protein ASPARTIC PROTEASE IN GUARD CELL 2 isoform X1 (A)	--	aspartyl protease family protein 2 [Oryza sativa Japonica Group]	APF2_ARATH RecName: Full=Aspartyl protease family protein 2 {ECO:0000305}; EC=3.4.23.- {ECO:0000305}; Flags: Precursor;	Q0JLH9_ORYSJ SubName: Full=Nucleoid DNA-binding protein cnd41-like {ECO:0000313|EMBL:BAB63755.1}; SubName: Full=Os01g0598600 protein {ECO:0000313|EMBL:BAS73006.1};	Aspartyl protease	GO:0009505,plant-type cell wall; GO:0004190,aspartic-type endopeptidase activity; GO:0006508,proteolysis; GO:0003674,molecular_function; GO:0003824,catalytic activity; GO:0004175,endopeptidase activity; GO:0008233,peptidase activity; GO:0016787,hydrolase activity; GO:0070001,aspartic-type peptidase activity; GO:0140096,catalytic activity, acting on a protein; GO:0006807,nitrogen compound metaboli…	PF14543.9:Xylanase inhibitor N-terminal	--	--	--
Os04g0688600	0.381833	0.763233	1.57	0.447767	Peroxidase (EC 1.11.1.7).	K00430 peroxidase [EC:1.11.1.7] | (RefSeq) cationic peroxidase SPC4 (A)	ko00940: Phenylpropanoid biosynthesis; ko01100: Metabolic pathways; ko01110: Biosynthesis of secondary metabolites	cationic peroxidase SPC4 isoform X3 [Oryza sativa Japonica Group]	PER1_SORBI RecName: Full=Cationic peroxidase SPC4; EC=1.11.1.7; Flags: Precursor;	A0A0P0WGK7_ORYSJ RecName: Full=Peroxidase {ECO:0000256|RuleBase:RU362060}; EC=1.11.1.7 {ECO:0000256|RuleBase:RU362060};	--	GO:0005576,extracellular region; GO:0009505,plant-type cell wall; GO:0005509,calcium ion binding; GO:0020037,heme binding; GO:0004601,peroxidase activity; GO:0042744,hydrogen peroxide catabolic process; GO:0006979,response to oxidative stress; GO:0003674,molecular_function; GO:0005488,binding; GO:0043167,ion binding; GO:0043169,cation binding; GO:0046872,metal ion binding; GO:0046906,tetrapyrrole…	PF00141.26:Peroxidase	--	--	--
Os01g0795400	7.96273	7.59073	3.70907	9.3294	Similar to Subtilase.	K25898 CO(2)-response secreted protease | (RefSeq) CO(2)-response secreted protease-like (A)	--	hypothetical protein EE612_006261, partial [Oryza sativa]	SBT35_ARATH RecName: Full=Subtilisin-like protease SBT3.5 {ECO:0000303|PubMed:16193095}; EC=3.4.21.- {ECO:0000305}; AltName: Full=Subtilase subfamily 3 member 5 {ECO:0000303|PubMed:16193095}; Short=AtSBT3.5 {ECO:0000303|PubMed:16193095}; Flags: Precursor;	Q0JIK4_ORYSJ SubName: Full=Os01g0795400 protein {ECO:0000313|EMBL:BAS74751.1}; Flags: Fragment;	--	GO:0005615,extracellular space; GO:0009505,plant-type cell wall; GO:0004252,serine-type endopeptidase activity; GO:0006508,proteolysis; GO:0040008,regulation of growth; GO:0003674,molecular_function; GO:0003824,catalytic activity; GO:0004175,endopeptidase activity; GO:0008233,peptidase activity; GO:0008236,serine-type peptidase activity; GO:0016787,hydrolase activity; GO:0017171,serine hydrolase …	PF00082.25:Subtilase family	--	--	--
Os04g0553650	2.97443	6.44997	8.0693	3.48107	Similar to Pectinesterase.	K01051 pectinesterase [EC:3.1.1.11] | (RefSeq) pectinesterase QRT1 isoform X1 (A)	ko00040: Pentose and glucuronate interconversions; ko01100: Metabolic pathways	hypothetical protein EE612_024819 [Oryza sativa]	PME68_ARATH RecName: Full=Probable pectinesterase 68; Short=PE 68; EC=3.1.1.11; AltName: Full=Pectin methylesterase 68; Short=AtPME68; Flags: Precursor;	A0A0P0WDD7_ORYSJ SubName: Full=Os04g0553650 protein {ECO:0000313|EMBL:BAS90405.1};	--	GO:0005576,extracellular region; GO:0045330,aspartyl esterase activity; GO:0052689,carboxylic ester hydrolase activity; GO:0030599,pectinesterase activity; GO:0042545,cell wall modification; GO:0045490,pectin catabolic process; GO:0003674,molecular_function; GO:0003824,catalytic activity; GO:0016787,hydrolase activity; GO:0016788,hydrolase activity, acting on ester bonds; GO:0008150,biological_pr…	PF01095.22:Pectinesterase	--	--	--
Os11g0507200	19.0262	48.8818	45.3603	21.0224	Similar to transferase.	K15400 omega-hydroxypalmitate O-feruloyl transferase [EC:2.3.1.188] | (RefSeq) omega-hydroxypalmitate O-feruloyl transferase (A)	ko00073: Cutin, suberine and wax biosynthesis	Os11g0507200 [Oryza sativa Japonica Group]	HHT1_ARATH RecName: Full=Omega-hydroxypalmitate O-feruloyl transferase; EC=2.3.1.188; AltName: Full=Omega-hydroxyacid hydroxycinnamoyltransferase; AltName: Full=Protein ALIPHATIC SUBERIN FERULOYL TRANSFERASE;	A0A0E0R8T8_ORYRU SubName: Full=Uncharacterized protein {ECO:0000313|EnsemblPlants:ORUFI11G15590.1};	--	GO:0016747,acyltransferase activity, transferring groups other than amino-acyl groups; GO:0050734,hydroxycinnamoyltransferase activity; GO:0102406,omega-hydroxypalmitate O-sinapoyl transferase activity; GO:0052325,cell wall pectin biosynthetic process; GO:0010345,suberin biosynthetic process; GO:0003674,molecular_function; GO:0003824,catalytic activity; GO:0016740,transferase activity; GO:0016746…	PF02458.18:Transferase family	--	--	--
Os07g0694400	1.69843	1.73713	4.1734	1.8546	Glycosyl transferase%2C family 43 protein.	K20869 putative beta-1,4-xylosyltransferase IRX9 [EC:2.4.2.-] | (RefSeq) probable glucuronosyltransferase Os07g0694400 (A)	--	probable glucuronosyltransferase Os07g0694400 [Oryza sativa Japonica Group]	IRX9_ORYSJ RecName: Full=Probable beta-1,4-xylosyltransferase IRX9 {ECO:0000305}; EC=2.4.2.- {ECO:0000305}; AltName: Full=OsGT43C {ECO:0000303|PubMed:24525904}; AltName: Full=Probable glucuronosyltransferase Os07g0694400 {ECO:0000305}; AltName: Full=Protein IRREGULAR XYLEM 9 homolog {ECO:0000305}; Short=OsIRX9 {ECO:0000303|PubMed:23596448};	A0A0E0I638_ORYNI RecName: Full=Glycosyltransferases {ECO:0000256|RuleBase:RU363127}; EC=2.4.-.- {ECO:0000256|RuleBase:RU363127};	Beta-1,3-glucuronyltransferase B3GAT1/SQV-8	GO:0000139,Golgi membrane; GO:0016021,integral component of membrane; GO:0015018,galactosylgalactosylxylosylprotein 3-beta-glucuronosyltransferase activity; GO:0042285,xylosyltransferase activity; GO:0005975,carbohydrate metabolic process; GO:0071555,cell wall organization; GO:0010417,glucuronoxylan biosynthetic process; GO:0009834,plant-type secondary cell wall biogenesis; GO:0045492,xylan biosy…	PF03360.19:Glycosyltransferase family 43	--	--	--
Os02g0275200	6.92673	3.64827	2.1786	7.52927	Xyloglucan fucosyltransferase family protein.	K13681 xyloglucan fucosyltransferase [EC:2.4.1.-] | (RefSeq) galactoside 2-alpha-L-fucosyltransferase isoform X1 (A)	--	galactoside 2-alpha-L-fucosyltransferase isoform X1 [Oryza sativa Japonica Group]	FUT1_PEA RecName: Full=Galactoside 2-alpha-L-fucosyltransferase; EC=2.4.1.-; AltName: Full=PsFT1; AltName: Full=Xyloglucan alpha-(1,2)-fucosyltransferase;	A0A0P0VHL1_ORYSJ RecName: Full=Fucosyltransferase {ECO:0000256|RuleBase:RU367004}; EC=2.4.1.- {ECO:0000256|RuleBase:RU367004};	--	GO:0032580,Golgi cisterna membrane; GO:0016021,integral component of membrane; GO:0008107,galactoside 2-alpha-L-fucosyltransferase activity; GO:0042546,cell wall biogenesis; GO:0071555,cell wall organization; GO:0006486,protein glycosylation; GO:0003674,molecular_function; GO:0003824,catalytic activity; GO:0008417,fucosyltransferase activity; GO:0016740,transferase activity; GO:0016757,glycosyltr…	PF03254.16:Xyloglucan fucosyltransferase	--	--	--
Os05g0477600	2.93357	4.91097	16.068	2.9778	Alpha-expansin OsEXPA4.	K20628 expansin | (RefSeq) expansin-B16 (A)	--	expansin-A4 [Oryza sativa Japonica Group]	EXPA4_ORYSI RecName: Full=Expansin-A4; AltName: Full=Alpha-expansin-4; AltName: Full=OsEXP4; AltName: Full=OsEXPA4; AltName: Full=OsaEXPa1.22; Flags: Precursor;	I1PWL7_ORYGL RecName: Full=Expansin {ECO:0000256|RuleBase:RU365023};	--	GO:0005576,extracellular region; GO:0016020,membrane; GO:0009653,anatomical structure morphogenesis; GO:0009664,plant-type cell wall organization; GO:0008150,biological_process; GO:0032502,developmental process; GO:0048856,anatomical structure development; GO:0009987,cellular process; GO:0016043,cellular component organization; GO:0045229,external encapsulating structure organization; GO:0071554,…	PF01357.24:Expansin C-terminal domain	--	--	--
Os09g0478300	0.904767	0.677067	2.46247	0.916333	Similar to Cellulose synthase-like protein E6.	K10999 cellulose synthase A [EC:2.4.1.12] | (RefSeq) cellulose synthase A catalytic subunit 9 [UDP-forming] (A)	--	cellulose synthase-like protein E6 isoform X1 [Oryza sativa Japonica Group]	CSLE6_ORYSJ RecName: Full=Cellulose synthase-like protein E6; EC=2.4.1.-; AltName: Full=OsCslE6;	A2Z2D3_ORYSI SubName: Full=Uncharacterized protein {ECO:0000313|EMBL:EAZ09494.1};	--	GO:0000139,Golgi membrane; GO:0016021,integral component of membrane; GO:0005886,plasma membrane; GO:0016760,cellulose synthase (UDP-forming) activity; GO:0051753,mannan synthase activity; GO:0071555,cell wall organization; GO:0030244,cellulose biosynthetic process; GO:0009833,plant-type primary cell wall biogenesis; GO:0003674,molecular_function; GO:0003824,catalytic activity; GO:0008194,UDP-gly…	PF03552.17:Cellulose synthase	--	--	--
Os10g0556100	24.831	32.1957	74.5102	24.3691	Similar to beta-expansin EXPB4.	K20628 expansin | (RefSeq) expansin-B16 (A)	--	unnamed protein product [Triticum turgidum subsp. durum]	EXPB4_ORYSJ RecName: Full=Expansin-B4; AltName: Full=Beta-expansin-4; AltName: Full=OsEXPB4; AltName: Full=OsaEXPb1.7; Flags: Precursor;	A0A446IZB9_TRITD RecName: Full=Expansin-like CBD domain-containing protein {ECO:0000259|PROSITE:PS50843};	--	GO:0005576,extracellular region; GO:0016020,membrane; GO:0009653,anatomical structure morphogenesis; GO:0071555,cell wall organization; GO:0019953,sexual reproduction; GO:0008150,biological_process; GO:0032502,developmental process; GO:0048856,anatomical structure development; GO:0009987,cellular process; GO:0016043,cellular component organization; GO:0045229,external encapsulating structure orga…	PF01357.24:Expansin C-terminal domain	--	--	--
Os02g0532900	14.6961	12.7445	7.52133	13.6569	Glycoside hydrolase%2C family 17 protein.	K19891 glucan endo-1,3-beta-glucosidase 1/2/3 [EC:3.2.1.39] | (RefSeq) glucan endo-1,3-beta-glucosidase 3 isoform X1 (A)	ko00500: Starch and sucrose metabolism; ko01100: Metabolic pathways	glucan endo-1,3-beta-glucosidase 14 [Oryza sativa Japonica Group]	E1314_ARATH RecName: Full=Glucan endo-1,3-beta-glucosidase 14; EC=3.2.1.39; AltName: Full=(1->3)-beta-glucan endohydrolase 14; Short=(1->3)-beta-glucanase 14; AltName: Full=Beta-1,3-endoglucanase 14; Short=Beta-1,3-glucanase 14; Flags: Precursor;	A0A0P0VK10_ORYSJ SubName: Full=Os02g0532900 protein {ECO:0000313|EMBL:BAF08941.1}; SubName: Full=Putative beta-1,3-glucanase {ECO:0000313|EMBL:BAD28425.1};	--	GO:0046658,anchored component of plasma membrane; GO:0005737,cytoplasm; GO:0005576,extracellular region; GO:0005634,nucleus; GO:0042973,glucan endo-1,3-beta-D-glucosidase activity; GO:0005975,carbohydrate metabolic process; GO:0071555,cell wall organization; GO:0006952,defense response; GO:0003674,molecular_function; GO:0003824,catalytic activity; GO:0004553,hydrolase activity, hydrolyzing O-glyc…	PF00332.21:Glycosyl hydrolases family 17	--	--	--
Os06g0560300	0.488233	1.3703	0.5791	0.450667	Similar to NAC-type transcription factor.	--	--	hypothetical protein EE612_034817 [Oryza sativa]	NAC75_ARATH RecName: Full=NAC domain-containing protein 75 {ECO:0000303|PubMed:15029955}; Short=ANAC075 {ECO:0000303|PubMed:15029955};	A0A0P0WYC6_ORYSJ SubName: Full=Os06g0560300 protein {ECO:0000313|EMBL:BAS98246.1};	--	GO:0005634,nucleus; GO:0003700,DNA-binding transcription factor activity; GO:0000976,transcription cis-regulatory region binding; GO:0071555,cell wall organization; GO:0045893,positive regulation of DNA-templated transcription; GO:0006355,regulation of DNA-templated transcription; GO:0010321,regulation of vegetative phase change; GO:1905177,tracheary element differentiation; GO:0003674,molecular_…	PF02365.18:No apical meristem (NAM) protein	NAC	TF	NAC
Os07g0553300	6.89117	7.13163	1.0014	5.78223	Cellulose synthase like protein F4	K20923 mixed-linked glucan synthase [EC:2.4.1.-] | (RefSeq) mixed-linked glucan synthase 4 (A)	--	mixed-linked glucan synthase 4 [Oryza sativa Japonica Group]	CSLF4_ORYSJ RecName: Full=Mixed-linked glucan synthase 4; EC=2.4.1.-; AltName: Full=1,3;1,4-beta-D-glucan synthase 4; AltName: Full=Cellulose synthase-like protein F4; AltName: Full=OsCslF4;	A2YMH4_ORYSI SubName: Full=Uncharacterized protein {ECO:0000313|EMBL:EAZ04285.1};	--	GO:0000139,Golgi membrane; GO:0016021,integral component of membrane; GO:0005886,plasma membrane; GO:0016760,cellulose synthase (UDP-forming) activity; GO:0051753,mannan synthase activity; GO:0071555,cell wall organization; GO:0030244,cellulose biosynthetic process; GO:0009833,plant-type primary cell wall biogenesis; GO:0003674,molecular_function; GO:0003824,catalytic activity; GO:0008194,UDP-gly…	PF03552.17:Cellulose synthase	--	--	--
Os01g0329300	0.3508	0.1908	0.7756	0.290567	Pectin lyase fold domain containing protein.	K01184 polygalacturonase [EC:3.2.1.15] | (RefSeq) polygalacturonase-like (A)	ko00040: Pentose and glucuronate interconversions; ko01100: Metabolic pathways	polygalacturonase At1g48100 [Oryza sativa Japonica Group]	PGLR4_ARATH RecName: Full=Polygalacturonase At1g48100; Short=PG; EC=3.2.1.15; AltName: Full=Pectinase At1g48100; Flags: Precursor;	A0A0P0V2B8_ORYSJ SubName: Full=Os01g0329300 protein {ECO:0000313|EMBL:BAF04835.1}; SubName: Full=Putative polygalacturonase PG2 {ECO:0000313|EMBL:BAD54709.1};	--	GO:0005576,extracellular region; GO:0004650,polygalacturonase activity; GO:0005975,carbohydrate metabolic process; GO:0009831,plant-type cell wall modification involved in multidimensional cell growth; GO:0003674,molecular_function; GO:0003824,catalytic activity; GO:0004553,hydrolase activity, hydrolyzing O-glycosyl compounds; GO:0016787,hydrolase activity; GO:0016798,hydrolase activity, acting o…	PF00295.20:Glycosyl hydrolases family 28	--	--	--
Os03g0369250	43.3719	48.6651	20.9112	35.5065	Hypothetical protein.	K00430 peroxidase [EC:1.11.1.7] | (RefSeq) peroxidase 2 (A)	ko00940: Phenylpropanoid biosynthesis; ko01100: Metabolic pathways; ko01110: Biosynthesis of secondary metabolites	peroxidase 2-like [Oryza sativa Japonica Group]	PER2_MAIZE RecName: Full=Peroxidase 2; EC=1.11.1.7; AltName: Full=Plasma membrane-bound peroxidase 2; Short=pmPOX2; Flags: Precursor;	Q5U1P6_ORYSJ RecName: Full=Peroxidase {ECO:0000256|RuleBase:RU362060}; EC=1.11.1.7 {ECO:0000256|RuleBase:RU362060};	--	GO:0005576,extracellular region; GO:0009505,plant-type cell wall; GO:0020037,heme binding; GO:0046872,metal ion binding; GO:0004601,peroxidase activity; GO:0032922,circadian regulation of gene expression; GO:0097167,circadian regulation of translation; GO:0042744,hydrogen peroxide catabolic process; GO:0042752,regulation of circadian rhythm; GO:0006979,response to oxidative stress; GO:0003674,mol…	PF00141.26:Peroxidase	--	--	--
Os01g0962700	44.312	92.4919	62.3941	35.8162	Similar to Peroxidase 12 precursor (EC 1.11.1.7) (Atperox P12) (PRXR6) (ATP4a).	K00430 peroxidase [EC:1.11.1.7] | (RefSeq) cationic peroxidase SPC4 (A)	ko00940: Phenylpropanoid biosynthesis; ko01100: Metabolic pathways; ko01110: Biosynthesis of secondary metabolites	hypothetical protein OsI_05314 [Oryza sativa Indica Group]	PER1_SORBI RecName: Full=Cationic peroxidase SPC4; EC=1.11.1.7; Flags: Precursor;	A2WZD6_ORYSI RecName: Full=Peroxidase {ECO:0000256|RuleBase:RU362060}; EC=1.11.1.7 {ECO:0000256|RuleBase:RU362060};	--	GO:0005576,extracellular region; GO:0009505,plant-type cell wall; GO:0005509,calcium ion binding; GO:0020037,heme binding; GO:0004601,peroxidase activity; GO:0042744,hydrogen peroxide catabolic process; GO:0006979,response to oxidative stress; GO:0003674,molecular_function; GO:0005488,binding; GO:0043167,ion binding; GO:0043169,cation binding; GO:0046872,metal ion binding; GO:0046906,tetrapyrrole…	PF00141.26:Peroxidase	--	--	--
Os03g0418000	2.9372	2.24687	1.58703	2.34347	Similar to Basic endochitinase 2 precursor (EC 3.2.1.14).	K20547 basic endochitinase B [EC:3.2.1.14] | (RefSeq) chitinase 12 (A)	ko00520: Amino sugar and nucleotide sugar metabolism; ko01100: Metabolic pathways; ko04016: MAPK signaling pathway - plant	chitinase 12 [Oryza sativa Japonica Group]	CHI12_ORYSJ RecName: Full=Chitinase 12; EC=3.2.1.14; AltName: Full=Basic endochitinase 2; AltName: Full=Pathogenesis related (PR)-3 chitinase 12; Flags: Precursor;	A0A0E0GP37_ORYNI RecName: Full=Chitinase {ECO:0000256|ARBA:ARBA00012729}; EC=3.2.1.14 {ECO:0000256|ARBA:ARBA00012729};	Predicted chitinase	GO:0016231,beta-N-acetylglucosaminidase activity; GO:0008061,chitin binding; GO:0004568,chitinase activity; GO:0008843,endochitinase activity; GO:0006040,amino sugar metabolic process; GO:0016998,cell wall macromolecule catabolic process; GO:0006032,chitin catabolic process; GO:0050832,defense response to fungus; GO:0000272,polysaccharide catabolic process; GO:0003674,molecular_function; GO:00038…	PF00182.22:Chitinase class I	--	--	--
Os03g0368300	2.376	3.7867	1.9574	1.89207	Similar to Peroxidase 1.	K00430 peroxidase [EC:1.11.1.7] | (RefSeq) peroxidase 2 (A)	ko00940: Phenylpropanoid biosynthesis; ko01100: Metabolic pathways; ko01110: Biosynthesis of secondary metabolites	peroxidase 2 [Oryza sativa Japonica Group]	PER2_MAIZE RecName: Full=Peroxidase 2; EC=1.11.1.7; AltName: Full=Plasma membrane-bound peroxidase 2; Short=pmPOX2; Flags: Precursor;	A3AIB5_ORYSJ RecName: Full=Peroxidase {ECO:0000256|RuleBase:RU362060}; EC=1.11.1.7 {ECO:0000256|RuleBase:RU362060};	--	GO:0005576,extracellular region; GO:0009505,plant-type cell wall; GO:0020037,heme binding; GO:0046872,metal ion binding; GO:0004601,peroxidase activity; GO:0032922,circadian regulation of gene expression; GO:0097167,circadian regulation of translation; GO:0042744,hydrogen peroxide catabolic process; GO:0042752,regulation of circadian rhythm; GO:0006979,response to oxidative stress; GO:0003674,mol…	PF00141.26:Peroxidase	--	--	--
Os02g0138000	2.7423	3.10647	7.3501	2.15793	Leucine-rich repeat%2C plant specific containing protein.	--	--	leucine-rich repeat extensin-like protein 7 [Oryza sativa Japonica Group]	LRX1_ARATH RecName: Full=Leucine-rich repeat extensin-like protein 1; Short=AtLRX1; Short=LRR/EXTENSIN1; AltName: Full=Cell wall hydroxyproline-rich glycoprotein; Flags: Precursor;	A0A0P0VEM6_ORYSJ SubName: Full=Os02g0138000 protein {ECO:0000313|EMBL:BAS76887.1};	--	GO:0005576,extracellular region; GO:0009505,plant-type cell wall; GO:0009506,plasmodesma; GO:0005199,structural constituent of cell wall; GO:0000904,cell morphogenesis involved in differentiation; GO:0071555,cell wall organization; GO:0010054,trichoblast differentiation; GO:0009826,unidimensional cell growth; GO:0003674,molecular_function; GO:0005198,structural molecule activity; GO:0000902,cell …	PF13855.9:Leucine rich repeat	--	--	--
Os05g0520300	1.80883	2.3799	3.83923	1.40583	Similar to GATA transcription factor 3 (AtGATA-3).	K17604 zinc finger SWIM domain-containing protein 3 | (RefSeq) protein FAR1-RELATED SEQUENCE 5 isoform X1 (A)	--	GATA transcription factor 12 [Oryza sativa Japonica Group]	GAT12_ARATH RecName: Full=GATA transcription factor 12 {ECO:0000303|PubMed:15084732};	A0A0P0WPZ7_ORYSJ SubName: Full=Os05g0520300 protein {ECO:0000313|EMBL:BAF17985.1};	GATA-4/5/6 transcription factors	GO:0005634,nucleus; GO:0003700,DNA-binding transcription factor activity; GO:0000976,transcription cis-regulatory region binding; GO:0008270,zinc ion binding; GO:0030154,cell differentiation; GO:0071555,cell wall organization; GO:0007623,circadian rhythm; GO:0045893,positive regulation of DNA-templated transcription; GO:0009416,response to light stimulus; GO:1905177,tracheary element differentiat…	PF00320.30:GATA zinc finger	C2C2-GATA	TF	C2C2->C2C2-GATA
Os04g0438400	6.66157	5.72343	3.26673	5.10707	Similar to Pectin methylesterase-like protein.	K01051 pectinesterase [EC:3.1.1.11] | (RefSeq) pectinesterase (A)	ko00040: Pentose and glucuronate interconversions; ko01100: Metabolic pathways	Os04g0438400, partial [Oryza sativa Japonica Group]	PME51_ARATH RecName: Full=Probable pectinesterase/pectinesterase inhibitor 51; Includes: RecName: Full=Pectinesterase inhibitor 51; AltName: Full=Pectin methylesterase inhibitor 51; Includes: RecName: Full=Pectinesterase 51; Short=PE 51; EC=3.1.1.11; AltName: Full=Pectin methylesterase 51; Short=AtPME51; Flags: Precursor;	Q0JD10_ORYSJ RecName: Full=Pectinesterase {ECO:0000256|RuleBase:RU000589}; EC=3.1.1.11 {ECO:0000256|RuleBase:RU000589}; Flags: Fragment;	--	GO:0005576,extracellular region; GO:0045330,aspartyl esterase activity; GO:0030599,pectinesterase activity; GO:0046910,pectinesterase inhibitor activity; GO:0042545,cell wall modification; GO:0045490,pectin catabolic process; GO:0003674,molecular_function; GO:0003824,catalytic activity; GO:0016787,hydrolase activity; GO:0016788,hydrolase activity, acting on ester bonds; GO:0052689,carboxylic este…	PF01095.22:Pectinesterase	--	--	--
Os07g0592000	3.59937	5.70383	6.04223	2.75323	A member of gibberellic acid (GA)-stimulated transcript gene family%2C Regulation of grain size and yield	--	--	snakin-1 [Oryza sativa Japonica Group]	GASAA_ARATH RecName: Full=Gibberellin-regulated protein 10; AltName: Full=GAST1 protein homolog 10; Flags: Precursor;	A0A0E0QAN1_ORYRU SubName: Full=Uncharacterized protein {ECO:0000313|EnsemblPlants:ORUFI07G21650.1};	--	GO:0005737,cytoplasm; GO:0005576,extracellular region; GO:0009505,plant-type cell wall; GO:0009740,gibberellic acid mediated signaling pathway; GO:0007154,cell communication; GO:0007165,signal transduction; GO:0008150,biological_process; GO:0009719,response to endogenous stimulus; GO:0009725,response to hormone; GO:0009739,response to gibberellin; GO:0009755,hormone-mediated signaling pathway; GO…	PF02704.17:Gibberellin regulated protein	--	--	--
Os03g0432277	7.09927	3.0888	1.68887	5.39843	Hypothetical protein.	K01179 endoglucanase [EC:3.2.1.4] | (RefSeq) endoglucanase 2 (A)	ko00500: Starch and sucrose metabolism; ko01100: Metabolic pathways	Os03g0432277 [Oryza sativa Japonica Group]	GUN5_ORYSJ RecName: Full=Endoglucanase 5; EC=3.2.1.4; AltName: Full=Endo-1,4-beta glucanase 5; Flags: Precursor;	A0A0N7KHH4_ORYSJ SubName: Full=Os03g0432277 protein {ECO:0000313|EMBL:BAS84825.1};	--	GO:0005576,extracellular region; GO:0008810,cellulase activity; GO:0071555,cell wall organization; GO:0030245,cellulose catabolic process; GO:0003674,molecular_function; GO:0003824,catalytic activity; GO:0004553,hydrolase activity, hydrolyzing O-glycosyl compounds; GO:0016787,hydrolase activity; GO:0016798,hydrolase activity, acting on glycosyl bonds; GO:0008150,biological_process; GO:0009987,cel…	--	--	--	--
Os02g0575900	7.42243	3.76133	3.7406	5.63643	Exo70 exocyst complex subunit family protein.	K07195 exocyst complex component 7 | (RefSeq) exocyst complex component EXO70B1 (A)	--	exocyst complex component EXO70A1 isoform X1 [Oryza sativa Japonica Group]	E70A1_ARATH RecName: Full=Exocyst complex component EXO70A1 {ECO:0000303|PubMed:16942608}; Short=AtExo70a1 {ECO:0000303|PubMed:16942608}; AltName: Full=Exocyst subunit Exo70 family protein A1 {ECO:0000303|PubMed:16942608};	A0A0D3F6T1_9ORYZ RecName: Full=Exocyst subunit Exo70 family protein {ECO:0000256|RuleBase:RU365026};	Exocyst component protein and related proteins	GO:0031410,cytoplasmic vesicle; GO:0005856,cytoskeleton; GO:0005829,cytosol; GO:0000145,exocyst; GO:0005576,extracellular region; GO:0009524,phragmoplast; GO:0005886,plasma membrane; GO:0005546,phosphatidylinositol-4,5-bisphosphate binding; GO:0006887,exocytosis; GO:0090059,protoxylem development; GO:0060178,regulation of exocyst localization; GO:2000652,regulation of secondary cell wall biogenes…	PF03081.18:Exo70 exocyst complex subunit	--	--	--
Os02g0639500	2.31633	2.83873	9.19467	1.74643	Similar to Expansin-B16.	K20628 expansin | (RefSeq) expansin-B16 (A)	--	hypothetical protein OsI_08222 [Oryza sativa Indica Group]	EXB16_ORYSJ RecName: Full=Expansin-B16; AltName: Full=Beta-expansin-16; AltName: Full=OsEXPB16; AltName: Full=OsaEXPb1.14; Flags: Precursor;	B8AFV0_ORYSI SubName: Full=Uncharacterized protein {ECO:0000313|EMBL:EEC73674.1};	--	GO:0005576,extracellular region; GO:0016020,membrane; GO:0071555,cell wall organization; GO:0019953,sexual reproduction; GO:0006949,syncytium formation; GO:0008150,biological_process; GO:0009987,cellular process; GO:0016043,cellular component organization; GO:0045229,external encapsulating structure organization; GO:0071554,cell wall organization or biogenesis; GO:0071840,cellular component organ…	PF01357.24:Expansin C-terminal domain	--	--	--
Os04g0688200	8.3049	10.928	18.0186	6.16597	Similar to Peroxidase (EC 1.11.1.7).	K00430 peroxidase [EC:1.11.1.7] | (RefSeq) cationic peroxidase SPC4 (A)	ko00940: Phenylpropanoid biosynthesis; ko01100: Metabolic pathways; ko01110: Biosynthesis of secondary metabolites	cationic peroxidase SPC4 [Oryza sativa Japonica Group]	PER1_SORBI RecName: Full=Cationic peroxidase SPC4; EC=1.11.1.7; Flags: Precursor;	Q7XSV1_ORYSJ RecName: Full=Peroxidase {ECO:0000256|RuleBase:RU362060}; EC=1.11.1.7 {ECO:0000256|RuleBase:RU362060};	--	GO:0005576,extracellular region; GO:0009505,plant-type cell wall; GO:0005509,calcium ion binding; GO:0020037,heme binding; GO:0004601,peroxidase activity; GO:0042744,hydrogen peroxide catabolic process; GO:0006979,response to oxidative stress; GO:0003674,molecular_function; GO:0005488,binding; GO:0043167,ion binding; GO:0043169,cation binding; GO:0046872,metal ion binding; GO:0046906,tetrapyrrole…	PF00141.26:Peroxidase	--	--	--
Os06g0328800	0.681233	1.09447	1.2412	0.487633	Protein of unknown function DUF23 family protein.	K23869 galactan beta-1,4-galactosyltransferase [EC:2.4.1.-] | (RefSeq) uncharacterized protein LOC4340914 (A)	--	galactan beta-1,4-galactosyltransferase GALS1 [Oryza sativa Japonica Group]	GALS1_ARATH RecName: Full=Galactan beta-1,4-galactosyltransferase GALS1 {ECO:0000305}; EC=2.4.1.- {ECO:0000305}; AltName: Full=Beta-1,4-galactan synthase; AltName: Full=Galactan synthase 1 {ECO:0000303|PubMed:23243126};	Q69SV6_ORYSJ RecName: Full=Glycosyltransferase family 92 protein {ECO:0000256|RuleBase:RU366017}; EC=2.4.1.- {ECO:0000256|RuleBase:RU366017};	Extracellular protein with conserved cysteines	GO:0005794,Golgi apparatus; GO:0000139,Golgi membrane; GO:0016021,integral component of membrane; GO:0003831,beta-N-acetylglucosaminylglycopeptide beta-1,4-galactosyltransferase activity; GO:0042546,cell wall biogenesis; GO:0071555,cell wall organization; GO:0045489,pectin biosynthetic process; GO:0003674,molecular_function; GO:0003824,catalytic activity; GO:0008194,UDP-glycosyltransferase activi…	PF01697.30:Glycosyltransferase family 92	--	--	--
Os10g0555600	67.3149	82.2327	156.469	48.1482	Beta-expansin precursor.	K20628 expansin | (RefSeq) expansin-B16 (A)	--	expansin-B6 precursor [Oryza sativa Japonica Group]	EXPB6_ORYSJ RecName: Full=Expansin-B6; AltName: Full=Beta-expansin-6; AltName: Full=OsEXPB6; AltName: Full=OsaEXPb1.8; Flags: Precursor;	A0A0D3HGH5_9ORYZ SubName: Full=Uncharacterized protein {ECO:0000313|EnsemblPlants:OBART10G18150.1};	--	GO:0005576,extracellular region; GO:0016020,membrane; GO:0009653,anatomical structure morphogenesis; GO:0071555,cell wall organization; GO:0019953,sexual reproduction; GO:0008150,biological_process; GO:0032502,developmental process; GO:0048856,anatomical structure development; GO:0009987,cellular process; GO:0016043,cellular component organization; GO:0045229,external encapsulating structure orga…	PF01357.24:Expansin C-terminal domain	--	--	--
Os02g0764200	1.66697	2.1544	2.82117	1.18373	Similar to Xyloglucan fucosyltransferase-like [Oryza sativa (japonica cultivar-group)].	K13681 xyloglucan fucosyltransferase [EC:2.4.1.-] | (RefSeq) galactoside 2-alpha-L-fucosyltransferase (A)	--	galactoside 2-alpha-L-fucosyltransferase [Oryza sativa Japonica Group]	FUT1_ARATH RecName: Full=Galactoside 2-alpha-L-fucosyltransferase; EC=2.4.1.-; AltName: Full=Xyloglucan alpha-(1,2)-fucosyltransferase; Short=AtFUT1;	B9F348_ORYSJ RecName: Full=Fucosyltransferase {ECO:0000256|RuleBase:RU367004}; EC=2.4.1.- {ECO:0000256|RuleBase:RU367004};	--	GO:0005794,Golgi apparatus; GO:0032580,Golgi cisterna membrane; GO:0005797,Golgi medial cisterna; GO:0000139,Golgi membrane; GO:0016021,integral component of membrane; GO:0008417,fucosyltransferase activity; GO:0008107,galactoside 2-alpha-L-fucosyltransferase activity; GO:0042803,protein homodimerization activity; GO:0071555,cell wall organization; GO:0009969,xyloglucan biosynthetic process; GO:0…	PF03254.16:Xyloglucan fucosyltransferase	--	--	--
Os08g0532800	0.190767	1.37603	0.1511	0.133133	Plant lipid transfer protein/seed storage/trypsin-alpha amylase inhibitor domain containing protein.	--	--	non-specific lipid transfer protein GPI-anchored 1 isoform X1 [Oryza sativa Japonica Group]	LTPG1_ARATH RecName: Full=Non-specific lipid transfer protein GPI-anchored 1 {ECO:0000303|PubMed:19321705, ECO:0000303|PubMed:19366900, ECO:0000303|PubMed:23893219}; Short=AtLTPG-1 {ECO:0000303|PubMed:19321705, ECO:0000303|PubMed:19366900, ECO:0000303|PubMed:23893219}; Short=Protein LTP-GPI-ANCHORED 1 {ECO:0000303|PubMed:19321705, ECO:0000303|PubMed:19366900, ECO:0000303|PubMed:23893219}; Flags: …	A3BV70_ORYSJ SubName: Full=Lipid transfer protein-like {ECO:0000313|EMBL:BAD11655.1}; SubName: Full=Os08g0532800 protein {ECO:0000313|EMBL:BAF24257.1};	--	GO:0031225,anchored component of membrane; GO:0046658,anchored component of plasma membrane; GO:0005783,endoplasmic reticulum; GO:0005576,extracellular region; GO:0005794,Golgi apparatus; GO:0005634,nucleus; GO:0009505,plant-type cell wall; GO:0005886,plasma membrane; GO:0099503,secretory vesicle; GO:0008289,lipid binding; GO:0042335,cuticle development; GO:0050832,defense response to fungus; GO:…	PF14368.9:Probable lipid transfer	--	--	--
Os01g0270300	7.29427	5.36383	11.7307	5.0758	Similar to Cationic peroxidase isozyme 40K precursor.	K00430 peroxidase [EC:1.11.1.7] | (RefSeq) peroxidase 24 (A)	ko00940: Phenylpropanoid biosynthesis; ko01100: Metabolic pathways; ko01110: Biosynthesis of secondary metabolites	peroxidase 24 [Oryza sativa Japonica Group]	PER24_ARATH RecName: Full=Peroxidase 24; Short=Atperox P24; EC=1.11.1.7; AltName: Full=ATP47; Flags: Precursor;	Q7F8H7_ORYSJ RecName: Full=Peroxidase {ECO:0000256|RuleBase:RU362060}; EC=1.11.1.7 {ECO:0000256|RuleBase:RU362060};	--	GO:0005576,extracellular region; GO:0009505,plant-type cell wall; GO:0020037,heme binding; GO:0046872,metal ion binding; GO:0004601,peroxidase activity; GO:0042744,hydrogen peroxide catabolic process; GO:0006979,response to oxidative stress; GO:0003674,molecular_function; GO:0005488,binding; GO:0046906,tetrapyrrole binding; GO:0097159,organic cyclic compound binding; GO:1901363,heterocyclic compo…	PF00141.26:Peroxidase	--	--	--
Os10g0439100	5.28587	7.17743	9.9146	3.6408	Similar to cDNA clone:002-180-G03%2C full insert sequence.	K20628 expansin | (RefSeq) expansin-B17 (A)	--	putative expansin-A27 [Oryza sativa Japonica Group]	EXP27_ORYSJ RecName: Full=Putative expansin-A27; AltName: Full=Alpha-expansin-27; AltName: Full=OsEXP27; AltName: Full=OsEXPA27; AltName: Full=OsaEXPa1.4; Flags: Precursor;	I1QUW3_ORYGL RecName: Full=Expansin {ECO:0000256|RuleBase:RU365023};	--	GO:0005576,extracellular region; GO:0016020,membrane; GO:0009653,anatomical structure morphogenesis; GO:0009664,plant-type cell wall organization; GO:0008150,biological_process; GO:0032502,developmental process; GO:0048856,anatomical structure development; GO:0009987,cellular process; GO:0016043,cellular component organization; GO:0045229,external encapsulating structure organization; GO:0071554,…	PF01357.24:Expansin C-terminal domain	--	--	--
Os01g0814900	177.612	144.057	99.0891	121.234	Similar to Cytochrome b5 reductase.	K00326 cytochrome-b5 reductase [EC:1.6.2.2] | (RefSeq) NADH--cytochrome b5 reductase 1 (A)	ko00520: Amino sugar and nucleotide sugar metabolism	NADH--cytochrome b5 reductase 1 [Oryza sativa Japonica Group]	NB5R1_ARATH RecName: Full=NADH--cytochrome b5 reductase 1 {ECO:0000303|PubMed:17227547}; EC=1.6.2.2 {ECO:0000269|PubMed:17227547, ECO:0000269|PubMed:9880378};	A2ZYY3_ORYSJ RecName: Full=NADH-cytochrome b5 reductase {ECO:0000256|RuleBase:RU361226}; EC=1.6.2.2 {ECO:0000256|RuleBase:RU361226};	NADH-cytochrome b-5 reductase	GO:0005783,endoplasmic reticulum; GO:0016021,integral component of membrane; GO:0005741,mitochondrial outer membrane; GO:0009505,plant-type cell wall; GO:0009536,plastid; GO:0004128,cytochrome-b5 reductase activity, acting on NAD(P)H; GO:0022900,electron transport chain; GO:0003674,molecular_function; GO:0003824,catalytic activity; GO:0016491,oxidoreductase activity; GO:0016651,oxidoreductase act…	PF00970.27:Oxidoreductase FAD-binding domain	--	--	--
Os01g0312500	1.0555	1.32547	3.17187	0.711133	Pectin methylesterase%2C Regulation of diurnal flower opening time%2C Regulation of the stiffness of the lodicule cell wall	K01051 pectinesterase [EC:3.1.1.11] | (RefSeq) pectinesterase (A)	ko00040: Pentose and glucuronate interconversions; ko01100: Metabolic pathways	pectinesterase [Oryza sativa Japonica Group]	PME1_CITSI RecName: Full=Pectinesterase 1; Short=PE 1; EC=3.1.1.11; AltName: Full=Pectin methylesterase; Flags: Precursor;	B9EVS6_ORYSJ RecName: Full=Pectinesterase {ECO:0000256|RuleBase:RU000589}; EC=3.1.1.11 {ECO:0000256|RuleBase:RU000589};	--	GO:0005576,extracellular region; GO:0045330,aspartyl esterase activity; GO:0004857,enzyme inhibitor activity; GO:0030599,pectinesterase activity; GO:0042545,cell wall modification; GO:0045490,pectin catabolic process; GO:0003674,molecular_function; GO:0003824,catalytic activity; GO:0016787,hydrolase activity; GO:0016788,hydrolase activity, acting on ester bonds; GO:0030234,enzyme regulator activi…	PF01095.22:Pectinesterase	--	--	--
Os07g0195200	2.94843	2.01657	1.5335	1.9456	Similar to ZG10 (Fragment).	K20843 hydroxyproline O-galactosyltransferase 2/3/4/5/6 [EC:2.4.1.-] | (RefSeq) probable beta-1,3-galactosyltransferase 19 (A)	--	hypothetical protein DAI22_07g062000 [Oryza sativa Japonica Group]	B3GTJ_ARATH RecName: Full=Hydroxyproline O-galactosyltransferase GALT6 {ECO:0000303|PubMed:26690932}; EC=2.4.1.- {ECO:0000269|PubMed:26690932}; AltName: Full=Beta-1,3-galactosyltransferase 19 {ECO:0000305};	A0A0P0X373_ORYSJ SubName: Full=Os07g0195200 protein {ECO:0000313|EMBL:BAF21030.1}; SubName: Full=Putative beta-1,3-galactosyltransferase 5 {ECO:0000313|EMBL:BAC83186.1};	Galactosyltransferases	GO:0005794,Golgi apparatus; GO:0000139,Golgi membrane; GO:0016021,integral component of membrane; GO:0030246,carbohydrate binding; GO:0008378,galactosyltransferase activity; GO:0016757,glycosyltransferase activity; GO:1990714,hydroxyproline O-galactosyltransferase activity; GO:0010405,arabinogalactan protein metabolic process; GO:0048354,mucilage biosynthetic process involved in seed coat develop…	PF00337.25:Galactoside-binding lectin	--	--	--
Os03g0773300	14.5568	8.70853	7.90437	9.59087	Protein kinase%2C core domain containing protein.	K13430 serine/threonine-protein kinase PBS1 [EC:2.7.11.1] | (RefSeq) serine/threonine-protein kinase PBS1 (A)	ko04626: Plant-pathogen interaction	probable LRR receptor-like serine/threonine-protein kinase At2g16250 [Oryza sativa Japonica Group]	Y2165_ARATH RecName: Full=Probable LRR receptor-like serine/threonine-protein kinase At2g16250; EC=2.7.11.1; Flags: Precursor;	Q7XZX3_ORYSJ SubName: Full=Os03g0773300 protein {ECO:0000313|EMBL:BAS86611.1}; SubName: Full=Wound and phytochrome signaling involved receptor like kinase, putative, expressed {ECO:0000313|EMBL:ABF99105.1}; SubName: Full=cDNA clone:J023086E17, full insert sequence {ECO:0000313|EMBL:BAG94582.1};	--	GO:0016021,integral component of membrane; GO:0009505,plant-type cell wall; GO:0005886,plasma membrane; GO:0009506,plasmodesma; GO:0005524,ATP binding; GO:0106310,protein serine kinase activity; GO:0004674,protein serine/threonine kinase activity; GO:0006468,protein phosphorylation; GO:0000166,nucleotide binding; GO:0003674,molecular_function; GO:0005488,binding; GO:0017076,purine nucleotide bind…	PF07714.20:Protein tyrosine and serine/threonine kinase	--	--	--
Os03g0567600	5.3197	4.0123	2.67803	3.47143	Xylan arabinosyltransferase 3	--	--	uncharacterized protein LOC4333275 isoform X2 [Oryza sativa Japonica Group]	XAT3_ORYSJ RecName: Full=Alpha-1,3-arabinosyltransferase XAT3 {ECO:0000305}; EC=2.4.2.- {ECO:0000269|PubMed:22215597}; AltName: Full=Xylan arabinosyltransferase 3 {ECO:0000303|PubMed:22215597}; Short=OsXAT3 {ECO:0000303|PubMed:22215597};	A0A0D3FKI0_9ORYZ SubName: Full=Uncharacterized protein {ECO:0000313|EnsemblPlants:OBART03G23460.1};	Uncharacterized conserved protein	GO:0000139,Golgi membrane; GO:0016021,integral component of membrane; GO:0052636,arabinosyltransferase activity; GO:0016757,glycosyltransferase activity; GO:0009664,plant-type cell wall organization; GO:0003674,molecular_function; GO:0003824,catalytic activity; GO:0016740,transferase activity; GO:0016763,pentosyltransferase activity; GO:0008150,biological_process; GO:0009987,cellular process; GO:…	PF04577.17:Glycosyltransferase 61	--	--	--
Os11g0522900	3.34723	4.052	5.09673	2.16527	Peptidase S10%2C serine carboxypeptidase family protein.	K16297 serine carboxypeptidase-like clade II [EC:3.4.16.-] | (RefSeq) serine carboxypeptidase-like 45 (A)	--	serine carboxypeptidase-like 45 [Oryza sativa Japonica Group]	SCP45_ARATH RecName: Full=Serine carboxypeptidase-like 45; EC=3.4.16.-; Flags: Precursor;	A0A8J8XBU8_ORYSJ RecName: Full=Carboxypeptidase {ECO:0000256|RuleBase:RU361156}; EC=3.4.16.- {ECO:0000256|RuleBase:RU361156};	Serine carboxypeptidases (lysosomal cathepsin A)	GO:0005576,extracellular region; GO:0009505,plant-type cell wall; GO:0009506,plasmodesma; GO:0004185,serine-type carboxypeptidase activity; GO:0006508,proteolysis; GO:0003674,molecular_function; GO:0003824,catalytic activity; GO:0004180,carboxypeptidase activity; GO:0008233,peptidase activity; GO:0008236,serine-type peptidase activity; GO:0008238,exopeptidase activity; GO:0016787,hydrolase activi…	PF00450.25:Serine carboxypeptidase	--	--	--
Os10g0160100	1.3781	1.67917	2.1754	0.890967	Glycoside hydrolase%2C family 17 protein.	K19891 glucan endo-1,3-beta-glucosidase 1/2/3 [EC:3.2.1.39] | (RefSeq) glucan endo-1,3-beta-glucosidase 3 isoform X1 (A)	ko00500: Starch and sucrose metabolism; ko01100: Metabolic pathways	glucan endo-1,3-beta-glucosidase 10 [Oryza sativa Japonica Group]	E1311_ARATH RecName: Full=Glucan endo-1,3-beta-glucosidase 11; EC=3.2.1.39; AltName: Full=(1->3)-beta-glucan endohydrolase 11; Short=(1->3)-beta-glucanase 11; AltName: Full=Beta-1,3-endoglucanase 11; Short=Beta-1,3-glucanase 11; Flags: Precursor;	Q33AW5_ORYSJ SubName: Full=Glycosyl hydrolases family 17 protein, expressed {ECO:0000313|EMBL:ABB46810.1}; SubName: Full=Os10g0160100 protein {ECO:0000313|EMBL:BAT09981.1};	--	GO:0031225,anchored component of membrane; GO:0046658,anchored component of plasma membrane; GO:0005576,extracellular region; GO:0042973,glucan endo-1,3-beta-D-glucosidase activity; GO:0005975,carbohydrate metabolic process; GO:0071555,cell wall organization; GO:0006952,defense response; GO:0003674,molecular_function; GO:0003824,catalytic activity; GO:0004553,hydrolase activity, hydrolyzing O-gly…	PF00332.21:Glycosyl hydrolases family 17	--	--	--
Os01g0956200	2.1329	1.35753	0.827667	1.3655	Xylan arabinosyltransferase 7	--	--	uncharacterized protein LOC4325410 [Oryza sativa Japonica Group]	MUC21_ARATH RecName: Full=Xylan glycosyltransferase MUCI21 {ECO:0000305}; EC=2.4.-.- {ECO:0000305|PubMed:26482889}; AltName: Full=Protein MUCILAGE-MODIFIED 5 {ECO:0000303|PubMed:11706181}; AltName: Full=Protein MUCILAGE-RELATED 21 {ECO:0000303|PubMed:26482889}; AltName: Full=Putative xylan xylosyltransgerase MUCI21 {ECO:0000303|PubMed:26979331};	A0A0P0VD04_ORYSJ SubName: Full=Os01g0956200 protein {ECO:0000313|EMBL:BAF07352.1}; SubName: Full=Putative glycosyltransferase {ECO:0000313|EMBL:BAB90790.1};	Uncharacterized conserved protein	GO:0005794,Golgi apparatus; GO:0000139,Golgi membrane; GO:0016021,integral component of membrane; GO:0047517,1,4-beta-D-xylan synthase activity; GO:0016757,glycosyltransferase activity; GO:0071555,cell wall organization; GO:0010192,mucilage biosynthetic process; GO:0048354,mucilage biosynthetic process involved in seed coat development; GO:0003674,molecular_function; GO:0003824,catalytic activity…	PF04577.17:Glycosyltransferase 61	--	--	--
Os02g0658800	50.872	50.082	126.888	32.4019	Beta-expansin.	K20628 expansin | (RefSeq) expansin-B16 (A)	--	expansin-B11 [Oryza sativa Japonica Group]	EXB11_ORYSJ RecName: Full=Expansin-B11; AltName: Full=Beta-expansin-11; AltName: Full=OsEXPB11; AltName: Full=OsaEXPb1.20; Flags: Precursor;	I1P2T7_ORYGL SubName: Full=Uncharacterized protein {ECO:0000313|EnsemblPlants:ORGLA02G0229300.1};	--	GO:0005576,extracellular region; GO:0016020,membrane; GO:0009653,anatomical structure morphogenesis; GO:0071555,cell wall organization; GO:0019953,sexual reproduction; GO:0008150,biological_process; GO:0032502,developmental process; GO:0048856,anatomical structure development; GO:0009987,cellular process; GO:0016043,cellular component organization; GO:0045229,external encapsulating structure orga…	PF01357.24:Expansin C-terminal domain	--	--	--
Os05g0460000	56.5255	28.5763	18.7153	35.9453	Similar to 70 kDa heat shock cognate protein 1.	K03283 heat shock 70kDa protein 1/6/8 | (RefSeq) probable mediator of RNA polymerase II transcription subunit 37c (A)	ko03040: Spliceosome; ko04141: Protein processing in endoplasmic reticulum; ko04144: Endocytosis	probable mediator of RNA polymerase II transcription subunit 37c [Oryza sativa Japonica Group]	HS704_ARATH RecName: Full=Heat shock 70 kDa protein 4 {ECO:0000303|PubMed:11599561}; AltName: Full=Heat shock cognate 70 kDa protein 4 {ECO:0000303|PubMed:11402207}; AltName: Full=Heat shock cognate protein 70-4 {ECO:0000303|PubMed:11402207}; Short=AtHsc70-4 {ECO:0000303|PubMed:11402207}; AltName: Full=Heat shock protein 70-4 {ECO:0000303|PubMed:11599561}; Short=AtHsp70-4 {ECO:0000303|PubMed:1159…	B9FJH8_ORYSJ SubName: Full=Os05g0460000 protein {ECO:0000313|EMBL:BAF17668.1}; SubName: Full=Putative hsp70 {ECO:0000313|EMBL:AAT39165.1};	Molecular chaperones HSP70/HSC70, HSP70 superfamily	GO:0005737,cytoplasm; GO:0005829,cytosol; GO:0005794,Golgi apparatus; GO:0005739,mitochondrion; GO:0005634,nucleus; GO:0009505,plant-type cell wall; GO:0000325,plant-type vacuole; GO:0005886,plasma membrane; GO:0005524,ATP binding; GO:0016887,ATP hydrolysis activity; GO:0140662,ATP-dependent protein folding chaperone; GO:0031072,heat shock protein binding; GO:0051787,misfolded protein binding; GO…	PF00012.23:Hsp70 protein	--	--	--
Os01g0636500	0.5016	0.467133	0.8528	0.318967	Similar to Polygalacturonase PG2.	K01184 polygalacturonase [EC:3.2.1.15] | (RefSeq) polygalacturonase-like (A)	ko00040: Pentose and glucuronate interconversions; ko01100: Metabolic pathways	polygalacturonase At1g48100 isoform X1 [Oryza sativa Japonica Group]	PGLR4_ARATH RecName: Full=Polygalacturonase At1g48100; Short=PG; EC=3.2.1.15; AltName: Full=Pectinase At1g48100; Flags: Precursor;	B9EY89_ORYSJ SubName: Full=Os01g0636500 protein {ECO:0000313|EMBL:BAF05580.1}; SubName: Full=Polygalacturonase PG1-like {ECO:0000313|EMBL:BAD68931.1};	--	GO:0005576,extracellular region; GO:0004650,polygalacturonase activity; GO:0005975,carbohydrate metabolic process; GO:0009831,plant-type cell wall modification involved in multidimensional cell growth; GO:0003674,molecular_function; GO:0003824,catalytic activity; GO:0004553,hydrolase activity, hydrolyzing O-glycosyl compounds; GO:0016787,hydrolase activity; GO:0016798,hydrolase activity, acting o…	PF00295.20:Glycosyl hydrolases family 28	--	--	--
Os02g0771700	17.6664	18.7822	25.1267	11.0581	Glycoside hydrolase%2C family 17 protein.	K19891 glucan endo-1,3-beta-glucosidase 1/2/3 [EC:3.2.1.39] | (RefSeq) glucan endo-1,3-beta-glucosidase 3 isoform X1 (A)	ko00500: Starch and sucrose metabolism; ko01100: Metabolic pathways	glucan endo-1,3-beta-glucosidase 12 [Oryza sativa Japonica Group]	E1312_ARATH RecName: Full=Glucan endo-1,3-beta-glucosidase 12; EC=3.2.1.39; AltName: Full=(1->3)-beta-glucan endohydrolase 12; Short=(1->3)-beta-glucanase 12; AltName: Full=Beta-1,3-endoglucanase 12; Short=Beta-1,3-glucanase 12; Flags: Precursor;	A0A0P0VQ77_ORYSJ SubName: Full=Os02g0771700 protein {ECO:0000313|EMBL:BAF10174.1}; SubName: Full=Putative beta-1,3-glucanase {ECO:0000313|EMBL:BAD16859.1};	--	GO:0031225,anchored component of membrane; GO:0046658,anchored component of plasma membrane; GO:0005576,extracellular region; GO:0042973,glucan endo-1,3-beta-D-glucosidase activity; GO:0005975,carbohydrate metabolic process; GO:0071555,cell wall organization; GO:0006952,defense response; GO:0003674,molecular_function; GO:0003824,catalytic activity; GO:0004553,hydrolase activity, hydrolyzing O-gly…	PF00332.21:Glycosyl hydrolases family 17	--	--	--
Os05g0369700	1.29327	1.00813	0.555933	0.808833	Exo70 exocyst complex subunit domain containing protein.	K07195 exocyst complex component 7 | (RefSeq) exocyst complex component EXO70B1 (A)	--	uncharacterized protein LOC4338577 [Oryza sativa Japonica Group]	E70B2_ARATH RecName: Full=Exocyst complex component EXO70B2 {ECO:0000303|PubMed:16942608}; Short=AtExo70b2 {ECO:0000303|PubMed:16942608}; AltName: Full=Exocyst subunit Exo70 family protein B2 {ECO:0000303|PubMed:16942608};	A0A0D3G6T3_9ORYZ RecName: Full=Exocyst subunit Exo70 family protein {ECO:0000256|RuleBase:RU365026};	Exocyst component protein and related proteins	GO:0005737,cytoplasm; GO:0005829,cytosol; GO:0000145,exocyst; GO:0070062,extracellular exosome; GO:0005634,nucleus; GO:0045335,phagocytic vesicle; GO:0005886,plasma membrane; GO:0005546,phosphatidylinositol-4,5-bisphosphate binding; GO:0043621,protein self-association; GO:0042545,cell wall modification; GO:0006952,defense response; GO:0006887,exocytosis; GO:1900426,positive regulation of defense …	PF03081.18:Exo70 exocyst complex subunit	--	--	--
Os04g0689000	114.898	89.4756	192.569	70.9615	Similar to Peroxidase (EC 1.11.1.7).	K00430 peroxidase [EC:1.11.1.7] | (RefSeq) cationic peroxidase SPC4 (A)	ko00940: Phenylpropanoid biosynthesis; ko01100: Metabolic pathways; ko01110: Biosynthesis of secondary metabolites	cationic peroxidase SPC4 [Oryza sativa Japonica Group]	PER1_SORBI RecName: Full=Cationic peroxidase SPC4; EC=1.11.1.7; Flags: Precursor;	B9FDQ4_ORYSJ RecName: Full=Peroxidase {ECO:0000256|RuleBase:RU362060}; EC=1.11.1.7 {ECO:0000256|RuleBase:RU362060};	--	GO:0005576,extracellular region; GO:0009505,plant-type cell wall; GO:0005509,calcium ion binding; GO:0020037,heme binding; GO:0004601,peroxidase activity; GO:0042744,hydrogen peroxide catabolic process; GO:0006979,response to oxidative stress; GO:0003674,molecular_function; GO:0005488,binding; GO:0043167,ion binding; GO:0043169,cation binding; GO:0046872,metal ion binding; GO:0046906,tetrapyrrole…	PF00141.26:Peroxidase	--	--	--
Os12g0639800	49.0704	34.9188	24.5675	29.8553	Similar to CDS_VAMP.	K08515 vesicle-associated membrane protein 7 | (RefSeq) vesicle-associated membrane protein 721 (A)	ko04130: SNARE interactions in vesicular transport	vesicle-associated membrane protein 721 [Oryza sativa Japonica Group]	VA721_ARATH RecName: Full=Vesicle-associated membrane protein 721 {ECO:0000303|PubMed:11115874}; Short=AtVAMP721 {ECO:0000303|PubMed:11115874}; AltName: Full=v-SNARE synaptobrevin 7B {ECO:0000303|Ref.1}; Short=AtVAMP7B {ECO:0000303|Ref.1};	I1R899_ORYGL SubName: Full=Uncharacterized protein {ECO:0000313|EnsemblPlants:ORGLA12G0175500.1};	Synaptobrevin/VAMP-like protein	GO:0009504,cell plate; GO:0031901,early endosome membrane; GO:0005768,endosome; GO:0016021,integral component of membrane; GO:0005886,plasma membrane; GO:0009506,plasmodesma; GO:0009920,cell plate formation involved in plant-type cell wall biogenesis; GO:0072659,protein localization to plasma membrane; GO:0015031,protein transport; GO:0034976,response to endoplasmic reticulum stress; GO:0016192,v…	PF00957.24:Synaptobrevin	--	--	--
Os03g0243700	2.09403	3.54033	3.63483	1.2694	Similar to Glycosyl hydrolase family 10 protein%2C expressed.	--	--	hypothetical protein EE612_016435, partial [Oryza sativa]	XYN5_ARATH RecName: Full=Endo-1,4-beta-xylanase 5 {ECO:0000303|PubMed:12154138}; Short=AtXyn5 {ECO:0000303|PubMed:12154138}; Short=Xylan endohydrolase 5 {ECO:0000303|PubMed:12154138}; Short=Xylanase 5 {ECO:0000303|PubMed:12154138}; EC=3.2.1.8 {ECO:0000255|PROSITE-ProRule:PRU01096}; Flags: Precursor;	A0A0P0VVK2_ORYSJ SubName: Full=Os03g0243700 protein {ECO:0000313|EMBL:BAS83215.1}; Flags: Fragment;	--	GO:0031176,endo-1,4-beta-xylanase activity; GO:0045493,xylan catabolic process; GO:0003674,molecular_function; GO:0003824,catalytic activity; GO:0004553,hydrolase activity, hydrolyzing O-glycosyl compounds; GO:0016787,hydrolase activity; GO:0016798,hydrolase activity, acting on glycosyl bonds; GO:0097599,xylanase activity; GO:0000272,polysaccharide catabolic process; GO:0005975,carbohydrate metab…	PF00331.23:Glycosyl hydrolase family 10	--	--	--
Os07g0639400	8.07153	10.0975	11.5002	4.78633	Similar to Peroxidase 1.	K00430 peroxidase [EC:1.11.1.7] | (RefSeq) peroxidase 2 (A)	ko00940: Phenylpropanoid biosynthesis; ko01100: Metabolic pathways; ko01110: Biosynthesis of secondary metabolites	hypothetical protein OsI_27041 [Oryza sativa Indica Group]	PER2_MAIZE RecName: Full=Peroxidase 2; EC=1.11.1.7; AltName: Full=Plasma membrane-bound peroxidase 2; Short=pmPOX2; Flags: Precursor;	Q0D495_ORYSJ RecName: Full=Peroxidase {ECO:0000256|RuleBase:RU362060}; EC=1.11.1.7 {ECO:0000256|RuleBase:RU362060};	--	GO:0005576,extracellular region; GO:0009505,plant-type cell wall; GO:0020037,heme binding; GO:0046872,metal ion binding; GO:0004601,peroxidase activity; GO:0032922,circadian regulation of gene expression; GO:0097167,circadian regulation of translation; GO:0042744,hydrogen peroxide catabolic process; GO:0042752,regulation of circadian rhythm; GO:0006979,response to oxidative stress; GO:0003674,mol…	PF00141.26:Peroxidase	--	--	--
Os02g0578366	3.6852	3.45373	0.426733	2.13583	UPF0497 membrane protein LOC_Os02g36845.	--	--	casparian strip membrane protein 7 [Oryza sativa Japonica Group]	CASP5_ORYSI RecName: Full=Casparian strip membrane protein 5; Short=OsCASP5;	A0A0E0NGV3_ORYRU RecName: Full=CASP-like protein {ECO:0000256|RuleBase:RU361233};	--	GO:0016021,integral component of membrane; GO:0005886,plasma membrane; GO:0071555,cell wall organization; GO:0008150,biological_process; GO:0009987,cellular process; GO:0016043,cellular component organization; GO:0045229,external encapsulating structure organization; GO:0071554,cell wall organization or biogenesis; GO:0071840,cellular component organization or biogenesis; GO:0005575,cellular_comp…	PF04535.15:Casparian strip membrane protein domain	--	--	--
Os08g0556900	38.2723	50.5015	23.7948	22.0351	Similar to Cysteine proteinase (EC 3.4.22.-).	K16292 KDEL-tailed cysteine endopeptidase [EC:3.4.22.-] | (RefSeq) KDEL-tailed cysteine endopeptidase CEP1 (A)	--	KDEL-tailed cysteine endopeptidase CEP1 [Oryza sativa Japonica Group]	CEP1_ARATH RecName: Full=KDEL-tailed cysteine endopeptidase CEP1; EC=3.4.22.-; AltName: Full=Cysteine proteinase CP56; Short=AtCP56; Flags: Precursor;	Q6ZJ18_ORYSJ SubName: Full=Os08g0556900 protein {ECO:0000313|EMBL:BAT06656.1}; SubName: Full=cDNA clone:J023001J24, full insert sequence {ECO:0000313|EMBL:BAG92882.1};	Cysteine proteinase Cathepsin L	GO:0005783,endoplasmic reticulum; GO:0005615,extracellular space; GO:0005764,lysosome; GO:0009505,plant-type cell wall; GO:0000325,plant-type vacuole; GO:0004197,cysteine-type endopeptidase activity; GO:0048658,anther wall tapetum development; GO:0050832,defense response to fungus; GO:0009626,plant-type hypersensitive response; GO:0009555,pollen development; GO:0010623,programmed cell death invol…	PF00112.26:Papain family cysteine protease	--	--	--
Os08g0115800	1.62037	2.3146	3.30317	0.9318	OsSWN2 (NAC transcription factor) splicing variant (very low transcriptional activation ability)	--	--	NAC domain-containing protein 43 [Oryza sativa Japonica Group]	NAC43_ARATH RecName: Full=NAC domain-containing protein 43; Short=ANAC043; AltName: Full=Protein EMBRYO DEFECTIVE 2301; AltName: Full=Protein NAC SECONDARY WALL THICKENING PROMOTING FACTOR 1;	G3M8D2_ORYSJ SubName: Full=Secondary wall NAC transcription factor 2 {ECO:0000313|EMBL:AEO53047.1};	--	GO:0005634,nucleus; GO:0003677,DNA binding; GO:0003700,DNA-binding transcription factor activity; GO:0010047,fruit dehiscence; GO:0009834,plant-type secondary cell wall biogenesis; GO:0045893,positive regulation of DNA-templated transcription; GO:0003674,molecular_function; GO:0003676,nucleic acid binding; GO:0005488,binding; GO:0097159,organic cyclic compound binding; GO:1901363,heterocyclic com…	PF02365.18:No apical meristem (NAM) protein	NAC	TF	NAC
Os04g0302400	1.79857	1.19747	0.9849	1.0335	Conserved hypothetical protein.	--	--	G-type lectin S-receptor-like serine/threonine-protein kinase SD2-5 [Oryza sativa Japonica Group]	EP1L2_ARATH RecName: Full=EP1-like glycoprotein 2 {ECO:0000305}; AltName: Full=Curculin-like (Mannose-binding) lectin family protein {ECO:0000303|PubMed:23738689}; Flags: Precursor;	A0A8J8XR17_ORYSJ RecName: Full=Receptor-like serine/threonine-protein kinase {ECO:0000256|PIRNR:PIRNR000641}; EC=2.7.11.1 {ECO:0000256|PIRNR:PIRNR000641};	--	GO:0048046,apoplast; GO:0005794,Golgi apparatus; GO:0005739,mitochondrion; GO:0009505,plant-type cell wall; GO:0005886,plasma membrane; GO:0009506,plasmodesma; GO:0099503,secretory vesicle; GO:0030246,carbohydrate binding; GO:0003674,molecular_function; GO:0005488,binding; GO:0005575,cellular_component; GO:0005576,extracellular region; GO:0110165,cellular anatomical entity; GO:0005622,intracellul…	PF01453.27:D-mannose binding lectin	--	--	--
Os03g0637600	16.4143	21.9021	23.0513	9.39813	Leucine-rich repeat%2C plant specific containing protein.	--	--	leucine-rich repeat extensin-like protein 6 [Oryza sativa Japonica Group]	LRX6_ARATH RecName: Full=Leucine-rich repeat extensin-like protein 6; Short=AtLRX6; Short=LRR/EXTENSIN6; AltName: Full=Cell wall hydroxyproline-rich glycoprotein; Flags: Precursor;	Q75J37_ORYSJ SubName: Full=Leucine Rich Repeat family protein, expressed {ECO:0000313|EMBL:ABF97794.1}; SubName: Full=Os03g0637600 protein {ECO:0000313|EMBL:BAS85400.1}; SubName: Full=cDNA clone:001-201-H06, full insert sequence {ECO:0000313|EMBL:BAG97345.1}; SubName: Full=cDNA clone:006-204-E06, full insert sequence {ECO:0000313|EMBL:BAG98688.1}; SubName: Full=cDNA clone:J013133O22, full insert …	--	GO:0005576,extracellular region; GO:0005199,structural constituent of cell wall; GO:0071555,cell wall organization; GO:0003674,molecular_function; GO:0005198,structural molecule activity; GO:0008150,biological_process; GO:0009987,cellular process; GO:0016043,cellular component organization; GO:0045229,external encapsulating structure organization; GO:0071554,cell wall organization or biogenesis; …	PF13855.9:Leucine rich repeat	--	--	--
Os10g0407000	238.816	171.676	112.544	135.75	Pectin lyase fold/virulence factor domain containing protein.	K01051 pectinesterase [EC:3.1.1.11] | (RefSeq) pectinesterase 31 (A)	ko00040: Pentose and glucuronate interconversions; ko01100: Metabolic pathways	hypothetical protein DAI22_10g091500 [Oryza sativa Japonica Group]	PME31_ARATH RecName: Full=Pectinesterase 31; Short=PE 31; EC=3.1.1.11 {ECO:0000269|PubMed:18936961}; AltName: Full=Pectin methylesterase 31; Short=AtPME31;	Q7XEU2_ORYSJ SubName: Full=Os10g0407000 protein {ECO:0000313|EMBL:BAT10782.1}; SubName: Full=Pectinesterase family protein, expressed {ECO:0000313|EMBL:AAP53696.1}; SubName: Full=cDNA clone:J033043C06, full insert sequence {ECO:0000313|EMBL:BAG95089.1};	--	GO:0045330,aspartyl esterase activity; GO:0052689,carboxylic ester hydrolase activity; GO:0030599,pectinesterase activity; GO:0042545,cell wall modification; GO:0050829,defense response to Gram-negative bacterium; GO:0045490,pectin catabolic process; GO:0045488,pectin metabolic process; GO:0003674,molecular_function; GO:0003824,catalytic activity; GO:0016787,hydrolase activity; GO:0016788,hydrola…	PF01095.22:Pectinesterase	--	--	--
Os02g0588500	67.4198	52.9827	30.7843	38.1159	Hypothetical conserved gene.	K01126 glycerophosphoryl diester phosphodiesterase [EC:3.1.4.46] | (RefSeq) glycerophosphodiester phosphodiesterase GDPD6 (A)	ko00564: Glycerophospholipid metabolism	hypothetical protein OsJ_07316 [Oryza sativa Japonica Group]	GPDL3_ARATH RecName: Full=Glycerophosphodiester phosphodiesterase GDPDL3 {ECO:0000305}; EC=3.1.4.46 {ECO:0000250|UniProtKB:Q7Y208}; AltName: Full=Glycerophosphodiester phosphodiesterase-like 3 {ECO:0000303|PubMed:21323773}; Short=ATGDPDL3 {ECO:0000303|PubMed:21323773}; AltName: Full=Glycerophosphodiesterase-like 2 {ECO:0000303|PubMed:18718934}; AltName: Full=Protein MUTANT ROOT HAIR 5 {ECO:000030…	A3A8H9_ORYSJ RecName: Full=Glycerophosphodiester phosphodiesterase {ECO:0000256|ARBA:ARBA00012247}; EC=3.1.4.46 {ECO:0000256|ARBA:ARBA00012247};	Glycerophosphoryl diester phosphodiesterase	GO:0031225,anchored component of membrane; GO:0046658,anchored component of plasma membrane; GO:0005829,cytosol; GO:0016021,integral component of membrane; GO:0005886,plasma membrane; GO:0008889,glycerophosphodiester phosphodiesterase activity; GO:0009932,cell tip growth; GO:0071555,cell wall organization; GO:0006071,glycerol metabolic process; GO:0006629,lipid metabolic process; GO:0010053,root …	PF03009.20:Glycerophosphoryl diester phosphodiesterase family	--	--	--
Os01g0788400	6.58987	3.54323	2.1756	3.67403	Pectin methylesterase%2C Leaf senescence regulation	K01051 pectinesterase [EC:3.1.1.11] | (RefSeq) pectinesterase (A)	ko00040: Pentose and glucuronate interconversions; ko01100: Metabolic pathways	pectinesterase [Oryza sativa Japonica Group]	PME21_SOLLC RecName: Full=Pectinesterase 2.1; Short=PE 2.1; EC=3.1.1.11; AltName: Full=Pectin methylesterase 2.1; Flags: Precursor;	A0A0P0V939_ORYSJ RecName: Full=Pectinesterase {ECO:0000256|RuleBase:RU000589}; EC=3.1.1.11 {ECO:0000256|RuleBase:RU000589};	--	GO:0005576,extracellular region; GO:0045330,aspartyl esterase activity; GO:0030599,pectinesterase activity; GO:0046910,pectinesterase inhibitor activity; GO:0042545,cell wall modification; GO:0009835,fruit ripening; GO:0045490,pectin catabolic process; GO:0003674,molecular_function; GO:0003824,catalytic activity; GO:0016787,hydrolase activity; GO:0016788,hydrolase activity, acting on ester bonds;…	PF01095.22:Pectinesterase	--	--	--
Os10g0566800	1.62243	2.3749	2.31067	0.891833	Haem peroxidase%2C plant/fungal/bacterial family protein.	K00430 peroxidase [EC:1.11.1.7] | (RefSeq) peroxidase 57 (A)	ko00940: Phenylpropanoid biosynthesis; ko01100: Metabolic pathways; ko01110: Biosynthesis of secondary metabolites	peroxidase 57 [Oryza sativa Japonica Group]	PER57_ARATH RecName: Full=Peroxidase 57; Short=Atperox P57; EC=1.11.1.7; AltName: Full=ATP13a; AltName: Full=PRXR10; Flags: Precursor;	A3C7F3_ORYSJ RecName: Full=Peroxidase {ECO:0000256|RuleBase:RU362060}; EC=1.11.1.7 {ECO:0000256|RuleBase:RU362060};	--	GO:0005576,extracellular region; GO:0009505,plant-type cell wall; GO:0009506,plasmodesma; GO:0020037,heme binding; GO:0046872,metal ion binding; GO:0004601,peroxidase activity; GO:0042744,hydrogen peroxide catabolic process; GO:0006979,response to oxidative stress; GO:0003674,molecular_function; GO:0005488,binding; GO:0046906,tetrapyrrole binding; GO:0097159,organic cyclic compound binding; GO:19…	PF00141.26:Peroxidase	--	--	--
Os07g0690900	2.2621	1.62833	1.20997	1.24027	COBRA-Like (COBL) family protein%2C Glycosyl-phosphatidyl inositol (GPI)-anchor protein%2C Regulation of stomatal development	--	--	COBRA-like protein 7 [Oryza sativa Japonica Group]	COBL7_ARATH RecName: Full=COBRA-like protein 7; Flags: Precursor;	A3BNN4_ORYSJ SubName: Full=Cell wall protein-like {ECO:0000313|EMBL:BAC16043.1}; SubName: Full=Os07g0690900 protein {ECO:0000313|EMBL:BAF22628.1};	--	GO:0031225,anchored component of membrane; GO:0046658,anchored component of plasma membrane; GO:0005768,endosome; GO:0005794,Golgi apparatus; GO:0009506,plasmodesma; GO:0005802,trans-Golgi network; GO:0010215,cellulose microfibril organization; GO:0008150,biological_process; GO:0009664,plant-type cell wall organization; GO:0009832,plant-type cell wall biogenesis; GO:0009987,cellular process; GO:0…	PF04833.18:COBRA-like protein	--	--	--
Os01g0296450	0.4989	0.391367	0.944867	0.272333	Hypothetical protein.	K15920 xylan 1,4-beta-xylosidase [EC:3.2.1.37] | (RefSeq) probable beta-D-xylosidase 2 (A)	ko00520: Amino sugar and nucleotide sugar metabolism; ko01100: Metabolic pathways	probable beta-D-xylosidase 2 [Oryza sativa Japonica Group]	BXL2_ARATH RecName: Full=Probable beta-D-xylosidase 2; Short=AtBXL2; EC=3.2.1.-; Flags: Precursor;	Q94IY5_ORYSJ SubName: Full=Putative alpha-L-arabinofuranosidase/beta-D-xylosidase isoenzyme ARA-I {ECO:0000313|EMBL:BAB55751.1};	--	GO:0005576,extracellular region; GO:0046556,alpha-L-arabinofuranosidase activity; GO:0009044,xylan 1,4-beta-xylosidase activity; GO:0031222,arabinan catabolic process; GO:0045493,xylan catabolic process; GO:0003674,molecular_function; GO:0003824,catalytic activity; GO:0004553,hydrolase activity, hydrolyzing O-glycosyl compounds; GO:0016787,hydrolase activity; GO:0016798,hydrolase activity, acting…	PF01915.25:Glycosyl hydrolase family 3 C-terminal domain	--	--	--
Os02g0807200	1.40393	0.661033	0.421467	0.7614	Similar to Protein kinase family protein.	K13430 serine/threonine-protein kinase PBS1 [EC:2.7.11.1] | (RefSeq) serine/threonine-protein kinase PBS1 (A)	ko04626: Plant-pathogen interaction	wall-associated receptor kinase 1 isoform X1 [Oryza sativa Japonica Group]	WAK1_ARATH RecName: Full=Wall-associated receptor kinase 1; EC=2.7.11.-; Flags: Precursor;	A0A0P0VR11_ORYSJ SubName: Full=Os02g0807200 protein {ECO:0000313|EMBL:BAS81482.1};	--	GO:0016021,integral component of membrane; GO:0009505,plant-type cell wall; GO:0000325,plant-type vacuole; GO:0005886,plasma membrane; GO:0005524,ATP binding; GO:0005509,calcium ion binding; GO:0016301,kinase activity; GO:0030247,polysaccharide binding; GO:0106310,protein serine kinase activity; GO:0004674,protein serine/threonine kinase activity; GO:0007166,cell surface receptor signaling pathwa…	PF07714.20:Protein tyrosine and serine/threonine kinase	--	--	--
Os03g0201901	33.8063	26.3297	17.377	18.2866	Glycoside hydrolase%2C family 10 domain containing protein.	--	--	hypothetical protein EE612_015960, partial [Oryza sativa]	XYN5L_ARATH RecName: Full=Endo-1,4-beta-xylanase 5-like {ECO:0000305}; Short=AtXyn5-like {ECO:0000305}; Short=Xylan endohydrolase 5-like {ECO:0000305}; Short=Xylanase 5-like {ECO:0000305}; EC=3.2.1.8 {ECO:0000255|PROSITE-ProRule:PRU01096}; Flags: Precursor;	A0A0P0VUB0_ORYSJ SubName: Full=Os03g0201901 protein {ECO:0000313|EMBL:BAS82830.1}; Flags: Fragment;	--	GO:0031176,endo-1,4-beta-xylanase activity; GO:0045493,xylan catabolic process; GO:0003674,molecular_function; GO:0003824,catalytic activity; GO:0004553,hydrolase activity, hydrolyzing O-glycosyl compounds; GO:0016787,hydrolase activity; GO:0016798,hydrolase activity, acting on glycosyl bonds; GO:0097599,xylanase activity; GO:0000272,polysaccharide catabolic process; GO:0005975,carbohydrate metab…	PF00331.23:Glycosyl hydrolase family 10	--	--	--
Os01g0891066	8.17277	4.06623	2.02727	4.39023	Hypothetical protein.	K01184 polygalacturonase [EC:3.2.1.15] | (RefSeq) polygalacturonase (A)	ko00040: Pentose and glucuronate interconversions; ko01100: Metabolic pathways	hypothetical protein OsI_04747 [Oryza sativa Indica Group]	PGLR_PRUPE RecName: Full=Polygalacturonase; Short=PG; EC=3.2.1.15; AltName: Full=Pectinase; Flags: Precursor;	Q8S0M8_ORYSJ SubName: Full=Os01g0891100 protein {ECO:0000313|EMBL:BAF06967.1}; SubName: Full=Putative polygalacturonase {ECO:0000313|EMBL:BAB90184.1};	--	GO:0005576,extracellular region; GO:0004650,polygalacturonase activity; GO:0005975,carbohydrate metabolic process; GO:0071555,cell wall organization; GO:0009835,fruit ripening; GO:0003674,molecular_function; GO:0003824,catalytic activity; GO:0004553,hydrolase activity, hydrolyzing O-glycosyl compounds; GO:0016787,hydrolase activity; GO:0016798,hydrolase activity, acting on glycosyl bonds; GO:0008…	PF00295.20:Glycosyl hydrolases family 28	--	--	--
Os07g0480800	52.608	63.0947	115.231	28.2347	Cellulase (EC 3.2.1.4).	K08235 xyloglucan:xyloglucosyl transferase [EC:2.4.1.207] | (RefSeq) probable xyloglucan endotransglucosylase/hydrolase protein 32 (A)	--	probable xyloglucan endotransglucosylase/hydrolase protein 32 [Oryza sativa Japonica Group]	XTH32_ARATH RecName: Full=Probable xyloglucan endotransglucosylase/hydrolase protein 32; Short=At-XTH32; Short=XTH-32; EC=2.4.1.207; Flags: Precursor;	Q8GVR3_ORYSJ RecName: Full=Xyloglucan endotransglucosylase/hydrolase {ECO:0000256|RuleBase:RU361120}; EC=2.4.1.207 {ECO:0000256|RuleBase:RU361120};	--	GO:0048046,apoplast; GO:0004553,hydrolase activity, hydrolyzing O-glycosyl compounds; GO:0030247,polysaccharide binding; GO:0016762,xyloglucan:xyloglucosyl transferase activity; GO:0042546,cell wall biogenesis; GO:0016998,cell wall macromolecule catabolic process; GO:0071555,cell wall organization; GO:0010411,xyloglucan metabolic process; GO:0003674,molecular_function; GO:0003824,catalytic activi…	PF00722.24:Glycosyl hydrolases family 16	--	--	--
Os02g0131400	0.7594	0.227733	0.380567	0.402067	Beta-D-glucan exohydrolase%2C isoenzyme ExoII (EC 3.2.1.58).	K05349 beta-glucosidase [EC:3.2.1.21] | (RefSeq) beta-glucosidase BoGH3B (A)	ko00460: Cyanoamino acid metabolism; ko00500: Starch and sucrose metabolism; ko00999: Biosynthesis of various plant secondary metabolites; ko01100: Metabolic pathways; ko01110: Biosynthesis of secondary metabolites	uncharacterized protein LOC4328197 [Oryza sativa Japonica Group]	BXL4_ARATH RecName: Full=Beta-D-xylosidase 4; Short=AtBXL4; EC=3.2.1.37; Flags: Precursor;	A2X0J2_ORYSI SubName: Full=Uncharacterized protein {ECO:0000313|EMBL:EAY84352.1};	--	GO:0048046,apoplast; GO:0016020,membrane; GO:0046556,alpha-L-arabinofuranosidase activity; GO:0009044,xylan 1,4-beta-xylosidase activity; GO:0031222,arabinan catabolic process; GO:0009627,systemic acquired resistance; GO:0045493,xylan catabolic process; GO:0003674,molecular_function; GO:0003824,catalytic activity; GO:0004553,hydrolase activity, hydrolyzing O-glycosyl compounds; GO:0016787,hydrola…	PF00933.24:Glycosyl hydrolase family 3 N terminal domain	--	--	--
Os03g0369600	19.6161	19.8667	10.344	10.3797	Similar to Class III peroxidase 48.	K00430 peroxidase [EC:1.11.1.7] | (RefSeq) peroxidase 2 (A)	ko00940: Phenylpropanoid biosynthesis; ko01100: Metabolic pathways; ko01110: Biosynthesis of secondary metabolites	hypothetical protein EE612_017626 [Oryza sativa]	PER2_MAIZE RecName: Full=Peroxidase 2; EC=1.11.1.7; AltName: Full=Plasma membrane-bound peroxidase 2; Short=pmPOX2; Flags: Precursor;	A0A0P0VXU6_ORYSJ SubName: Full=Os03g0369600 protein {ECO:0000313|EMBL:BAS84354.1};	--	GO:0005576,extracellular region; GO:0009505,plant-type cell wall; GO:0020037,heme binding; GO:0046872,metal ion binding; GO:0004601,peroxidase activity; GO:0032922,circadian regulation of gene expression; GO:0097167,circadian regulation of translation; GO:0042744,hydrogen peroxide catabolic process; GO:0042752,regulation of circadian rhythm; GO:0006979,response to oxidative stress; GO:0003674,mol…	PF00141.26:Peroxidase	--	--	--
Os03g0102500	17.6044	22.457	39.2792	9.21317	Similar to Beta-expansin precursor (Fragment).	K20628 expansin | (RefSeq) expansin-B16 (A)	--	expansin-B8 [Oryza sativa Japonica Group]	EXPB8_ORYSJ RecName: Full=Expansin-B8; AltName: Full=Beta-expansin-8; AltName: Full=OsEXPB8; AltName: Full=OsaEXPb1.11; Flags: Precursor;	A0A0E0GFK0_ORYNI SubName: Full=Uncharacterized protein {ECO:0000313|EnsemblPlants:ONIVA03G00260.1};	--	GO:0005576,extracellular region; GO:0016020,membrane; GO:0009653,anatomical structure morphogenesis; GO:0071555,cell wall organization; GO:0019953,sexual reproduction; GO:0008150,biological_process; GO:0032502,developmental process; GO:0048856,anatomical structure development; GO:0009987,cellular process; GO:0016043,cellular component organization; GO:0045229,external encapsulating structure orga…	PF01357.24:Expansin C-terminal domain	--	--	--
Os07g0529700	16.8666	16.3489	9.28383	8.76567	Similar to Xyloglucan endotransglucosylase/hydrolase 1.	K08235 xyloglucan:xyloglucosyl transferase [EC:2.4.1.207] | (RefSeq) probable xyloglucan endotransglucosylase/hydrolase protein 8 (A)	--	probable xyloglucan endotransglucosylase/hydrolase protein 8 [Oryza sativa Japonica Group]	XTH8_ARATH RecName: Full=Probable xyloglucan endotransglucosylase/hydrolase protein 8; Short=At-XTH8; Short=XTH-8; EC=2.4.1.207; Flags: Precursor;	Q8GVQ2_ORYSJ RecName: Full=Xyloglucan endotransglucosylase/hydrolase {ECO:0000256|RuleBase:RU361120}; EC=2.4.1.207 {ECO:0000256|RuleBase:RU361120};	--	GO:0048046,apoplast; GO:0004553,hydrolase activity, hydrolyzing O-glycosyl compounds; GO:0030247,polysaccharide binding; GO:0016762,xyloglucan:xyloglucosyl transferase activity; GO:0042546,cell wall biogenesis; GO:0071555,cell wall organization; GO:0010411,xyloglucan metabolic process; GO:0003674,molecular_function; GO:0003824,catalytic activity; GO:0016787,hydrolase activity; GO:0016798,hydrolas…	PF00722.24:Glycosyl hydrolases family 16	--	--	--
Os04g0607100	30.4073	18.7611	13.2263	15.7913	Similar to OSIGBa0113I13.9 protein.	--	--	hypothetical protein EE612_025421 [Oryza sativa]	BC10_ORYSJ RecName: Full=Glycosyltransferase BC10 {ECO:0000305}; EC=2.4.-.- {ECO:0000269|PubMed:18939965}; AltName: Full=Protein BRITTLE CULM 10 {ECO:0000303|PubMed:18939965}; AltName: Full=Protein FRAGILE CULM 116 {ECO:0000303|PubMed:27708650};	A0A0P0WEU1_ORYSJ SubName: Full=Os04g0607100 protein {ECO:0000313|EMBL:BAS90900.1};	--	GO:0000139,Golgi membrane; GO:0016021,integral component of membrane; GO:0016757,glycosyltransferase activity; GO:0030244,cellulose biosynthetic process; GO:0009664,plant-type cell wall organization; GO:0003674,molecular_function; GO:0003824,catalytic activity; GO:0016740,transferase activity; GO:0000271,polysaccharide biosynthetic process; GO:0005975,carbohydrate metabolic process; GO:0005976,po…	PF02485.24:Core-2/I-Branching enzyme	--	--	--
Os03g0359600	0.3808	0.4346	0.789933	0.197467	Similar to Avr9/Cf-9 rapidly elicited protein 231.	K20893 probable galacturonosyltransferase-like 1 [EC:2.4.1.-] | (RefSeq) probable galacturonosyltransferase-like 1 (A)	--	probable galacturonosyltransferase-like 4 [Oryza sativa Japonica Group]	GATL4_ARATH RecName: Full=Probable galacturonosyltransferase-like 4; EC=2.4.1.-; AltName: Full=Galactinol synthase 9; Short=AtGolS9; Short=GolS-9;	A3AI53_ORYSJ RecName: Full=Hexosyltransferase {ECO:0000256|RuleBase:RU362027}; EC=2.4.1.- {ECO:0000256|RuleBase:RU362027};	--	GO:0005794,Golgi apparatus; GO:0000139,Golgi membrane; GO:0016021,integral component of membrane; GO:0090406,pollen tube; GO:0047262,polygalacturonate 4-alpha-galacturonosyltransferase activity; GO:0071555,cell wall organization; GO:0045489,pectin biosynthetic process; GO:0003674,molecular_function; GO:0003824,catalytic activity; GO:0008194,UDP-glycosyltransferase activity; GO:0016740,transferase…	PF01501.23:Glycosyl transferase family 8	--	--	--
Os11g0300600	1.62897	0.759333	1.1995	0.8417	Leucine-rich repeat%2C N-terminal domain containing protein.	K00924 kinase [EC:2.7.1.-] | (RefSeq) receptor protein kinase TMK1 (A)	--	Similar to protein kinase homolog T1F15.2 - Arabidopsis thaliana [Oryza sativa Japonica Group]	ZAR1_ARATH RecName: Full=Receptor protein kinase-like protein ZAR1 {ECO:0000303|PubMed:27014878}; EC=2.7.11.1 {ECO:0000305}; AltName: Full=Protein ZYGOTIC ARREST 1 {ECO:0000303|PubMed:27014878}; Flags: Precursor;	A3CAP6_ORYSJ SubName: Full=Os11g0300600 protein {ECO:0000313|EMBL:BAF28093.1}; SubName: Full=Similar to protein kinase homolog T1F15.2-Arabidopsis thaliana {ECO:0000313|EMBL:AAX96428.1};	--	GO:0009507,chloroplast; GO:0009570,chloroplast stroma; GO:0016021,integral component of membrane; GO:0009505,plant-type cell wall; GO:0005886,plasma membrane; GO:0090406,pollen tube; GO:0099503,secretory vesicle; GO:0005524,ATP binding; GO:0016301,kinase activity; GO:0106310,protein serine kinase activity; GO:0004674,protein serine/threonine kinase activity; GO:0046777,protein autophosphorylation…	PF13855.9:Leucine rich repeat	--	--	--
Os02g0738600	1.69077	1.242	0.927267	0.873367	Similar to CEL5%3DCELLULASE 5 (Fragment).	K01179 endoglucanase [EC:3.2.1.4] | (RefSeq) endoglucanase 2 (A)	ko00500: Starch and sucrose metabolism; ko01100: Metabolic pathways	endoglucanase 7 [Oryza sativa Japonica Group]	GUN7_ORYSJ RecName: Full=Endoglucanase 7; EC=3.2.1.4; AltName: Full=Endo-1,4-beta glucanase 7; AltName: Full=OsGLU10; Flags: Precursor;	A0A0E0CR72_9ORYZ RecName: Full=Endoglucanase {ECO:0000256|RuleBase:RU361166}; EC=3.2.1.4 {ECO:0000256|RuleBase:RU361166};	--	GO:0005576,extracellular region; GO:0008810,cellulase activity; GO:0071555,cell wall organization; GO:0030245,cellulose catabolic process; GO:0003674,molecular_function; GO:0003824,catalytic activity; GO:0004553,hydrolase activity, hydrolyzing O-glycosyl compounds; GO:0016787,hydrolase activity; GO:0016798,hydrolase activity, acting on glycosyl bonds; GO:0008150,biological_process; GO:0009987,cel…	PF00759.22:Glycosyl hydrolase family 9	--	--	--
Os04g0613200	3.7243	3.8323	5.8176	1.90507	Pectin lyase fold/virulence factor domain containing protein.	--	--	polygalacturonase QRT3 [Oryza sativa Japonica Group]	QRT3_ARATH RecName: Full=Polygalacturonase QRT3; Short=AtQRT3; Short=PG QRT3; EC=3.2.1.15; AltName: Full=Pectinase QRT3; AltName: Full=Protein QUARTET 3; Flags: Precursor;	Q0JA71_ORYSJ SubName: Full=Os04g0613200 protein {ECO:0000313|EMBL:BAS90973.1}; SubName: Full=cDNA clone:001-204-C08, full insert sequence {ECO:0000313|EMBL:BAG98771.1};	--	GO:0005576,extracellular region; GO:0004650,polygalacturonase activity; GO:0071555,cell wall organization; GO:0008152,metabolic process; GO:0009556,microsporogenesis; GO:0010584,pollen exine formation; GO:0003674,molecular_function; GO:0003824,catalytic activity; GO:0004553,hydrolase activity, hydrolyzing O-glycosyl compounds; GO:0016787,hydrolase activity; GO:0016798,hydrolase activity, acting o…	PF12708.10:Pectate lyase superfamily protein	--	--	--
Os04g0691800	11.0505	9.65613	7.74137	5.61673	C2 domain containing protein.	--	--	FT-interacting protein 1 [Oryza sativa Japonica Group]	FTIP3_ARATH RecName: Full=FT-interacting protein 3 {ECO:0000303|PubMed:29742441}; AltName: Full=Multiple C2 domain and transmembrane region protein 3 {ECO:0000303|PubMed:29259105};	Q0J8R1_ORYSJ SubName: Full=OSJNBb0020J19.7 protein {ECO:0000313|EMBL:CAE05778.3}; SubName: Full=Os04g0691800 protein {ECO:0000313|EMBL:BAF16276.1};	--	GO:0005737,cytoplasm; GO:0005829,cytosol; GO:0005783,endoplasmic reticulum; GO:0005789,endoplasmic reticulum membrane; GO:0005768,endosome; GO:0010008,endosome membrane; GO:0000139,Golgi membrane; GO:0016021,integral component of membrane; GO:0009505,plant-type cell wall; GO:0005886,plasma membrane; GO:0009506,plasmodesma; GO:0016757,glycosyltransferase activity; GO:0046872,metal ion binding; GO:…	PF08372.13:Plant phosphoribosyltransferase C-terminal	--	--	--
Os01g0248900	80.2462	94.007	68.6245	40.6324	Alpha-expansin%2C Mediation of the cell extension and growth%2C Root system architecture	K20628 expansin | (RefSeq) expansin-B16 (A)	--	expansin-A8 precursor [Oryza sativa Japonica Group]	EXPA8_ORYSJ RecName: Full=Expansin-A8; AltName: Full=Alpha-expansin-8; AltName: Full=OsEXP8; AltName: Full=OsEXPA8; AltName: Full=OsaEXPa1.17; Flags: Precursor;	A0A0D3ELR9_9ORYZ RecName: Full=Expansin {ECO:0000256|RuleBase:RU365023};	--	GO:0005576,extracellular region; GO:0016020,membrane; GO:0009653,anatomical structure morphogenesis; GO:0009664,plant-type cell wall organization; GO:0008150,biological_process; GO:0032502,developmental process; GO:0048856,anatomical structure development; GO:0009987,cellular process; GO:0016043,cellular component organization; GO:0045229,external encapsulating structure organization; GO:0071554,…	PF01357.24:Expansin C-terminal domain	--	--	--
Os03g0817900	19.7223	18.208	18.079	9.9759	Protein of unknown function DUF231%2C plant domain containing protein.	K23877 xyloglucan O-acetyltransferase | (RefSeq) protein ALTERED XYLOGLUCAN 4 (A)	--	protein trichome birefringence-like 33 [Oryza sativa Japonica Group]	XOATA_ORYSJ RecName: Full=Probable xylan O-acetyltransferase 10 {ECO:0000303|PubMed:29569182}; EC=2.3.1.- {ECO:0000269|PubMed:29569182}; AltName: Full=Protein trichome birefringence-like 5 {ECO:0000303|PubMed:27864442}; Short=OsTBL5 {ECO:0000303|PubMed:27864442};	B8AMA6_ORYSI RecName: Full=PMR5N domain-containing protein {ECO:0000259|Pfam:PF14416};	--	GO:0005794,Golgi apparatus; GO:0000139,Golgi membrane; GO:0016021,integral component of membrane; GO:0016413,O-acetyltransferase activity; GO:1990538,xylan O-acetyltransferase activity; GO:1990937,xylan acetylation; GO:0003674,molecular_function; GO:0003824,catalytic activity; GO:0008374,O-acyltransferase activity; GO:0016407,acetyltransferase activity; GO:0016740,transferase activity; GO:0016746…	PF13839.9:GDSL/SGNH-like Acyl-Esterase family found in Pmr5 and Cas1p	--	--	--
Os10g0578200	2.6725	1.66447	1.12053	1.35023	Glycosyltransferase family 2 (GT2) protein%2C Root hair morphogenesis	K20924 cellulose synthase-like protein [EC:2.4.1.-] | (RefSeq) cellulose synthase-like protein D1 (A)	--	cellulose synthase-like protein D1 [Oryza sativa Japonica Group]	CSLD1_ORYSI RecName: Full=Cellulose synthase-like protein D1; EC=2.4.1.-; AltName: Full=OsCslD1;	I1QWA4_ORYGL SubName: Full=Uncharacterized protein {ECO:0000313|EnsemblPlants:ORGLA10G0148700.1};	--	GO:0000139,Golgi membrane; GO:0016021,integral component of membrane; GO:0016760,cellulose synthase (UDP-forming) activity; GO:0071555,cell wall organization; GO:0030244,cellulose biosynthetic process; GO:0071669,plant-type cell wall organization or biogenesis; GO:0003674,molecular_function; GO:0003824,catalytic activity; GO:0008194,UDP-glycosyltransferase activity; GO:0016740,transferase activit…	PF03552.17:Cellulose synthase	--	--	--
Os07g0639000	2.13947	2.73577	4.71267	1.07817	Similar to Class III peroxidase 46.	K00430 peroxidase [EC:1.11.1.7] | (RefSeq) peroxidase 2 (A)	ko00940: Phenylpropanoid biosynthesis; ko01100: Metabolic pathways; ko01110: Biosynthesis of secondary metabolites	hypothetical protein EE612_040918, partial [Oryza sativa]	PER2_MAIZE RecName: Full=Peroxidase 2; EC=1.11.1.7; AltName: Full=Plasma membrane-bound peroxidase 2; Short=pmPOX2; Flags: Precursor;	A0A0P0X9S3_ORYSJ RecName: Full=Peroxidase {ECO:0000256|RuleBase:RU362060}; EC=1.11.1.7 {ECO:0000256|RuleBase:RU362060}; Flags: Fragment;	--	GO:0005576,extracellular region; GO:0009505,plant-type cell wall; GO:0020037,heme binding; GO:0046872,metal ion binding; GO:0004601,peroxidase activity; GO:0032922,circadian regulation of gene expression; GO:0097167,circadian regulation of translation; GO:0042744,hydrogen peroxide catabolic process; GO:0042752,regulation of circadian rhythm; GO:0006979,response to oxidative stress; GO:0003674,mol…	PF00141.26:Peroxidase	--	--	--
Os09g0494200	44.5853	43.2893	42.1229	22.4385	Membrane-associated chitinase-like protein%2C Cellulose biosynthesis	K20547 basic endochitinase B [EC:3.2.1.14] | (RefSeq) chitinase 9 (A)	ko00520: Amino sugar and nucleotide sugar metabolism; ko01100: Metabolic pathways; ko04016: MAPK signaling pathway - plant	chitinase-like protein 1 [Oryza sativa Japonica Group]	CTL1_ARATH RecName: Full=Chitinase-like protein 1; Short=AtCTL1; AltName: Full=Protein ANION ALTERED ROOT MORPHOLOGY; AltName: Full=Protein ECTOPIC DEPOSITION OF LIGNIN IN PITH 1; AltName: Full=Protein ECTOPIC ROOT HAIR 2; AltName: Full=Protein POM-POM1; AltName: Full=Protein SENSITIVE TO HOT TEMPERATURES 2; Flags: Precursor;	A3C087_ORYSJ RecName: Full=Chitinase {ECO:0000256|ARBA:ARBA00012729}; EC=3.2.1.14 {ECO:0000256|ARBA:ARBA00012729};	Predicted chitinase	GO:0048046,apoplast; GO:0005794,Golgi apparatus; GO:0030247,polysaccharide binding; GO:0001708,cell fate specification; GO:0016998,cell wall macromolecule catabolic process; GO:0030244,cellulose biosynthetic process; GO:0006032,chitin catabolic process; GO:0009873,ethylene-activated signaling pathway; GO:0009825,multidimensional cell growth; GO:0010337,regulation of salicylic acid metabolic proce…	PF00182.22:Chitinase class I	--	--	--
Os10g0180000	88.9351	80.0568	63.3861	44.5909	NpGUT1 homolog.	K20870 putative beta-1,4-xylosyltransferase IRX10 [EC:2.4.2.-] | (RefSeq) probable glucuronosyltransferase GUT1 isoform X1 (A)	--	probable glucuronosyltransferase GUT1 isoform 1 precursor [Oryza sativa Japonica Group]	GT101_ORYSJ RecName: Full=Probable glucuronosyltransferase GUT1; EC=2.4.-.-; AltName: Full=Glucuronoxylan glucuronosyltransferase 1; Short=OsGUT1;	A0A0E0QWY7_ORYRU RecName: Full=Exostosin domain-containing protein {ECO:0000259|Pfam:PF03016};	Acetylglucosaminyltransferase EXT1/exostosin 1	GO:0000139,Golgi membrane; GO:0016021,integral component of membrane; GO:0016757,glycosyltransferase activity; GO:0071555,cell wall organization; GO:0010417,glucuronoxylan biosynthetic process; GO:0009834,plant-type secondary cell wall biogenesis; GO:0006486,protein glycosylation; GO:0003674,molecular_function; GO:0003824,catalytic activity; GO:0016740,transferase activity; GO:0008150,biological_…	PF03016.18:Exostosin family	--	--	--
Os02g0628200	17.6015	15.4963	11.4485	8.804	Protein of unknown function DUF250 domain containing protein.	K15285 solute carrier family 35, member E3 | (RefSeq) uncharacterized membrane protein At1g06890 (A)	--	UDP-xylose transporter 1-like isoform X1 [Oryza brachyantha]	UXT1_ARATH RecName: Full=UDP-xylose transporter 1 {ECO:0000312|EMBL:AKA88212.1};	B9F167_ORYSJ SubName: Full=Os02g0628200 protein {ECO:0000313|EMBL:BAF09401.1}; SubName: Full=Phosphate translocator-like {ECO:0000313|EMBL:BAD23725.1};	Glucose-6-phosphate/phosphate and phosphoenolpyruvate/phosphate antiporter	GO:0005783,endoplasmic reticulum; GO:0005789,endoplasmic reticulum membrane; GO:0005794,Golgi apparatus; GO:0000139,Golgi membrane; GO:0016021,integral component of membrane; GO:0015297,antiporter activity; GO:0005338,nucleotide-sugar transmembrane transporter activity; GO:0005464,UDP-xylose transmembrane transporter activity; GO:0008643,carbohydrate transport; GO:0009834,plant-type secondary cel…	PF03151.19:Triose-phosphate Transporter family	--	--	--
Os07g0208500	34.0109	32.0638	28.0292	16.9698	Cellulose synthase A8	K10999 cellulose synthase A [EC:2.4.1.12] | (RefSeq) probable cellulose synthase A catalytic subunit 8 [UDP-forming] (A)	--	probable cellulose synthase A catalytic subunit 8 [UDP-forming]	CESA8_ORYSJ RecName: Full=Probable cellulose synthase A catalytic subunit 8 [UDP-forming]; EC=2.4.1.12; AltName: Full=OsCesA8;	A0A0D3GNK2_9ORYZ RecName: Full=Cellulose synthase {ECO:0000256|RuleBase:RU361116}; EC=2.4.1.12 {ECO:0000256|RuleBase:RU361116};	--	GO:0016021,integral component of membrane; GO:0005886,plasma membrane; GO:0016760,cellulose synthase (UDP-forming) activity; GO:0016759,cellulose synthase activity; GO:0046872,metal ion binding; GO:0071555,cell wall organization; GO:0030244,cellulose biosynthetic process; GO:0009833,plant-type primary cell wall biogenesis; GO:0003674,molecular_function; GO:0003824,catalytic activity; GO:0008194,U…	PF03552.17:Cellulose synthase	--	--	--
Os01g0849100	1.2197	0.9888	0.726533	0.607433	Small GTPase Rac/ROP guanine nucleotide exchange factor%2C Signal transduction	--	--	rop guanine nucleotide exchange factor 7 [Oryza sativa Japonica Group]	ROGF7_ARATH RecName: Full=Rop guanine nucleotide exchange factor 7; Short=AtRopGEF7; AltName: Full=Rho of plants guanine nucleotide exchange factor 7;	A0A0P0VAA9_ORYSJ SubName: Full=Os01g0849100 protein {ECO:0000313|EMBL:BAF06722.1};	--	GO:0005829,cytosol; GO:0005886,plasma membrane; GO:0005085,guanyl-nucleotide exchange factor activity; GO:0009664,plant-type cell wall organization; GO:0003674,molecular_function; GO:0030234,enzyme regulator activity; GO:0030695,GTPase regulator activity; GO:0060589,nucleoside-triphosphatase regulator activity; GO:0098772,molecular function regulator activity; GO:0008150,biological_process; GO:00…	PF03759.16:PRONE (Plant-specific Rop nucleotide exchanger)	--	--	--
Os03g0329500	9.09987	6.4706	5.62413	4.52823	Glycoside hydrolase family 9 subclass A1%2C Endo-1%2C4-beta-D-glucanase%2C Cellulose biosynthesis in the rice stem internode growth and development%2C Promotion of the internode elongation	K01179 endoglucanase [EC:3.2.1.4] | (RefSeq) endoglucanase 9 (A)	ko00500: Starch and sucrose metabolism; ko01100: Metabolic pathways	endoglucanase 9 [Oryza sativa Japonica Group]	GUN9_ORYSJ RecName: Full=Endoglucanase 9; EC=3.2.1.4; AltName: Full=Endo-1,4-beta glucanase 9; AltName: Full=OsCel9D; AltName: Full=OsGLU1;	A2XG98_ORYSI RecName: Full=Endoglucanase {ECO:0000256|RuleBase:RU361166}; EC=3.2.1.4 {ECO:0000256|RuleBase:RU361166};	--	GO:0016021,integral component of membrane; GO:0008810,cellulase activity; GO:0071555,cell wall organization; GO:0030245,cellulose catabolic process; GO:0003674,molecular_function; GO:0003824,catalytic activity; GO:0004553,hydrolase activity, hydrolyzing O-glycosyl compounds; GO:0016787,hydrolase activity; GO:0016798,hydrolase activity, acting on glycosyl bonds; GO:0008150,biological_process; GO:0…	PF00759.22:Glycosyl hydrolase family 9	--	--	--
Os09g0401000	8.12053	5.70263	5.1965	4.01963	Myb factor.	K09422 transcription factor MYB, plant | (RefSeq) protein ODORANT1 (A)	--	transcription factor MYB20 [Oryza sativa Japonica Group]	MYB20_ARATH RecName: Full=Transcription factor MYB20 {ECO:0000305}; AltName: Full=Myb-related protein 20 {ECO:0000303|PubMed:16463103}; Short=AtMYB20 {ECO:0000303|PubMed:11597504};	Q6ERV4_ORYSJ SubName: Full=Os09g0401000 protein {ECO:0000313|EMBL:BAF25032.1}; SubName: Full=Putative Myb51 protein {ECO:0000313|EMBL:BAD28616.1};	Transcription factor, Myb superfamily	GO:0005634,nucleus; GO:0000987,cis-regulatory region sequence-specific DNA binding; GO:0003700,DNA-binding transcription factor activity; GO:0000976,transcription cis-regulatory region binding; GO:0030154,cell differentiation; GO:0009094,L-phenylalanine biosynthetic process; GO:0045892,negative regulation of DNA-templated transcription; GO:1901002,positive regulation of response to salt stress; G…	PF00249.34:Myb-like DNA-binding domain	MYB	TF	MYB->MYB
Os09g0480400	1.4917	1.14353	0.8361	0.729867	Similar to Glycosyltransferase QUASIMODO1 (EC 2.4.1.-).	K13648 alpha-1,4-galacturonosyltransferase [EC:2.4.1.43] | (RefSeq) probable galacturonosyltransferase 4 (A)	ko00520: Amino sugar and nucleotide sugar metabolism; ko01100: Metabolic pathways	probable galacturonosyltransferase 4 [Oryza sativa Japonica Group]	GAUT4_ARATH RecName: Full=Probable galacturonosyltransferase 4; EC=2.4.1.-; AltName: Full=Like glycosyl transferase 3;	Q69QS2_ORYSJ SubName: Full=Os09g0480400 protein {ECO:0000313|EMBL:BAT08636.1}; SubName: Full=cDNA clone:J023110G15, full insert sequence {ECO:0000313|EMBL:BAG94697.1};	--	GO:0005794,Golgi apparatus; GO:0000137,Golgi cis cisterna; GO:0000139,Golgi membrane; GO:0016021,integral component of membrane; GO:0047262,polygalacturonate 4-alpha-galacturonosyltransferase activity; GO:0071555,cell wall organization; GO:0045489,pectin biosynthetic process; GO:0003674,molecular_function; GO:0003824,catalytic activity; GO:0008194,UDP-glycosyltransferase activity; GO:0016740,tran…	PF01501.23:Glycosyl transferase family 8	--	--	--
Os01g0787000	18.086	17.7392	12.2116	8.7541	Similar to Peroxidase (EC 1.11.1.7).	K00430 peroxidase [EC:1.11.1.7] | (RefSeq) peroxidase 56 (A)	ko00940: Phenylpropanoid biosynthesis; ko01100: Metabolic pathways; ko01110: Biosynthesis of secondary metabolites	peroxidase 56 [Oryza sativa Japonica Group]	PER56_ARATH RecName: Full=Peroxidase 56; Short=Atperox P56; EC=1.11.1.7; AltName: Full=ATP33; Flags: Precursor;	A0A0P0V945_ORYSJ RecName: Full=Peroxidase {ECO:0000256|RuleBase:RU362060}; EC=1.11.1.7 {ECO:0000256|RuleBase:RU362060};	--	GO:0005576,extracellular region; GO:0009505,plant-type cell wall; GO:0020037,heme binding; GO:0046872,metal ion binding; GO:0004601,peroxidase activity; GO:0042744,hydrogen peroxide catabolic process; GO:0006979,response to oxidative stress; GO:0003674,molecular_function; GO:0005488,binding; GO:0046906,tetrapyrrole binding; GO:0097159,organic cyclic compound binding; GO:1901363,heterocyclic compo…	PF00141.26:Peroxidase	--	--	--
Os01g0841200	34.0441	25.2956	17.5873	16.4662	Protein of unknown function DUF246%2C plant family protein.	K23280 rhamnogalacturonan I rhamnosyltransferase [EC:2.4.1.351] | (RefSeq) uncharacterized protein At1g04910 (A)	--	hypothetical protein EE612_006741, partial [Oryza sativa]	ESMD1_ARATH RecName: Full=Protein ESMERALDA 1 {ECO:0000303|PubMed:27317803, ECO:0000312|EMBL:ARJ31418.1}; EC=2.4.1.- {ECO:0000305}; AltName: Full=O-fucosyltransferase 17 {ECO:0000305}; Short=O-FucT-17 {ECO:0000305}; AltName: Full=O-fucosyltransferase family protein {ECO:0000305};	Q0JHU9_ORYSJ RecName: Full=O-fucosyltransferase family protein {ECO:0000256|ARBA:ARBA00030350}; Flags: Fragment;	--	GO:0005794,Golgi apparatus; GO:0000139,Golgi membrane; GO:0016021,integral component of membrane; GO:0016757,glycosyltransferase activity; GO:0007155,cell adhesion; GO:0071555,cell wall organization; GO:0006004,fucose metabolic process; GO:0006486,protein glycosylation; GO:0003674,molecular_function; GO:0003824,catalytic activity; GO:0016740,transferase activity; GO:0008150,biological_process; GO…	PF10250.12:GDP-fucose protein O-fucosyltransferase	--	--	--
Os08g0240500	22.6027	30.945	23.6934	10.8931	Glycoside hydrolase%2C family 16 domain containing protein.	K08235 xyloglucan:xyloglucosyl transferase [EC:2.4.1.207] | (RefSeq) xyloglucan endotransglucosylase/hydrolase protein 24 (A)	--	hypothetical protein EE612_042993 [Oryza sativa]	XTH1_DIOKA RecName: Full=Xyloglucan endotransglucosylase protein 1 {ECO:0000305}; Short=XET protein 1 {ECO:0000305}; EC=2.4.1.207 {ECO:0000255|RuleBase:RU361120, ECO:0000269|PubMed:25849978}; AltName: Full=DkXTH1 {ECO:0000303|PubMed:23265513, ECO:0000303|PubMed:25849978, ECO:0000303|PubMed:28155115}; AltName: Full=Xyloglucan endotransglucosylase/hydrolase protein 1 {ECO:0000305}; Short=XTH protei…	A0A0P0XEA0_ORYSJ RecName: Full=Xyloglucan endotransglucosylase/hydrolase {ECO:0000256|RuleBase:RU361120}; EC=2.4.1.207 {ECO:0000256|RuleBase:RU361120};	--	GO:0048046,apoplast; GO:0004553,hydrolase activity, hydrolyzing O-glycosyl compounds; GO:0016762,xyloglucan:xyloglucosyl transferase activity; GO:0042546,cell wall biogenesis; GO:0071555,cell wall organization; GO:0009835,fruit ripening; GO:0010411,xyloglucan metabolic process; GO:0003674,molecular_function; GO:0003824,catalytic activity; GO:0016787,hydrolase activity; GO:0016798,hydrolase activi…	PF00722.24:Glycosyl hydrolases family 16	--	--	--
Os12g0106300	55.8153	57.7031	57.1014	26.7654	Xylan acetyltransferase%2C Resistance to bacterial leaf blight disease	K23877 xyloglucan O-acetyltransferase | (RefSeq) protein ALTERED XYLOGLUCAN 4 (A)	--	protein trichome birefringence-like 34 [Oryza sativa Japonica Group]	XOATD_ORYSJ RecName: Full=Xylan O-acetyltransferase 13 {ECO:0000303|PubMed:29569182}; EC=2.3.1.- {ECO:0000269|PubMed:29569182}; AltName: Full=Protein trichome birefringence-like 1 {ECO:0000303|PubMed:27864442}; Short=OsTBL1 {ECO:0000303|PubMed:27864442};	A0A0E0J5U9_ORYNI RecName: Full=PMR5N domain-containing protein {ECO:0000259|Pfam:PF14416};	--	GO:0005794,Golgi apparatus; GO:0000139,Golgi membrane; GO:0016021,integral component of membrane; GO:0016413,O-acetyltransferase activity; GO:1990538,xylan O-acetyltransferase activity; GO:0006952,defense response; GO:1990937,xylan acetylation; GO:0003674,molecular_function; GO:0003824,catalytic activity; GO:0008374,O-acyltransferase activity; GO:0016407,acetyltransferase activity; GO:0016740,tra…	PF13839.9:GDSL/SGNH-like Acyl-Esterase family found in Pmr5 and Cas1p	--	--	--
Os01g0119100	44.4945	37.0511	38.8256	21.2978	Similar to Glycosyltransferase.	--	--	uncharacterized protein LOC4326083 isoform X1 [Oryza sativa Japonica Group]	XAT3_ORYSJ RecName: Full=Alpha-1,3-arabinosyltransferase XAT3 {ECO:0000305}; EC=2.4.2.- {ECO:0000269|PubMed:22215597}; AltName: Full=Xylan arabinosyltransferase 3 {ECO:0000303|PubMed:22215597}; Short=OsXAT3 {ECO:0000303|PubMed:22215597};	A0A0P0UXB1_ORYSJ SubName: Full=Os01g0119100 protein {ECO:0000313|EMBL:BAS70115.1};	Uncharacterized conserved protein	GO:0000139,Golgi membrane; GO:0016021,integral component of membrane; GO:0052636,arabinosyltransferase activity; GO:0016757,glycosyltransferase activity; GO:0009664,plant-type cell wall organization; GO:0003674,molecular_function; GO:0003824,catalytic activity; GO:0016740,transferase activity; GO:0016763,pentosyltransferase activity; GO:0008150,biological_process; GO:0009987,cellular process; GO:…	PF04577.17:Glycosyltransferase 61	--	--	--
Os02g0605900	501.027	387.29	254.419	239.14	Similar to Chitinase (EC 3.2.1.14) A.	K01183 chitinase [EC:3.2.1.14] | (RefSeq) chitinase 6 (A)	ko00520: Amino sugar and nucleotide sugar metabolism; ko01100: Metabolic pathways	chitinase 6 [Oryza sativa Japonica Group]	CHI6_ORYSJ RecName: Full=Chitinase 6; EC=3.2.1.14; AltName: Full=Pathogenesis related (PR)-3 chitinase 6; Flags: Precursor;	A0A0D3F7D2_9ORYZ RecName: Full=Chitinase {ECO:0000256|ARBA:ARBA00012729}; EC=3.2.1.14 {ECO:0000256|ARBA:ARBA00012729};	Predicted chitinase	GO:0008061,chitin binding; GO:0004568,chitinase activity; GO:0016998,cell wall macromolecule catabolic process; GO:0006032,chitin catabolic process; GO:0006952,defense response; GO:0000272,polysaccharide catabolic process; GO:0003674,molecular_function; GO:0005488,binding; GO:0097367,carbohydrate derivative binding; GO:0003824,catalytic activity; GO:0004553,hydrolase activity, hydrolyzing O-glyco…	PF00182.22:Chitinase class I	--	--	--
Os05g0361500	42.0252	28.1819	18.3758	20.0119	Similar to Pectinesterase.	K01051 pectinesterase [EC:3.1.1.11] | (RefSeq) pectinesterase (A)	ko00040: Pentose and glucuronate interconversions; ko01100: Metabolic pathways	pectinesterase [Oryza sativa Japonica Group]	PME41_ARATH RecName: Full=Probable pectinesterase/pectinesterase inhibitor 41; Includes: RecName: Full=Pectinesterase inhibitor 41; AltName: Full=Pectin methylesterase inhibitor 41; Includes: RecName: Full=Pectinesterase 41; Short=PE 41; EC=3.1.1.11; AltName: Full=AtPMEpcrB; AltName: Full=Pectin methylesterase 41; Short=AtPME41; Flags: Precursor;	A0A0E0PLD2_ORYRU RecName: Full=Pectinesterase {ECO:0000256|RuleBase:RU000589}; EC=3.1.1.11 {ECO:0000256|RuleBase:RU000589};	--	GO:0005576,extracellular region; GO:0045330,aspartyl esterase activity; GO:0030599,pectinesterase activity; GO:0046910,pectinesterase inhibitor activity; GO:0042545,cell wall modification; GO:0050832,defense response to fungus; GO:0045490,pectin catabolic process; GO:0009741,response to brassinosteroid; GO:0009409,response to cold; GO:0009620,response to fungus; GO:0003674,molecular_function; GO:…	PF01095.22:Pectinesterase	--	--	--
Os03g0227400	7.1587	4.54657	5.7633	3.4069	Similar to glucan endo-1%2C3-beta-glucosidase 7.	K19891 glucan endo-1,3-beta-glucosidase 1/2/3 [EC:3.2.1.39] | (RefSeq) glucan endo-1,3-beta-glucosidase 3 isoform X1 (A)	ko00500: Starch and sucrose metabolism; ko01100: Metabolic pathways	hypothetical protein EE612_016242, partial [Oryza sativa]	E137_ARATH RecName: Full=Glucan endo-1,3-beta-glucosidase 7; EC=3.2.1.39; AltName: Full=(1->3)-beta-glucan endohydrolase 7; Short=(1->3)-beta-glucanase 7; AltName: Full=Beta-1,3-endoglucanase 7; Short=Beta-1,3-glucanase 7; Flags: Precursor;	A0A0P0VUY0_ORYSJ SubName: Full=Os03g0227400 protein {ECO:0000313|EMBL:BAS83071.1}; Flags: Fragment;	--	GO:0046658,anchored component of plasma membrane; GO:0005576,extracellular region; GO:0042973,glucan endo-1,3-beta-D-glucosidase activity; GO:0005975,carbohydrate metabolic process; GO:0071555,cell wall organization; GO:0003674,molecular_function; GO:0003824,catalytic activity; GO:0004553,hydrolase activity, hydrolyzing O-glycosyl compounds; GO:0008422,beta-glucosidase activity; GO:0015926,glucos…	PF00332.21:Glycosyl hydrolases family 17	--	--	--
Os01g0840100	236.154	139.5	94.9236	112.189	Heat shock protein 70%2C Hsp70 family protein	K03283 heat shock 70kDa protein 1/6/8 | (RefSeq) probable mediator of RNA polymerase II transcription subunit 37c (A)	ko03040: Spliceosome; ko04141: Protein processing in endoplasmic reticulum; ko04144: Endocytosis	probable mediator of RNA polymerase II transcription subunit 37c [Oryza sativa Japonica Group]	HS704_ARATH RecName: Full=Heat shock 70 kDa protein 4 {ECO:0000303|PubMed:11599561}; AltName: Full=Heat shock cognate 70 kDa protein 4 {ECO:0000303|PubMed:11402207}; AltName: Full=Heat shock cognate protein 70-4 {ECO:0000303|PubMed:11402207}; Short=AtHsc70-4 {ECO:0000303|PubMed:11402207}; AltName: Full=Heat shock protein 70-4 {ECO:0000303|PubMed:11599561}; Short=AtHsp70-4 {ECO:0000303|PubMed:1159…	A0A0P0VAE2_ORYSJ SubName: Full=Os01g0840100 protein {ECO:0000313|EMBL:BAF06671.1}; SubName: Full=Putative HSP70 {ECO:0000313|EMBL:BAB93214.1};	Molecular chaperones HSP70/HSC70, HSP70 superfamily	GO:0005737,cytoplasm; GO:0005829,cytosol; GO:0005794,Golgi apparatus; GO:0005739,mitochondrion; GO:0005634,nucleus; GO:0009505,plant-type cell wall; GO:0000325,plant-type vacuole; GO:0005886,plasma membrane; GO:0005524,ATP binding; GO:0016887,ATP hydrolysis activity; GO:0140662,ATP-dependent protein folding chaperone; GO:0031072,heat shock protein binding; GO:0051787,misfolded protein binding; GO…	PF00012.23:Hsp70 protein	--	--	--
Os02g0643600	1.6849	1.63103	2.19127	0.800067	Similar to H0502G05.5 protein.	--	--	NAC domain-containing protein 7 [Oryza sativa Japonica Group]	NAC7_ARATH RecName: Full=NAC domain-containing protein 7 {ECO:0000303|PubMed:15029955}; Short=ANAC007 {ECO:0000303|PubMed:15029955}; AltName: Full=Protein EMBRYO DEFECTIVE 2749 {ECO:0000303|Ref.7}; AltName: Full=Protein VASCULAR RELATED NAC-DOMAIN 4 {ECO:0000303|PubMed:16103214};	Q6H666_ORYSJ SubName: Full=Os02g0643600 protein {ECO:0000313|EMBL:BAS80004.1};	--	GO:0005634,nucleus; GO:0003700,DNA-binding transcription factor activity; GO:0043565,sequence-specific DNA binding; GO:0000976,transcription cis-regulatory region binding; GO:0071555,cell wall organization; GO:1901348,positive regulation of secondary cell wall biogenesis; GO:0006355,regulation of DNA-templated transcription; GO:0048759,xylem vessel member cell differentiation; GO:0003674,molecula…	PF02365.18:No apical meristem (NAM) protein	NAC	TF	NAC
Os01g0830700	71.4202	55.876	46.8349	33.8847	Protein of unknown function DUF231%2C plant domain containing protein.	K23877 xyloglucan O-acetyltransferase | (RefSeq) protein ALTERED XYLOGLUCAN 4 (A)	--	protein trichome birefringence-like 28 isoform X1 [Oryza sativa Japonica Group]	XOAT1_ORYSJ RecName: Full=Xylan O-acetyltransferase 1 {ECO:0000303|PubMed:29569182}; EC=2.3.1.- {ECO:0000269|PubMed:29569182}; AltName: Full=Protein trichome birefringence-like 12 {ECO:0000303|PubMed:27864442}; Short=OsTBL12 {ECO:0000303|PubMed:27864442};	A0A0E0N4H9_ORYRU RecName: Full=PMR5N domain-containing protein {ECO:0000259|Pfam:PF14416};	--	GO:0005794,Golgi apparatus; GO:0000139,Golgi membrane; GO:0016021,integral component of membrane; GO:0016413,O-acetyltransferase activity; GO:1990538,xylan O-acetyltransferase activity; GO:1990937,xylan acetylation; GO:0003674,molecular_function; GO:0003824,catalytic activity; GO:0008374,O-acyltransferase activity; GO:0016407,acetyltransferase activity; GO:0016740,transferase activity; GO:0016746…	PF13839.9:GDSL/SGNH-like Acyl-Esterase family found in Pmr5 and Cas1p	--	--	--
Os01g0873200	2.6357	1.91667	1.7377	1.25	Similar to Amidophosphoribosyltransferase%2C chloroplast precursor (EC 2.4.2.14) (Glutamine phosphoribosylpyrophosphate amidotransferase) (ATASE) (GPAT) (Fragment).	K00764 amidophosphoribosyltransferase [EC:2.4.2.14] | (RefSeq) amidophosphoribosyltransferase, chloroplastic (A)	ko00230: Purine metabolism; ko00250: Alanine, aspartate and glutamate metabolism; ko01100: Metabolic pathways; ko01110: Biosynthesis of secondary metabolites	amidophosphoribosyltransferase, chloroplastic [Oryza sativa Japonica Group]	ASE1_ARATH RecName: Full=Amidophosphoribosyltransferase 1, chloroplastic; Short=AtATase1; Short=PRPP1; EC=2.4.2.14; AltName: Full=Glutamine phosphoribosylpyrophosphate amidotransferase 1; Short=AtGPRAT1; Flags: Precursor;	Q8RUM9_ORYSJ RecName: Full=Amidophosphoribosyltransferase {ECO:0000256|ARBA:ARBA00011941, ECO:0000256|PIRNR:PIRNR000485}; Short=ATase {ECO:0000256|PIRNR:PIRNR000485}; EC=2.4.2.14 {ECO:0000256|ARBA:ARBA00011941, ECO:0000256|PIRNR:PIRNR000485}; AltName: Full=Glutamine phosphoribosylpyrophosphate amidotransferase {ECO:0000256|PIRNR:PIRNR000485};	Glutamine phosphoribosylpyrophosphate amidotransferase	GO:0009570,chloroplast stroma; GO:0005737,cytoplasm; GO:0009505,plant-type cell wall; GO:0009536,plastid; GO:0009532,plastid stroma; GO:0004044,amidophosphoribosyltransferase activity; GO:0051536,iron-sulfur cluster binding; GO:0046872,metal ion binding; GO:0006189,'de novo' IMP biosynthetic process; GO:0006541,glutamine metabolic process; GO:0009113,purine nucleobase biosynthetic process; GO:000…	PF13537.9:Glutamine amidotransferase domain	--	--	--
Os03g0722500	11.2252	9.59707	13.0054	5.31923	Glycoside hydrolase%2C family 17 protein.	K19891 glucan endo-1,3-beta-glucosidase 1/2/3 [EC:3.2.1.39] | (RefSeq) glucan endo-1,3-beta-glucosidase 3 isoform X1 (A)	ko00500: Starch and sucrose metabolism; ko01100: Metabolic pathways	glucan endo-1,3-beta-glucosidase 7 [Oryza sativa Japonica Group]	E137_ARATH RecName: Full=Glucan endo-1,3-beta-glucosidase 7; EC=3.2.1.39; AltName: Full=(1->3)-beta-glucan endohydrolase 7; Short=(1->3)-beta-glucanase 7; AltName: Full=Beta-1,3-endoglucanase 7; Short=Beta-1,3-glucanase 7; Flags: Precursor;	Q53K23_ORYSJ SubName: Full=Glucan endo-1,3-beta-glucosidase 7, putative, expressed {ECO:0000313|EMBL:ABF98599.1}; SubName: Full=Glycosyl hydrolases family 17, putative {ECO:0000313|EMBL:AAX95694.1}; SubName: Full=Os03g0722500 protein {ECO:0000313|EMBL:BAS86136.1}; SubName: Full=cDNA clone:J023004N24, full insert sequence {ECO:0000313|EMBL:BAG94451.1};	--	GO:0046658,anchored component of plasma membrane; GO:0005576,extracellular region; GO:0042973,glucan endo-1,3-beta-D-glucosidase activity; GO:0005975,carbohydrate metabolic process; GO:0071555,cell wall organization; GO:0003674,molecular_function; GO:0003824,catalytic activity; GO:0004553,hydrolase activity, hydrolyzing O-glycosyl compounds; GO:0008422,beta-glucosidase activity; GO:0015926,glucos…	PF00332.21:Glycosyl hydrolases family 17	--	--	--
Os03g0368900	115.992	110.803	68.7165	54.8729	Haem peroxidase family protein.	K00430 peroxidase [EC:1.11.1.7] | (RefSeq) peroxidase 2 (A)	ko00940: Phenylpropanoid biosynthesis; ko01100: Metabolic pathways; ko01110: Biosynthesis of secondary metabolites	peroxidase 2 [Oryza sativa Japonica Group]	PER2_MAIZE RecName: Full=Peroxidase 2; EC=1.11.1.7; AltName: Full=Plasma membrane-bound peroxidase 2; Short=pmPOX2; Flags: Precursor;	Q5U1P8_ORYSJ RecName: Full=Peroxidase {ECO:0000256|RuleBase:RU362060}; EC=1.11.1.7 {ECO:0000256|RuleBase:RU362060};	--	GO:0005576,extracellular region; GO:0009505,plant-type cell wall; GO:0020037,heme binding; GO:0046872,metal ion binding; GO:0004601,peroxidase activity; GO:0032922,circadian regulation of gene expression; GO:0097167,circadian regulation of translation; GO:0042744,hydrogen peroxide catabolic process; GO:0042752,regulation of circadian rhythm; GO:0006979,response to oxidative stress; GO:0003674,mol…	PF00141.26:Peroxidase	--	--	--
Os10g0376400	2.34327	2.25077	1.44027	1.10843	Similar to Phosphate-induced protein 1 conserved region containing protein.	--	--	protein EXORDIUM [Oryza sativa Japonica Group]	EXO_ARATH RecName: Full=Protein EXORDIUM; Flags: Precursor;	Q8S7K1_ORYSJ SubName: Full=Os10g0376400 protein {ECO:0000313|EMBL:BAT10595.1}; SubName: Full=Phosphate-induced protein 1 conserved region containing protein {ECO:0000313|EMBL:AAP53425.1};	--	GO:0048046,apoplast; GO:0005615,extracellular space; GO:0005794,Golgi apparatus; GO:0009505,plant-type cell wall; GO:0009741,response to brassinosteroid; GO:0008150,biological_process; GO:0009719,response to endogenous stimulus; GO:0009725,response to hormone; GO:0010033,response to organic substance; GO:0014070,response to organic cyclic compound; GO:0033993,response to lipid; GO:0042221,respons…	PF04674.15:Phosphate-induced protein 1 conserved region	--	--	--
Os07g0693600	23.1331	14.4852	12.8298	10.8968	Protein of unknown function DUF231%2C plant domain containing protein.	K23877 xyloglucan O-acetyltransferase | (RefSeq) protein ALTERED XYLOGLUCAN 4 (A)	--	protein trichome birefringence-like 28 isoform X1 [Oryza sativa Japonica Group]	XOAT7_ORYSJ RecName: Full=Xylan O-acetyltransferase 7 {ECO:0000303|PubMed:29569182}; EC=2.3.1.- {ECO:0000269|PubMed:29569182}; AltName: Full=Protein trichome birefringence-like 14 {ECO:0000303|PubMed:27864442}; Short=OsTBL14 {ECO:0000303|PubMed:27864442};	A3BNQ2_ORYSJ SubName: Full=Os07g0693600 protein {ECO:0000313|EMBL:BAF22645.1};	--	GO:0005794,Golgi apparatus; GO:0000139,Golgi membrane; GO:0016021,integral component of membrane; GO:0016413,O-acetyltransferase activity; GO:1990538,xylan O-acetyltransferase activity; GO:1990937,xylan acetylation; GO:0003674,molecular_function; GO:0003824,catalytic activity; GO:0008374,O-acyltransferase activity; GO:0016407,acetyltransferase activity; GO:0016740,transferase activity; GO:0016746…	PF13839.9:GDSL/SGNH-like Acyl-Esterase family found in Pmr5 and Cas1p	--	--	--
Os02g0151300	3.18777	2.53953	1.995	1.49747	Similar to Cellulase (Fragment).	K01179 endoglucanase [EC:3.2.1.4] | (RefSeq) endoglucanase 2 (A)	ko00500: Starch and sucrose metabolism; ko01100: Metabolic pathways	endoglucanase 5 precursor [Oryza sativa Japonica Group]	GUN5_ORYSJ RecName: Full=Endoglucanase 5; EC=3.2.1.4; AltName: Full=Endo-1,4-beta glucanase 5; Flags: Precursor;	I1NXB3_ORYGL RecName: Full=Endoglucanase {ECO:0000256|RuleBase:RU361166}; EC=3.2.1.4 {ECO:0000256|RuleBase:RU361166};	--	GO:0005576,extracellular region; GO:0008810,cellulase activity; GO:0071555,cell wall organization; GO:0030245,cellulose catabolic process; GO:0003674,molecular_function; GO:0003824,catalytic activity; GO:0004553,hydrolase activity, hydrolyzing O-glycosyl compounds; GO:0016787,hydrolase activity; GO:0016798,hydrolase activity, acting on glycosyl bonds; GO:0008150,biological_process; GO:0009987,cel…	PF00759.22:Glycosyl hydrolase family 9	--	--	--
Os03g0287750	0.741933	1.3359	0.562633	0.348267	Hypothetical protein.	K20869 putative beta-1,4-xylosyltransferase IRX9 [EC:2.4.2.-] | (RefSeq) probable glucuronosyltransferase Os03g0287800 (A)	--	Os03g0287750 [Oryza sativa Japonica Group]	GT32_ORYSJ RecName: Full=Probable glucuronosyltransferase Os03g0287800; EC=2.4.-.-;	A0A0N7KH26_ORYSJ SubName: Full=Os03g0287750 protein {ECO:0000313|EMBL:BAS83641.1};	Beta-1,3-glucuronyltransferase B3GAT1/SQV-8	GO:0000139,Golgi membrane; GO:0016021,integral component of membrane; GO:0015018,galactosylgalactosylxylosylprotein 3-beta-glucuronosyltransferase activity; GO:0042285,xylosyltransferase activity; GO:0005975,carbohydrate metabolic process; GO:0071555,cell wall organization; GO:0010417,glucuronoxylan biosynthetic process; GO:0009834,plant-type secondary cell wall biogenesis; GO:0003674,molecular_f…	--	--	--	--
Os03g0155300	5.4599	5.6863	4.91613	2.56203	Similar to Alpha-expansin precursor.	K20628 expansin | (RefSeq) expansin-B16 (A)	--	expansin-A12 [Oryza sativa Japonica Group]	EXP12_ORYSJ RecName: Full=Expansin-A12; AltName: Full=Alpha-expansin-12; AltName: Full=OsEXP12; AltName: Full=OsEXPA12; AltName: Full=OsaEXPa1.15; Flags: Precursor;	A0A0E0NPV3_ORYRU RecName: Full=Expansin {ECO:0000256|RuleBase:RU365023};	--	GO:0005576,extracellular region; GO:0016020,membrane; GO:0009653,anatomical structure morphogenesis; GO:0009664,plant-type cell wall organization; GO:0008150,biological_process; GO:0032502,developmental process; GO:0048856,anatomical structure development; GO:0009987,cellular process; GO:0016043,cellular component organization; GO:0045229,external encapsulating structure organization; GO:0071554,…	PF01357.24:Expansin C-terminal domain	--	--	--
Os06g0707200	22.8825	17.175	13.6396	10.6988	Xylan arabinosyltransferase 4	--	--	protein O-linked-mannose beta-1,4-N-acetylglucosaminyltransferase 2 [Oryza sativa Japonica Group]	XAT2_ORYSJ RecName: Full=Alpha-1,3-arabinosyltransferase XAT2 {ECO:0000305}; EC=2.4.2.- {ECO:0000269|PubMed:22215597}; AltName: Full=Xylan arabinosyltransferase 2 {ECO:0000303|PubMed:22215597}; Short=OsXAT2 {ECO:0000303|PubMed:22215597};	Q5Z9K3_ORYSJ SubName: Full=Os06g0707200 protein {ECO:0000313|EMBL:BAF20439.1}; SubName: Full=Putative HGA1 {ECO:0000313|EMBL:BAD53604.1};	Uncharacterized conserved protein	GO:0000139,Golgi membrane; GO:0016021,integral component of membrane; GO:0052636,arabinosyltransferase activity; GO:0016757,glycosyltransferase activity; GO:0009664,plant-type cell wall organization; GO:0003674,molecular_function; GO:0003824,catalytic activity; GO:0016740,transferase activity; GO:0016763,pentosyltransferase activity; GO:0008150,biological_process; GO:0009987,cellular process; GO:…	PF04577.17:Glycosyltransferase 61	--	--	--
Os03g0287800	11.7164	8.69877	10.7973	5.42587	Similar to beta3-glucuronyltransferase.	K20869 putative beta-1,4-xylosyltransferase IRX9 [EC:2.4.2.-] | (RefSeq) probable glucuronosyltransferase Os03g0287800 (A)	--	Os03g0287800 [Oryza sativa Japonica Group]	GT32_ORYSJ RecName: Full=Probable glucuronosyltransferase Os03g0287800; EC=2.4.-.-;	A0A0P0VW95_ORYSJ RecName: Full=Glycosyltransferases {ECO:0000256|RuleBase:RU363127}; EC=2.4.-.- {ECO:0000256|RuleBase:RU363127};	Beta-1,3-glucuronyltransferase B3GAT1/SQV-8	GO:0000139,Golgi membrane; GO:0016021,integral component of membrane; GO:0015018,galactosylgalactosylxylosylprotein 3-beta-glucuronosyltransferase activity; GO:0042285,xylosyltransferase activity; GO:0005975,carbohydrate metabolic process; GO:0071555,cell wall organization; GO:0010417,glucuronoxylan biosynthetic process; GO:0009834,plant-type secondary cell wall biogenesis; GO:0003674,molecular_f…	PF03360.19:Glycosyltransferase family 43	--	--	--
Os01g0304300	16.5179	13.0574	9.48433	7.63103	Similar to predicted protein.	--	--	uncharacterized protein LOC4323906 [Oryza sativa Japonica Group]	MUC70_ARATH RecName: Full=Probable hexosyltransferase MUCI70 {ECO:0000305}; EC=2.4.1.- {ECO:0000269|PubMed:30228108}; AltName: Full=Protein MUCILAGE-RELATED 70 {ECO:0000303|PubMed:30228108};	B7F980_ORYSJ SubName: Full=Os01g0304300 protein {ECO:0000313|EMBL:BAS71745.1}; SubName: Full=cDNA, clone: J075118M20, full insert sequence {ECO:0000313|EMBL:BAH01178.1};	--	GO:0005794,Golgi apparatus; GO:0000139,Golgi membrane; GO:0016021,integral component of membrane; GO:0016757,glycosyltransferase activity; GO:0080001,mucilage extrusion from seed coat; GO:0048358,mucilage pectin biosynthetic process; GO:0010246,rhamnogalacturonan I biosynthetic process; GO:0045491,xylan metabolic process; GO:0003674,molecular_function; GO:0003824,catalytic activity; GO:0016740,tr…	PF04765.16:Protein of unknown function (DUF616)	--	--	--
Os05g0563600	136.526	140.3	117.196	62.0724	FAS1 domain domain containing protein.	--	--	fasciclin-like arabinogalactan protein 13 [Oryza sativa Japonica Group]	FLA13_ARATH RecName: Full=Fasciclin-like arabinogalactan protein 13; Flags: Precursor;	Q6AUG3_ORYSJ SubName: Full=Os05g0563600 protein {ECO:0000313|EMBL:BAS95347.1}; SubName: Full=cDNA clone:J023144L21, full insert sequence {ECO:0000313|EMBL:BAG94059.1};	--	GO:0031225,anchored component of membrane; GO:0046658,anchored component of plasma membrane; GO:0005794,Golgi apparatus; GO:0009505,plant-type cell wall; GO:0005886,plasma membrane; GO:0009506,plasmodesma; GO:0009536,plastid; GO:0009834,plant-type secondary cell wall biogenesis; GO:0008150,biological_process; GO:0009832,plant-type cell wall biogenesis; GO:0009987,cellular process; GO:0042546,cell…	PF02469.25:Fasciclin domain	--	--	--
Os01g0357900	455.56	332.973	246.258	206.008	Similar to RALF.	--	--	rapid alkalinization factor [Oryza sativa Japonica Group]	RLF33_ARATH RecName: Full=Protein RALF-like 33; Flags: Precursor;	A0A0E0MW58_ORYRU SubName: Full=Uncharacterized protein {ECO:0000313|EnsemblPlants:ORUFI01G16790.1};	--	GO:0048046,apoplast; GO:0009505,plant-type cell wall; GO:0009506,plasmodesma; GO:0005179,hormone activity; GO:0019722,calcium-mediated signaling; GO:0007267,cell-cell signaling; GO:0003674,molecular_function; GO:0005102,signaling receptor binding; GO:0005488,binding; GO:0005515,protein binding; GO:0030545,signaling receptor regulator activity; GO:0030546,signaling receptor activator activity; GO:…	PF05498.14:Rapid ALkalinization Factor (RALF)	--	--	--
Os05g0510800	23.5809	14.4032	10.4171	10.6603	Cellulose synthase like protein C7	K13680 beta-mannan synthase [EC:2.4.1.32] | (RefSeq) glucomannan 4-beta-mannosyltransferase 1 (A)	--	probable xyloglucan glycosyltransferase 7 [Oryza sativa Japonica Group]	CSLC7_ORYSJ RecName: Full=Probable xyloglucan glycosyltransferase 7; EC=2.4.1.-; AltName: Full=Cellulose synthase-like protein C7; AltName: Full=OsCslC7;	A0A0E0PPT9_ORYRU RecName: Full=Glyco_trans_2-like domain-containing protein {ECO:0000259|Pfam:PF13632};	--	GO:0005794,Golgi apparatus; GO:0000139,Golgi membrane; GO:0016021,integral component of membrane; GO:0016757,glycosyltransferase activity; GO:0071555,cell wall organization; GO:0003674,molecular_function; GO:0003824,catalytic activity; GO:0016740,transferase activity; GO:0008150,biological_process; GO:0009987,cellular process; GO:0016043,cellular component organization; GO:0045229,external encaps…	PF13632.9:Glycosyl transferase family group 2	--	--	--
Os05g0176100	120.38	106.635	91.3621	54.2952	Similar to Cellulose synthase BoCesA1.	K10999 cellulose synthase A [EC:2.4.1.12] | (RefSeq) probable cellulose synthase A catalytic subunit 1 [UDP-forming] (A)	--	probable cellulose synthase A catalytic subunit 1 [UDP-forming]	CESA1_ORYSI RecName: Full=Probable cellulose synthase A catalytic subunit 1 [UDP-forming]; EC=2.4.1.12; AltName: Full=OsCesA1;	A0A0D3G3T7_9ORYZ RecName: Full=Cellulose synthase {ECO:0000256|RuleBase:RU361116}; EC=2.4.1.12 {ECO:0000256|RuleBase:RU361116};	--	GO:0016021,integral component of membrane; GO:0005886,plasma membrane; GO:0016760,cellulose synthase (UDP-forming) activity; GO:0046872,metal ion binding; GO:0071555,cell wall organization; GO:0030244,cellulose biosynthetic process; GO:0071669,plant-type cell wall organization or biogenesis; GO:0003674,molecular_function; GO:0003824,catalytic activity; GO:0008194,UDP-glycosyltransferase activity;…	PF03552.17:Cellulose synthase	--	--	--
Os08g0386700	16.8333	12.939	12.3468	7.59183	Similar to Avr9 elicitor response protein-like.	K20854 hydroxyproline O-galactosyltransferase HPGT [EC:2.4.1.-] | (RefSeq) probable beta-1,3-galactosyltransferase 11 (A)	--	hydroxyproline O-galactosyltransferase HPGT1 [Oryza sativa Japonica Group]	B3GTB_ARATH RecName: Full=Hydroxyproline O-galactosyltransferase HPGT1 {ECO:0000303|PubMed:25600942}; EC=2.4.1.- {ECO:0000269|PubMed:25600942}; AltName: Full=Beta-1,3-galactosyltransferase 11 {ECO:0000305};	A0A0P0XFH4_ORYSJ RecName: Full=Hexosyltransferase {ECO:0000256|RuleBase:RU363063}; EC=2.4.1.- {ECO:0000256|RuleBase:RU363063};	Galactosyltransferases	GO:0005768,endosome; GO:0005794,Golgi apparatus; GO:0005797,Golgi medial cisterna; GO:0000139,Golgi membrane; GO:0016021,integral component of membrane; GO:0005802,trans-Golgi network; GO:0008378,galactosyltransferase activity; GO:0016757,glycosyltransferase activity; GO:1990714,hydroxyproline O-galactosyltransferase activity; GO:0008194,UDP-glycosyltransferase activity; GO:0010405,arabinogalacta…	PF01762.24:Galactosyltransferase	--	--	--
Os01g0823100	25.9934	32.2481	53.8316	11.7112	Alpha-expansin OsEXPA2.	K20628 expansin | (RefSeq) expansin-B16 (A)	--	expansin-A2 precursor [Oryza sativa Japonica Group]	EXPA2_ORYSJ RecName: Full=Expansin-A2; AltName: Full=Alpha-expansin-2; AltName: Full=OsEXP2; AltName: Full=OsEXPA2; AltName: Full=OsaEXPa1.23; AltName: Full=RiExB; AltName: Full=RiExC; Flags: Precursor;	A0A0D3EVN2_9ORYZ RecName: Full=Expansin {ECO:0000256|RuleBase:RU365023};	--	GO:0005576,extracellular region; GO:0016020,membrane; GO:0009653,anatomical structure morphogenesis; GO:0009664,plant-type cell wall organization; GO:0008150,biological_process; GO:0032502,developmental process; GO:0048856,anatomical structure development; GO:0009987,cellular process; GO:0016043,cellular component organization; GO:0045229,external encapsulating structure organization; GO:0071554,…	PF01357.24:Expansin C-terminal domain	--	--	--
Os03g0754500	42.36	36.4035	32.6877	18.726	Similar to COBRA-like protein 3.	--	--	hypothetical protein EE612_020496 [Oryza sativa]	COBL3_ORYSJ RecName: Full=COBRA-like protein 3; AltName: Full=Protein BRITTLE CULM1-like 4; Flags: Precursor;	A0A0P0W3S4_ORYSJ SubName: Full=Os03g0754500 protein {ECO:0000313|EMBL:BAS86439.1};	--	GO:0046658,anchored component of plasma membrane; GO:0016021,integral component of membrane; GO:0010215,cellulose microfibril organization; GO:0052324,plant-type cell wall cellulose biosynthetic process; GO:0008150,biological_process; GO:0009664,plant-type cell wall organization; GO:0009832,plant-type cell wall biogenesis; GO:0009987,cellular process; GO:0016043,cellular component organization; G…	PF04833.18:COBRA-like protein	--	--	--
Os05g0499300	12.5899	8.5591	9.50023	5.5324	Similar to Peroxidase (EC 1.11.1.7).	K00430 peroxidase [EC:1.11.1.7] | (RefSeq) peroxidase 1 (A)	ko00940: Phenylpropanoid biosynthesis; ko01100: Metabolic pathways; ko01110: Biosynthesis of secondary metabolites	peroxidase 1 precursor [Oryza sativa Japonica Group]	PER1_ORYSJ RecName: Full=Peroxidase 1; EC=1.11.1.7; Flags: Precursor;	A2Y667_ORYSI RecName: Full=Peroxidase {ECO:0000256|RuleBase:RU362060}; EC=1.11.1.7 {ECO:0000256|RuleBase:RU362060};	--	GO:0005576,extracellular region; GO:0009505,plant-type cell wall; GO:0020037,heme binding; GO:0046872,metal ion binding; GO:0004601,peroxidase activity; GO:0042744,hydrogen peroxide catabolic process; GO:0006979,response to oxidative stress; GO:0003674,molecular_function; GO:0005488,binding; GO:0046906,tetrapyrrole binding; GO:0097159,organic cyclic compound binding; GO:1901363,heterocyclic compo…	PF00141.26:Peroxidase	--	--	--
Os04g0685200	1.0858	1.3351	2.00537	0.4735	Peptidase aspartic%2C catalytic domain containing protein.	K22683 aspartyl protease family protein [EC:3.4.23.-] | (RefSeq) protein ASPARTIC PROTEASE IN GUARD CELL 1 (A)	--	hypothetical protein EE612_026366, partial [Oryza sativa]	ASP63_ARATH RecName: Full=Probable aspartyl protease At4g16563 {ECO:0000305}; EC=3.4.23.- {ECO:0000305}; Flags: Precursor;	A0A0P0WGW0_ORYSJ SubName: Full=Os04g0685200 protein {ECO:0000313|EMBL:BAF16230.1}; Flags: Fragment;	Aspartyl protease	GO:0009505,plant-type cell wall; GO:0004190,aspartic-type endopeptidase activity; GO:0006508,proteolysis; GO:0003674,molecular_function; GO:0003824,catalytic activity; GO:0004175,endopeptidase activity; GO:0008233,peptidase activity; GO:0016787,hydrolase activity; GO:0070001,aspartic-type peptidase activity; GO:0140096,catalytic activity, acting on a protein; GO:0006807,nitrogen compound metaboli…	PF14541.9:Xylanase inhibitor C-terminal	--	--	--
Os08g0130900	2.69523	2.5199	2.3448	1.14943	Similar to galactosyltransferase family.	K20843 hydroxyproline O-galactosyltransferase 2/3/4/5/6 [EC:2.4.1.-] | (RefSeq) probable beta-1,3-galactosyltransferase 20 (A)	--	hydroxyproline O-galactosyltransferase GALT2 [Oryza sativa Japonica Group]	B3GTK_ARATH RecName: Full=Hydroxyproline O-galactosyltransferase GALT2 {ECO:0000303|PubMed:23430255}; Short=AtGALT2 {ECO:0000303|PubMed:23430255}; EC=2.4.1.- {ECO:0000269|PubMed:23430255}; AltName: Full=Beta-1,3-galactosyltransferase 20 {ECO:0000305};	B9FYX6_ORYSJ SubName: Full=Os08g0130900 protein {ECO:0000313|EMBL:BAT03700.1};	Galactosyltransferases	GO:0005783,endoplasmic reticulum; GO:0005794,Golgi apparatus; GO:0000139,Golgi membrane; GO:0016021,integral component of membrane; GO:0030246,carbohydrate binding; GO:0008378,galactosyltransferase activity; GO:0016757,glycosyltransferase activity; GO:1990714,hydroxyproline O-galactosyltransferase activity; GO:0010405,arabinogalactan protein metabolic process; GO:0018258,protein O-linked glycosyl…	PF00337.25:Galactoside-binding lectin	--	--	--
Os02g0767600	0.923133	0.938467	0.3386	0.391833	Similar to RHC1A.	K11982 E3 ubiquitin-protein ligase RNF115/126 [EC:2.3.2.27] | (RefSeq) E3 ubiquitin-protein ligase RING1-like (A)	--	probable E3 ubiquitin-protein ligase RHC1A [Oryza sativa Japonica Group]	RHC1A_ARATH RecName: Full=Probable E3 ubiquitin-protein ligase RHC1A {ECO:0000305}; EC=2.3.2.27; AltName: Full=RING-H2 finger C1a {ECO:0000303|PubMed:9781696}; AltName: Full=RING-H2 zinc finger protein RHC1a {ECO:0000305}; AltName: Full=RING-type E3 ubiquitin transferase RHC1A {ECO:0000305};	A0A0P0VQ82_ORYSJ RecName: Full=RING-type E3 ubiquitin transferase {ECO:0000256|ARBA:ARBA00012483}; EC=2.3.2.27 {ECO:0000256|ARBA:ARBA00012483};	FOG: Predicted E3 ubiquitin ligase	GO:0005634,nucleus; GO:0009505,plant-type cell wall; GO:0046872,metal ion binding; GO:0061630,ubiquitin protein ligase activity; GO:0009938,negative regulation of gibberellic acid mediated signaling pathway; GO:0016567,protein ubiquitination; GO:0009651,response to salt stress; GO:0006511,ubiquitin-dependent protein catabolic process; GO:0003674,molecular_function; GO:0005488,binding; GO:0043167,…	PF13639.9:Ring finger domain	--	--	--
Os12g0635500	12.4971	10.7861	6.55173	5.28503	Protein of unknown function DUF266%2C plant domain containing protein.	--	--	uncharacterized protein LOC4352886 [Oryza sativa Japonica Group]	BC10_ORYSJ RecName: Full=Glycosyltransferase BC10 {ECO:0000305}; EC=2.4.-.- {ECO:0000269|PubMed:18939965}; AltName: Full=Protein BRITTLE CULM 10 {ECO:0000303|PubMed:18939965}; AltName: Full=Protein FRAGILE CULM 116 {ECO:0000303|PubMed:27708650};	Q2QLN3_ORYSJ SubName: Full=Expressed protein {ECO:0000313|EMBL:ABA99964.1}; SubName: Full=Os12g0635500 protein {ECO:0000313|EMBL:BAT18246.1};	--	GO:0000139,Golgi membrane; GO:0016021,integral component of membrane; GO:0016757,glycosyltransferase activity; GO:0030244,cellulose biosynthetic process; GO:0009664,plant-type cell wall organization; GO:0003674,molecular_function; GO:0003824,catalytic activity; GO:0016740,transferase activity; GO:0000271,polysaccharide biosynthetic process; GO:0005975,carbohydrate metabolic process; GO:0005976,po…	PF02485.24:Core-2/I-Branching enzyme	--	--	--
Os06g0111800	53.3959	38.7406	26.8507	22.4829	Cellulose synthase like protein D2	K20924 cellulose synthase-like protein [EC:2.4.1.-] | (RefSeq) cellulose synthase-like protein D2 (A)	--	cellulose synthase-like protein D2 [Oryza sativa Japonica Group]	CSLD2_ORYSJ RecName: Full=Cellulose synthase-like protein D2; EC=2.4.1.-; AltName: Full=OsCslD2;	A0A0E0PSK6_ORYRU SubName: Full=Uncharacterized protein {ECO:0000313|EnsemblPlants:ORUFI06G00750.1};	--	GO:0000139,Golgi membrane; GO:0016021,integral component of membrane; GO:0005886,plasma membrane; GO:0016760,cellulose synthase (UDP-forming) activity; GO:0051753,mannan synthase activity; GO:0071555,cell wall organization; GO:0030244,cellulose biosynthetic process; GO:0009833,plant-type primary cell wall biogenesis; GO:0003674,molecular_function; GO:0003824,catalytic activity; GO:0008194,UDP-gly…	PF03552.17:Cellulose synthase	--	--	--
Os06g0284200	15.8585	14.1517	12.0077	6.6547	Protein of unknown function DUF246%2C plant family protein.	K23280 rhamnogalacturonan I rhamnosyltransferase [EC:2.4.1.351] | (RefSeq) uncharacterized protein At1g04910 (A)	--	O-fucosyltransferase 34 [Oryza sativa Japonica Group]	RRT1_ARATH RecName: Full=Rhamnogalacturonan I rhamnosyltransferase 1 {ECO:0000303|PubMed:30082766}; EC=2.4.1.351 {ECO:0000269|PubMed:30082766}; AltName: Full=O-fucosyltransferase 34 {ECO:0000305}; Short=O-FucT-34 {ECO:0000305}; AltName: Full=O-fucosyltransferase family protein {ECO:0000312|EMBL:ARJ31449.1};	Q5VNG4_ORYSJ RecName: Full=O-fucosyltransferase family protein {ECO:0000256|ARBA:ARBA00030350};	--	GO:0005737,cytoplasm; GO:0000139,Golgi membrane; GO:0016021,integral component of membrane; GO:0008194,UDP-glycosyltransferase activity; GO:0006004,fucose metabolic process; GO:0045489,pectin biosynthetic process; GO:0010395,rhamnogalacturonan I metabolic process; GO:0010214,seed coat development; GO:0003674,molecular_function; GO:0003824,catalytic activity; GO:0016740,transferase activity; GO:00…	PF10250.12:GDP-fucose protein O-fucosyltransferase	--	--	--
Os06g0247101	2.13517	1.3233	0.775533	0.8937	Non-protein coding transcript.	K20893 probable galacturonosyltransferase-like 1 [EC:2.4.1.-] | (RefSeq) probable galacturonosyltransferase-like 1 (A)	--	probable galacturonosyltransferase-like 9 [Oryza sativa Japonica Group]	GATL9_ARATH RecName: Full=Probable galacturonosyltransferase-like 9; EC=2.4.1.-; AltName: Full=Like glycosyl transferase 8;	A0A0E0PVR7_ORYRU RecName: Full=Hexosyltransferase {ECO:0000256|RuleBase:RU362027}; EC=2.4.1.- {ECO:0000256|RuleBase:RU362027};	--	GO:0005794,Golgi apparatus; GO:0000139,Golgi membrane; GO:0016021,integral component of membrane; GO:0047262,polygalacturonate 4-alpha-galacturonosyltransferase activity; GO:0071555,cell wall organization; GO:0045489,pectin biosynthetic process; GO:0003674,molecular_function; GO:0003824,catalytic activity; GO:0008194,UDP-glycosyltransferase activity; GO:0016740,transferase activity; GO:0016757,gl…	PF01501.23:Glycosyl transferase family 8	--	--	--
Os05g0499400	6.01793	6.38633	6.77657	2.50143	Haem peroxidase family protein.	K00430 peroxidase [EC:1.11.1.7] | (RefSeq) peroxidase 1-like (A)	ko00940: Phenylpropanoid biosynthesis; ko01100: Metabolic pathways; ko01110: Biosynthesis of secondary metabolites	peroxidase 1-like [Oryza sativa Japonica Group]	PER3_ARATH RecName: Full=Peroxidase 3; Short=Atperox P3; EC=1.11.1.7; AltName: Full=ATPRC; AltName: Full=RCI3A; AltName: Full=Rare cold-inducible protein; Flags: Precursor;	A0A0E0HGF7_ORYNI SubName: Full=Peroxidase {ECO:0000313|EnsemblPlants:ONIVA05G22420.1};	--	GO:0005783,endoplasmic reticulum; GO:0005576,extracellular region; GO:0009505,plant-type cell wall; GO:0020037,heme binding; GO:0046872,metal ion binding; GO:0004601,peroxidase activity; GO:0042744,hydrogen peroxide catabolic process; GO:0042538,hyperosmotic salinity response; GO:0009409,response to cold; GO:0009269,response to desiccation; GO:0006979,response to oxidative stress; GO:0003674,mole…	PF00141.26:Peroxidase	--	--	--
Os01g0891100	5.5044	3.28013	1.3739	2.27803	Similar to Polygalacturonase.	K01184 polygalacturonase [EC:3.2.1.15] | (RefSeq) polygalacturonase (A)	ko00040: Pentose and glucuronate interconversions; ko01100: Metabolic pathways	hypothetical protein EE612_007313 [Oryza sativa]	PGLR_PRUPE RecName: Full=Polygalacturonase; Short=PG; EC=3.2.1.15; AltName: Full=Pectinase; Flags: Precursor;	A0A0P0VBN2_ORYSJ SubName: Full=Os01g0891100 protein {ECO:0000313|EMBL:BAS75662.1};	--	GO:0005576,extracellular region; GO:0004650,polygalacturonase activity; GO:0005975,carbohydrate metabolic process; GO:0071555,cell wall organization; GO:0009835,fruit ripening; GO:0003674,molecular_function; GO:0003824,catalytic activity; GO:0004553,hydrolase activity, hydrolyzing O-glycosyl compounds; GO:0016787,hydrolase activity; GO:0016798,hydrolase activity, acting on glycosyl bonds; GO:0008…	PF00295.20:Glycosyl hydrolases family 28	--	--	--
Os12g0145900	1.14283	0.697733	0.658467	0.4707	Similar to Leucine Rich Repeat family protein%2C expressed.	K13418 somatic embryogenesis receptor kinase 1 [EC:2.7.10.1 2.7.11.1] | (RefSeq) somatic embryogenesis receptor kinase 2 isoform X1 (A)	--	hypothetical protein EE612_057762, partial [Oryza sativa]	PXC1_ARATH RecName: Full=Leucine-rich repeat receptor-like protein kinase PXC1 {ECO:0000305}; AltName: Full=Protein PXY/TDR-CORRELATED 1 {ECO:0000303|PubMed:23815750}; Flags: Precursor;	A0A0P0Y746_ORYSJ SubName: Full=Os12g0145900 protein {ECO:0000313|EMBL:BAT15881.1}; Flags: Fragment;	--	GO:0016021,integral component of membrane; GO:0005886,plasma membrane; GO:0005524,ATP binding; GO:0004672,protein kinase activity; GO:0009834,plant-type secondary cell wall biogenesis; GO:0006468,protein phosphorylation; GO:0000166,nucleotide binding; GO:0003674,molecular_function; GO:0005488,binding; GO:0017076,purine nucleotide binding; GO:0030554,adenyl nucleotide binding; GO:0032553,ribonucle…	PF00069.28:Protein kinase domain	--	--	--
Os06g0219900	3.37473	2.88977	0.5098	1.3865	Similar to Phi-1 protein.	--	--	protein EXORDIUM-like 2 [Oryza sativa Japonica Group]	EXOL2_ARATH RecName: Full=Protein EXORDIUM-like 2; Flags: Precursor;	Q67X78_ORYSJ SubName: Full=Os06g0219900 protein {ECO:0000313|EMBL:BAS96820.1}; SubName: Full=cDNA clone:001-019-C08, full insert sequence {ECO:0000313|EMBL:BAG86783.1};	--	GO:0048046,apoplast; GO:0005615,extracellular space; GO:0005794,Golgi apparatus; GO:0009505,plant-type cell wall; GO:0009506,plasmodesma; GO:0009536,plastid; GO:0071456,cellular response to hypoxia; GO:0001666,response to hypoxia; GO:0006950,response to stress; GO:0008150,biological_process; GO:0009628,response to abiotic stimulus; GO:0009987,cellular process; GO:0033554,cellular response to stre…	PF04674.15:Phosphate-induced protein 1 conserved region	--	--	--
Os12g0138800	0.311067	0.428133	0.401267	0.126467	Six-bladed beta-propeller%2C TolB-like domain containing protein.	K22640 trimethyltridecatetraene synthase [EC:1.14.14.58] | (RefSeq) flavonoid 3'-monooxygenase (A)	ko00904: Diterpenoid biosynthesis	protein STRICTOSIDINE SYNTHASE-LIKE 2 isoform X1 [Oryza sativa Japonica Group]	SSL10_ARATH RecName: Full=Protein STRICTOSIDINE SYNTHASE-LIKE 10 {ECO:0000303|PubMed:10777701}; Short=AtSSL10 {ECO:0000303|PubMed:10777701}; AltName: Full=Strictosidine synthase 8; Short=AtSS8; Flags: Precursor;	Q2QXZ1_ORYSJ SubName: Full=Os12g0138800 protein {ECO:0000313|EMBL:BAT15822.1}; SubName: Full=Strictosidine synthase family protein, expressed {ECO:0000313|EMBL:ABA95779.2}; SubName: Full=cDNA clone:J013000A24, full insert sequence {ECO:0000313|EMBL:BAG89199.1};	Predicted alkaloid synthase/Surface mucin Hemomucin	GO:0005829,cytosol; GO:0005783,endoplasmic reticulum; GO:0009505,plant-type cell wall; GO:0005886,plasma membrane; GO:0009506,plasmodesma; GO:0005773,vacuole; GO:0009058,biosynthetic process; GO:0008150,biological_process; GO:0008152,metabolic process; GO:0005575,cellular_component; GO:0005622,intracellular anatomical structure; GO:0005737,cytoplasm; GO:0110165,cellular anatomical entity; GO:0012…	PF03088.19:Strictosidine synthase	--	--	--
Os07g0658700	1.33587	0.8867	0.888067	0.542833	Phosphatidylinositol-4-phosphate 5-kinase family protein.	K00889 1-phosphatidylinositol-4-phosphate 5-kinase [EC:2.7.1.68] | (RefSeq) phosphatidylinositol 4-phosphate 5-kinase 6 (A)	ko00562: Inositol phosphate metabolism; ko01100: Metabolic pathways; ko04070: Phosphatidylinositol signaling system; ko04144: Endocytosis	phosphatidylinositol 4-phosphate 5-kinase 6 [Oryza sativa Japonica Group]	PI5K4_ARATH RecName: Full=Phosphatidylinositol 4-phosphate 5-kinase 4; Short=AtPIP5K4; EC=2.7.1.68; AltName: Full=1-phosphatidylinositol 4-phosphate kinase 4; AltName: Full=Diphosphoinositide kinase 4; AltName: Full=PtdIns(4)P-5-kinase 4;	Q0D3Y7_ORYSJ RecName: Full=Phosphatidylinositol 4-phosphate 5-kinase {ECO:0000256|PIRNR:PIRNR037274}; EC=2.7.1.68 {ECO:0000256|PIRNR:PIRNR037274};	Phosphatidylinositol-4-phosphate 5-kinase	GO:0016324,apical plasma membrane; GO:0005829,cytosol; GO:0005886,plasma membrane; GO:0090406,pollen tube; GO:0016308,1-phosphatidylinositol-4-phosphate 5-kinase activity; GO:0005524,ATP binding; GO:0006897,endocytosis; GO:0007164,establishment of tissue polarity; GO:0046488,phosphatidylinositol metabolic process; GO:0046854,phosphatidylinositol phosphate biosynthetic process; GO:0016310,phosphor…	PF01504.21:Phosphatidylinositol-4-phosphate 5-Kinase	--	--	--
Os04g0103100	61.0699	42.5624	30.4318	24.8077	Glycosyl transferase%2C family 43 protein.	K20869 putative beta-1,4-xylosyltransferase IRX9 [EC:2.4.2.-] | (RefSeq) probable glucuronosyltransferase Os04g0103100 (A)	--	probable glucuronosyltransferase Os04g0103100 [Oryza sativa Japonica Group]	GT43H_ORYSJ RecName: Full=Probable glucuronosyltransferase Os04g0103100 {ECO:0000305}; EC=2.4.-.- {ECO:0000305}; AltName: Full=OsGT43H {ECO:0000303|PubMed:24525904};	A0A023NCQ6_ORYSJ RecName: Full=Glycosyltransferases {ECO:0000256|RuleBase:RU363127}; EC=2.4.-.- {ECO:0000256|RuleBase:RU363127};	Beta-1,3-glucuronyltransferase B3GAT1/SQV-8	GO:0000139,Golgi membrane; GO:0016021,integral component of membrane; GO:0015018,galactosylgalactosylxylosylprotein 3-beta-glucuronosyltransferase activity; GO:0042285,xylosyltransferase activity; GO:0005975,carbohydrate metabolic process; GO:0071555,cell wall organization; GO:0010417,glucuronoxylan biosynthetic process; GO:0009834,plant-type secondary cell wall biogenesis; GO:0003674,molecular_f…	PF03360.19:Glycosyltransferase family 43	--	--	--
Os03g0155900	4.92673	3.85127	1.87803	1.99303	Alpha-expansin OsEXPA18.	K20628 expansin | (RefSeq) expansin-B17 (A)	--	expansin-A18 [Oryza sativa Japonica Group]	EXP18_ORYSJ RecName: Full=Expansin-A18; AltName: Full=Alpha-expansin-18; AltName: Full=OsEXP18; AltName: Full=OsEXPA18; AltName: Full=OsaEXPa1.3; Flags: Precursor;	A0A0D3FDZ7_9ORYZ RecName: Full=Expansin {ECO:0000256|RuleBase:RU365023};	--	GO:0005576,extracellular region; GO:0016020,membrane; GO:0009653,anatomical structure morphogenesis; GO:0009664,plant-type cell wall organization; GO:0008150,biological_process; GO:0032502,developmental process; GO:0048856,anatomical structure development; GO:0009987,cellular process; GO:0016043,cellular component organization; GO:0045229,external encapsulating structure organization; GO:0071554,…	PF01357.24:Expansin C-terminal domain	--	--	--
Os11g0490100	16.1575	16.5376	11.1205	6.49817	Protein of unknown function DUF579%2C plant family protein.	K18801 glucuronoxylan 4-O-methyltransferase [EC:2.1.1.112] | (RefSeq) glucuronoxylan 4-O-methyltransferase 1 (A)	--	probable methyltransferase At1g27930 [Oryza sativa Japonica Group]	MT127_ARATH RecName: Full=Probable methyltransferase At1g27930; EC=2.1.1.- {ECO:0000305};	Q2R441_ORYSJ SubName: Full=Os11g0490100 protein {ECO:0000313|EMBL:BAT14083.1}; SubName: Full=Uncharacterized plant-specific domain TIGR01627 family protein, expressed {ECO:0000313|EMBL:ABA93808.1}; SubName: Full=cDNA clone:002-152-C10, full insert sequence {ECO:0000313|EMBL:BAG98552.1};	--	GO:0005768,endosome; GO:0005794,Golgi apparatus; GO:0005797,Golgi medial cisterna; GO:0000139,Golgi membrane; GO:0016021,integral component of membrane; GO:0005634,nucleus; GO:0005802,trans-Golgi network; GO:0030775,glucuronoxylan 4-O-methyltransferase activity; GO:0009827,plant-type cell wall modification; GO:0009834,plant-type secondary cell wall biogenesis; GO:0006479,protein methylation; GO:0…	PF04669.16:Polysaccharide biosynthesis	--	--	--
Os02g0712500	25.9168	23.8168	14.9101	10.3972	Protein of unknown function DUF23 family protein.	K23869 galactan beta-1,4-galactosyltransferase [EC:2.4.1.-] | (RefSeq) uncharacterized protein LOC4330501 (A)	--	galactan beta-1,4-galactosyltransferase GALS1 [Oryza sativa Japonica Group]	GALS1_ARATH RecName: Full=Galactan beta-1,4-galactosyltransferase GALS1 {ECO:0000305}; EC=2.4.1.- {ECO:0000305}; AltName: Full=Beta-1,4-galactan synthase; AltName: Full=Galactan synthase 1 {ECO:0000303|PubMed:23243126};	A0A0P0VNV8_ORYSJ RecName: Full=Glycosyltransferase family 92 protein {ECO:0000256|RuleBase:RU366017}; EC=2.4.1.- {ECO:0000256|RuleBase:RU366017};	Extracellular protein with conserved cysteines	GO:0005794,Golgi apparatus; GO:0000139,Golgi membrane; GO:0016021,integral component of membrane; GO:0003831,beta-N-acetylglucosaminylglycopeptide beta-1,4-galactosyltransferase activity; GO:0042546,cell wall biogenesis; GO:0071555,cell wall organization; GO:0045489,pectin biosynthetic process; GO:0003674,molecular_function; GO:0003824,catalytic activity; GO:0008194,UDP-glycosyltransferase activi…	PF01697.30:Glycosyltransferase family 92	--	--	--
Os03g0184300	46.7119	51.6311	39.3218	18.7114	Conserved hypothetical protein.	K20890 xylan alpha-glucuronosyltransferase [EC:2.4.1.-] | (RefSeq) UDP-glucuronate:xylan alpha-glucuronosyltransferase 2 isoform X1 (A)	--	Putative glycogenin [Oryza sativa Japonica Group]	GUX2_ARATH RecName: Full=UDP-glucuronate:xylan alpha-glucuronosyltransferase 2; Short=UDP-GlcA:xylan glucuronyltransferase 2; EC=2.4.1.-; AltName: Full=Glycogenin-like protein 2; AltName: Full=Plant glycogenin-like starch initiation protein 3; AltName: Full=Protein GLUCURONIC ACID SUBSTITUTION OF XYLAN 2; Short=AtGUX2;	Q94HG3_ORYSJ RecName: Full=Hexosyltransferase {ECO:0000256|RuleBase:RU362027}; EC=2.4.1.- {ECO:0000256|RuleBase:RU362027};	Glycosyl transferase, family 8 - glycogenin	GO:0005794,Golgi apparatus; GO:0000139,Golgi membrane; GO:0016021,integral component of membrane; GO:0015020,glucuronosyltransferase activity; GO:0080116,glucuronoxylan glucuronosyltransferase activity; GO:0016757,glycosyltransferase activity; GO:0046872,metal ion binding; GO:0071555,cell wall organization; GO:0010417,glucuronoxylan biosynthetic process; GO:0009834,plant-type secondary cell wall …	PF01501.23:Glycosyl transferase family 8	--	--	--
Os11g0572200	5.86847	3.6581	2.90137	2.3419	Exo70 exocyst complex subunit family protein.	K07195 exocyst complex component 7 | (RefSeq) exocyst complex component EXO70A1 (A)	--	exocyst complex component EXO70B1 isoform X1 [Oryza sativa Japonica Group]	E70A1_ARATH RecName: Full=Exocyst complex component EXO70A1 {ECO:0000303|PubMed:16942608}; Short=AtExo70a1 {ECO:0000303|PubMed:16942608}; AltName: Full=Exocyst subunit Exo70 family protein A1 {ECO:0000303|PubMed:16942608};	A3CCH7_ORYSJ RecName: Full=Exocyst subunit Exo70 family protein {ECO:0000256|RuleBase:RU365026};	Exocyst component protein and related proteins	GO:0031410,cytoplasmic vesicle; GO:0005856,cytoskeleton; GO:0005829,cytosol; GO:0000145,exocyst; GO:0005576,extracellular region; GO:0009524,phragmoplast; GO:0005886,plasma membrane; GO:0005546,phosphatidylinositol-4,5-bisphosphate binding; GO:0006887,exocytosis; GO:0090059,protoxylem development; GO:0060178,regulation of exocyst localization; GO:2000652,regulation of secondary cell wall biogenes…	PF03081.18:Exo70 exocyst complex subunit	--	--	--
Os07g0675100	0.729767	0.782433	2.0981	0.2898	Pectin methylesterase%2C Regulation of diurnal flower opening time%2C Regulation of the stiffness of the lodicule cell wall	K01051 pectinesterase [EC:3.1.1.11] | (RefSeq) pectinesterase (A)	ko00040: Pentose and glucuronate interconversions; ko01100: Metabolic pathways	pectinesterase [Oryza sativa Japonica Group]	PME3_CITSI RecName: Full=Pectinesterase 3; Short=PE 3; EC=3.1.1.11; AltName: Full=Pectin methylesterase 3; Flags: Precursor;	Q6ZDX2_ORYSJ RecName: Full=Pectinesterase {ECO:0000256|RuleBase:RU000589}; EC=3.1.1.11 {ECO:0000256|RuleBase:RU000589};	--	GO:0005576,extracellular region; GO:0045330,aspartyl esterase activity; GO:0004857,enzyme inhibitor activity; GO:0030599,pectinesterase activity; GO:0042545,cell wall modification; GO:0045490,pectin catabolic process; GO:0003674,molecular_function; GO:0003824,catalytic activity; GO:0016787,hydrolase activity; GO:0016788,hydrolase activity, acting on ester bonds; GO:0030234,enzyme regulator activi…	PF01095.22:Pectinesterase	--	--	--
Os04g0636100	30.4491	22.2506	15.1349	12.0509	Glycosyl transferase%2C family 8 protein.	K13648 alpha-1,4-galacturonosyltransferase [EC:2.4.1.43] | (RefSeq) probable galacturonosyltransferase 10 (A)	ko00520: Amino sugar and nucleotide sugar metabolism; ko01100: Metabolic pathways	hypothetical protein DAI22_04g277600 [Oryza sativa Japonica Group]	GAUTA_ARATH RecName: Full=Probable galacturonosyltransferase 10; EC=2.4.1.-; AltName: Full=Like glycosyl transferase 4;	A0A0E0PEL2_ORYRU RecName: Full=Hexosyltransferase {ECO:0000256|RuleBase:RU362027}; EC=2.4.1.- {ECO:0000256|RuleBase:RU362027};	--	GO:0005768,endosome; GO:0005794,Golgi apparatus; GO:0000137,Golgi cis cisterna; GO:0000139,Golgi membrane; GO:0016021,integral component of membrane; GO:0005802,trans-Golgi network; GO:0047262,polygalacturonate 4-alpha-galacturonosyltransferase activity; GO:0052546,cell wall pectin metabolic process; GO:0010442,guard cell morphogenesis; GO:0048358,mucilage pectin biosynthetic process; GO:0003674,…	PF01501.23:Glycosyl transferase family 8	--	--	--
Os08g0253800	20.4922	19.3882	16.1486	7.98537	Cellulose synthase like protein C3	K13680 beta-mannan synthase [EC:2.4.1.32] | (RefSeq) glucomannan 4-beta-mannosyltransferase 1 (A)	--	probable xyloglucan glycosyltransferase 3 isoform X1 [Oryza sativa Japonica Group]	CSLC3_ORYSJ RecName: Full=Probable xyloglucan glycosyltransferase 3; EC=2.4.1.-; AltName: Full=Cellulose synthase-like protein C3; AltName: Full=OsCslC3;	I1QGX1_ORYGL RecName: Full=Glyco_trans_2-like domain-containing protein {ECO:0000259|Pfam:PF13632};	--	GO:0005794,Golgi apparatus; GO:0000139,Golgi membrane; GO:0016021,integral component of membrane; GO:0016757,glycosyltransferase activity; GO:0071555,cell wall organization; GO:0003674,molecular_function; GO:0003824,catalytic activity; GO:0016740,transferase activity; GO:0008150,biological_process; GO:0009987,cellular process; GO:0016043,cellular component organization; GO:0045229,external encaps…	PF13632.9:Glycosyl transferase family group 2	--	--	--
Os08g0244500	1.49513	1.26423	1.40213	0.581733	Similar to hydrolase%2C hydrolyzing O-glycosyl compounds.	K19892 glucan endo-1,3-beta-glucosidase 4 [EC:3.2.1.39] | (RefSeq) glucan endo-1,3-beta-glucosidase 4 (A)	ko00500: Starch and sucrose metabolism; ko01100: Metabolic pathways	Os08g0244500 [Oryza sativa Japonica Group]	E1312_ARATH RecName: Full=Glucan endo-1,3-beta-glucosidase 12; EC=3.2.1.39; AltName: Full=(1->3)-beta-glucan endohydrolase 12; Short=(1->3)-beta-glucanase 12; AltName: Full=Beta-1,3-endoglucanase 12; Short=Beta-1,3-glucanase 12; Flags: Precursor;	A0A0P0XDW1_ORYSJ SubName: Full=Os08g0244500 protein {ECO:0000313|EMBL:BAT04521.1};	--	GO:0031225,anchored component of membrane; GO:0046658,anchored component of plasma membrane; GO:0005576,extracellular region; GO:0042973,glucan endo-1,3-beta-D-glucosidase activity; GO:0005975,carbohydrate metabolic process; GO:0071555,cell wall organization; GO:0006952,defense response; GO:0003674,molecular_function; GO:0003824,catalytic activity; GO:0004553,hydrolase activity, hydrolyzing O-gly…	PF00332.21:Glycosyl hydrolases family 17	--	--	--
Os01g0498300	19.9084	11.1189	4.6954	7.7141	Glycosyltransferase AER61%2C uncharacterized domain containing protein.	--	--	uncharacterized protein LOC4324540 [Oryza sativa Japonica Group]	MUC21_ARATH RecName: Full=Xylan glycosyltransferase MUCI21 {ECO:0000305}; EC=2.4.-.- {ECO:0000305|PubMed:26482889}; AltName: Full=Protein MUCILAGE-MODIFIED 5 {ECO:0000303|PubMed:11706181}; AltName: Full=Protein MUCILAGE-RELATED 21 {ECO:0000303|PubMed:26482889}; AltName: Full=Putative xylan xylosyltransgerase MUCI21 {ECO:0000303|PubMed:26979331};	A0A0D9Y951_9ORYZ SubName: Full=Uncharacterized protein {ECO:0000313|EnsemblPlants:OGLUM01G19550.1};	Uncharacterized conserved protein	GO:0005794,Golgi apparatus; GO:0000139,Golgi membrane; GO:0016021,integral component of membrane; GO:0047517,1,4-beta-D-xylan synthase activity; GO:0016757,glycosyltransferase activity; GO:0071555,cell wall organization; GO:0010192,mucilage biosynthetic process; GO:0048354,mucilage biosynthetic process involved in seed coat development; GO:0003674,molecular_function; GO:0003824,catalytic activity…	PF04577.17:Glycosyltransferase 61	--	--	--
Os10g0486100	9.1135	10.0362	6.56893	3.5279	Cytochrome P450-like protein (CYP86B1).	K15402 fatty acid omega-hydroxylase [EC:1.14.-.-] | (RefSeq) cytochrome P450 86B1 (A)	ko00073: Cutin, suberine and wax biosynthesis	hypothetical protein EE612_051976 [Oryza sativa]	C86B1_ARATH RecName: Full=Cytochrome P450 86B1; EC=1.14.-.-;	Q8W372_ORYSJ SubName: Full=Cytochrome P450 family protein, expressed {ECO:0000313|EMBL:AAP54351.1}; SubName: Full=Os10g0486100 protein {ECO:0000313|EMBL:BAT11385.1};	Cytochrome P450 CYP4/CYP19/CYP26 subfamilies	GO:0005783,endoplasmic reticulum; GO:0005789,endoplasmic reticulum membrane; GO:0016021,integral component of membrane; GO:0020037,heme binding; GO:0005506,iron ion binding; GO:0004497,monooxygenase activity; GO:0016705,oxidoreductase activity, acting on paired donors, with incorporation or reduction of molecular oxygen; GO:0071555,cell wall organization; GO:0010345,suberin biosynthetic process; …	PF00067.25:Cytochrome P450	--	--	--
Os12g0149300	1.0316	0.7226	0.473767	0.3987	Similar to galactosyl transferase GMA12/MNN10 family protein.	K08238 xyloglucan 6-xylosyltransferase [EC:2.4.2.39] | (RefSeq) probable glycosyltransferase 3 (A)	--	hypothetical protein EE612_057802, partial [Oryza sativa]	GT3_ORYSJ RecName: Full=Probable glycosyltransferase 3 {ECO:0000305}; Short=OsGT3 {ECO:0000303|PubMed:24834920}; EC=2.4.-.- {ECO:0000305};	A0A0P0Y765_ORYSJ SubName: Full=Os12g0149300 protein {ECO:0000313|EMBL:BAT15904.1}; Flags: Fragment;	Subunit of Golgi mannosyltransferase complex	GO:0000139,Golgi membrane; GO:0016021,integral component of membrane; GO:0016758,hexosyltransferase activity; GO:0009969,xyloglucan biosynthetic process; GO:0003674,molecular_function; GO:0003824,catalytic activity; GO:0016740,transferase activity; GO:0016757,glycosyltransferase activity; GO:0000271,polysaccharide biosynthetic process; GO:0005975,carbohydrate metabolic process; GO:0005976,polysac…	PF05637.15:galactosyl transferase GMA12/MNN10 family	--	--	--
Os01g0685400	72.835	44.139	15.7618	28.0968	Homeodomain-like domain containing protein.	K09422 transcription factor MYB, plant | (RefSeq) myb-related protein Myb4-like (A)	--	transcription factor MYB4-like [Oryza sativa Japonica Group]	MYB36_ARATH RecName: Full=Transcription factor MYB36 {ECO:0000303|PubMed:9839469}; AltName: Full=Myb-related protein 36 {ECO:0000303|PubMed:9839469}; Short=AtMYB36 {ECO:0000303|PubMed:9839469};	Q8S0Z6_ORYSJ SubName: Full=Myb-related transcription factor LBM2-like {ECO:0000313|EMBL:BAB86065.1};	Transcription factor, Myb superfamily	GO:0048226,Casparian strip; GO:0005634,nucleus; GO:0003700,DNA-binding transcription factor activity; GO:0000976,transcription cis-regulatory region binding; GO:0030154,cell differentiation; GO:0035987,endodermal cell differentiation; GO:0050801,ion homeostasis; GO:0008285,negative regulation of cell population proliferation; GO:0045892,negative regulation of DNA-templated transcription; GO:00455…	PF00249.34:Myb-like DNA-binding domain	MYB	TF	MYB->MYB
Os04g0472300	0.630267	0.328	0.487133	0.243	PLC-like phosphodiesterase%2C TIM beta/alpha-barrel domain domain containing protein.	K01126 glycerophosphoryl diester phosphodiesterase [EC:3.1.4.46] | (RefSeq) glycerophosphodiester phosphodiesterase GDPD6 (A)	ko00564: Glycerophospholipid metabolism	glycerophosphodiester phosphodiesterase GDPDL3 [Oryza sativa Japonica Group]	GPDL3_ARATH RecName: Full=Glycerophosphodiester phosphodiesterase GDPDL3 {ECO:0000305}; EC=3.1.4.46 {ECO:0000250|UniProtKB:Q7Y208}; AltName: Full=Glycerophosphodiester phosphodiesterase-like 3 {ECO:0000303|PubMed:21323773}; Short=ATGDPDL3 {ECO:0000303|PubMed:21323773}; AltName: Full=Glycerophosphodiesterase-like 2 {ECO:0000303|PubMed:18718934}; AltName: Full=Protein MUTANT ROOT HAIR 5 {ECO:000030…	Q7XR26_ORYSJ RecName: Full=Glycerophosphodiester phosphodiesterase {ECO:0000256|ARBA:ARBA00012247}; EC=3.1.4.46 {ECO:0000256|ARBA:ARBA00012247};	Glycerophosphoryl diester phosphodiesterase	GO:0031225,anchored component of membrane; GO:0046658,anchored component of plasma membrane; GO:0005829,cytosol; GO:0016021,integral component of membrane; GO:0005886,plasma membrane; GO:0008889,glycerophosphodiester phosphodiesterase activity; GO:0009932,cell tip growth; GO:0071555,cell wall organization; GO:0006071,glycerol metabolic process; GO:0006629,lipid metabolic process; GO:0010053,root …	PF03009.20:Glycerophosphoryl diester phosphodiesterase family	--	--	--
Os02g0702400	9.34783	4.514	2.4602	3.59007	Pectinacetylesterase family protein.	K19882 O-palmitoleoyl-L-serine hydrolase [EC:3.1.1.98] | (RefSeq) pectin acetylesterase 8 (A)	--	hypothetical protein DAI22_02g300700 [Oryza sativa Japonica Group]	PAE8_ARATH RecName: Full=Pectin acetylesterase 8 {ECO:0000303|PubMed:25115560}; EC=3.1.1.- {ECO:0000305}; Flags: Precursor;	Q6YVK6_ORYSJ RecName: Full=Pectin acetylesterase {ECO:0000256|RuleBase:RU363114}; EC=3.1.1.- {ECO:0000256|RuleBase:RU363114};	Pectin acetylesterase and similar proteins	GO:0005576,extracellular region; GO:0052793,pectin acetylesterase activity; GO:0071555,cell wall organization; GO:0003674,molecular_function; GO:0003824,catalytic activity; GO:0016787,hydrolase activity; GO:0016788,hydrolase activity, acting on ester bonds; GO:0052689,carboxylic ester hydrolase activity; GO:0008150,biological_process; GO:0009987,cellular process; GO:0016043,cellular component org…	PF03283.16:Pectinacetylesterase	--	--	--
Os07g0104100	36.4468	36.1899	26.5038	13.9673	Similar to Class III peroxidase 97.	K00430 peroxidase [EC:1.11.1.7] | (RefSeq) peroxidase 1-like (A)	ko00940: Phenylpropanoid biosynthesis; ko01100: Metabolic pathways; ko01110: Biosynthesis of secondary metabolites	hypothetical protein EE612_036664, partial [Oryza sativa]	PER1_ORYSJ RecName: Full=Peroxidase 1; EC=1.11.1.7; Flags: Precursor;	Q0D968_ORYSJ SubName: Full=Os07g0104100 protein {ECO:0000313|EMBL:BAS99698.1}; Flags: Fragment;	--	GO:0005576,extracellular region; GO:0009505,plant-type cell wall; GO:0020037,heme binding; GO:0046872,metal ion binding; GO:0004601,peroxidase activity; GO:0042744,hydrogen peroxide catabolic process; GO:0006979,response to oxidative stress; GO:0003674,molecular_function; GO:0005488,binding; GO:0046906,tetrapyrrole binding; GO:0097159,organic cyclic compound binding; GO:1901363,heterocyclic compo…	PF00141.26:Peroxidase	--	--	--
Os04g0684300	33.077	28.4092	11.4733	12.5943	Non-protein coding transcript.	--	--	casparian strip membrane protein 1 [Oryza sativa Japonica Group]	CASP1_ORYSI RecName: Full=Casparian strip membrane protein 1; Short=OsCASP1;	I1PR30_ORYGL RecName: Full=CASP-like protein {ECO:0000256|RuleBase:RU361233};	--	GO:0016021,integral component of membrane; GO:0005886,plasma membrane; GO:0071555,cell wall organization; GO:0008150,biological_process; GO:0009987,cellular process; GO:0016043,cellular component organization; GO:0045229,external encapsulating structure organization; GO:0071554,cell wall organization or biogenesis; GO:0071840,cellular component organization or biogenesis; GO:0005575,cellular_comp…	PF04535.15:Casparian strip membrane protein domain	--	--	--
Os08g0110400	59.545	35.2051	29.5317	22.5975	Protein of unknown function DUF266%2C plant family protein.	--	--	uncharacterized protein LOC4344479 [Oryza sativa Japonica Group]	BC10_ORYSJ RecName: Full=Glycosyltransferase BC10 {ECO:0000305}; EC=2.4.-.- {ECO:0000269|PubMed:18939965}; AltName: Full=Protein BRITTLE CULM 10 {ECO:0000303|PubMed:18939965}; AltName: Full=Protein FRAGILE CULM 116 {ECO:0000303|PubMed:27708650};	Q6ZC58_ORYSJ SubName: Full=Os08g0110400 protein {ECO:0000313|EMBL:BAT03498.1}; SubName: Full=cDNA clone:J013146H09, full insert sequence {ECO:0000313|EMBL:BAG94403.1};	--	GO:0000139,Golgi membrane; GO:0016021,integral component of membrane; GO:0016757,glycosyltransferase activity; GO:0030244,cellulose biosynthetic process; GO:0009664,plant-type cell wall organization; GO:0003674,molecular_function; GO:0003824,catalytic activity; GO:0016740,transferase activity; GO:0000271,polysaccharide biosynthetic process; GO:0005975,carbohydrate metabolic process; GO:0005976,po…	PF02485.24:Core-2/I-Branching enzyme	--	--	--
Os02g0330200	2.16023	1.496	1.2467	0.819533	Xylan arabinosyltransferase 2	--	--	uncharacterized protein LOC4329205 [Oryza sativa Japonica Group]	XAT2_ORYSJ RecName: Full=Alpha-1,3-arabinosyltransferase XAT2 {ECO:0000305}; EC=2.4.2.- {ECO:0000269|PubMed:22215597}; AltName: Full=Xylan arabinosyltransferase 2 {ECO:0000303|PubMed:22215597}; Short=OsXAT2 {ECO:0000303|PubMed:22215597};	A0A0D3F4K2_9ORYZ SubName: Full=Uncharacterized protein {ECO:0000313|EnsemblPlants:OBART02G14930.1};	Uncharacterized conserved protein	GO:0000139,Golgi membrane; GO:0016021,integral component of membrane; GO:0052636,arabinosyltransferase activity; GO:0016757,glycosyltransferase activity; GO:0009664,plant-type cell wall organization; GO:0003674,molecular_function; GO:0003824,catalytic activity; GO:0016740,transferase activity; GO:0016763,pentosyltransferase activity; GO:0008150,biological_process; GO:0009987,cellular process; GO:…	PF04577.17:Glycosyltransferase 61	--	--	--
Os06g0698600	56.5719	34.8339	25.4802	21.4333	Exo70 exocyst complex subunit family protein.	K07195 exocyst complex component 7 | (RefSeq) exocyst complex component EXO70A1 (A)	--	exocyst complex component EXO70A1 [Oryza sativa Japonica Group]	E70A1_ARATH RecName: Full=Exocyst complex component EXO70A1 {ECO:0000303|PubMed:16942608}; Short=AtExo70a1 {ECO:0000303|PubMed:16942608}; AltName: Full=Exocyst subunit Exo70 family protein A1 {ECO:0000303|PubMed:16942608};	Q5Z4V4_ORYSJ RecName: Full=Exocyst subunit Exo70 family protein {ECO:0000256|RuleBase:RU365026};	Exocyst component protein and related proteins	GO:0031410,cytoplasmic vesicle; GO:0005856,cytoskeleton; GO:0005829,cytosol; GO:0000145,exocyst; GO:0005576,extracellular region; GO:0009524,phragmoplast; GO:0005886,plasma membrane; GO:0005546,phosphatidylinositol-4,5-bisphosphate binding; GO:0006887,exocytosis; GO:0090059,protoxylem development; GO:0060178,regulation of exocyst localization; GO:2000652,regulation of secondary cell wall biogenes…	PF03081.18:Exo70 exocyst complex subunit	--	--	--
Os06g0247900	31.0238	20.8731	19.8898	11.6723	Similar to Endo-beta-1%2C4-glucanase precursor (EC 3.2.1.4).	K01179 endoglucanase [EC:3.2.1.4] | (RefSeq) endoglucanase 2 (A)	ko00500: Starch and sucrose metabolism; ko01100: Metabolic pathways	Os06g0247900, partial [Oryza sativa Japonica Group]	GUN16_ORYSJ RecName: Full=Endoglucanase 16; EC=3.2.1.4; AltName: Full=Endo-1,4-beta glucanase 16; Flags: Precursor;	A0A0P0WUW3_ORYSJ RecName: Full=Endoglucanase {ECO:0000256|RuleBase:RU361166}; EC=3.2.1.4 {ECO:0000256|RuleBase:RU361166}; Flags: Fragment;	--	GO:0005576,extracellular region; GO:0008810,cellulase activity; GO:0071555,cell wall organization; GO:0030245,cellulose catabolic process; GO:0003674,molecular_function; GO:0003824,catalytic activity; GO:0004553,hydrolase activity, hydrolyzing O-glycosyl compounds; GO:0016787,hydrolase activity; GO:0016798,hydrolase activity, acting on glycosyl bonds; GO:0008150,biological_process; GO:0009987,cel…	PF00759.22:Glycosyl hydrolase family 9	--	--	--
Os07g0252400	85.9373	77.9996	63.0773	32.2858	Cellulose synthase A6	K10999 cellulose synthase A [EC:2.4.1.12] | (RefSeq) probable cellulose synthase A catalytic subunit 6 [UDP-forming] (A)	--	probable cellulose synthase A catalytic subunit 6 [UDP-forming]	CESA6_ORYSJ RecName: Full=Probable cellulose synthase A catalytic subunit 6 [UDP-forming]; EC=2.4.1.12; AltName: Full=OsCesA6;	I1Q9H4_ORYGL RecName: Full=Cellulose synthase {ECO:0000256|RuleBase:RU361116}; EC=2.4.1.12 {ECO:0000256|RuleBase:RU361116};	--	GO:0016021,integral component of membrane; GO:0005886,plasma membrane; GO:0016760,cellulose synthase (UDP-forming) activity; GO:0016759,cellulose synthase activity; GO:0046872,metal ion binding; GO:0071555,cell wall organization; GO:0030244,cellulose biosynthetic process; GO:0009833,plant-type primary cell wall biogenesis; GO:0003674,molecular_function; GO:0003824,catalytic activity; GO:0008194,U…	PF03552.17:Cellulose synthase	--	--	--
Os01g0672500	78.3851	46.1864	31.5804	29.2401	Glycosyl transferase%2C family 48 protein.	K11000 callose synthase [EC:2.4.1.-] | (RefSeq) callose synthase 12 (A)	--	hypothetical protein EE612_004919, partial [Oryza sativa]	CALSC_ARATH RecName: Full=Callose synthase 12; EC=2.4.1.34; AltName: Full=1,3-beta-glucan synthase; AltName: Full=Protein GLUCAN SYNTHASE-LIKE 5; AltName: Full=Protein POWDERY MILDEW RESISTANT 4;	Q8W0J2_ORYSJ RecName: Full=1,3-beta-glucan synthase {ECO:0000256|ARBA:ARBA00012589}; EC=2.4.1.34 {ECO:0000256|ARBA:ARBA00012589}; AltName: Full=1,3-beta-glucan synthase {ECO:0000256|ARBA:ARBA00032165};	1,3-beta-glucan synthase/callose synthase catalytic subunit	GO:0000148,1,3-beta-D-glucan synthase complex; GO:0005794,Golgi apparatus; GO:0016021,integral component of membrane; GO:0005886,plasma membrane; GO:0009506,plasmodesma; GO:0003843,1,3-beta-D-glucan synthase activity; GO:0046527,glucosyltransferase activity; GO:0006075,(1->3)-beta-D-glucan biosynthetic process; GO:0006952,defense response; GO:0052542,defense response by callose deposition; GO:005…	PF02364.18:1,3-beta-glucan synthase component	--	--	--
Os02g0556000	1.89207	0.891067	1.1339	0.705167	Similar to cDNA clone:J013112C08%2C full insert sequence.	K20890 xylan alpha-glucuronosyltransferase [EC:2.4.1.-] | (RefSeq) UDP-glucuronate:xylan alpha-glucuronosyltransferase 1 (A)	--	hypothetical protein EE612_011755 [Oryza sativa]	GUX1_ARATH RecName: Full=UDP-glucuronate:xylan alpha-glucuronosyltransferase 1; Short=UDP-GlcA:xylan glucuronyltransferase 1; EC=2.4.1.-; AltName: Full=Glycogenin-like protein 1; AltName: Full=Plant glycogenin-like starch initiation protein 1; AltName: Full=Protein GLUCURONIC ACID SUBSTITUTION OF XYLAN 1; Short=AtGUX1;	A0A0P0VKK0_ORYSJ RecName: Full=Hexosyltransferase {ECO:0000256|RuleBase:RU362027}; EC=2.4.1.- {ECO:0000256|RuleBase:RU362027};	Glycosyl transferase, family 8 - glycogenin	GO:0005794,Golgi apparatus; GO:0000139,Golgi membrane; GO:0016021,integral component of membrane; GO:0015020,glucuronosyltransferase activity; GO:0080116,glucuronoxylan glucuronosyltransferase activity; GO:0016757,glycosyltransferase activity; GO:0046872,metal ion binding; GO:0071555,cell wall organization; GO:0010417,glucuronoxylan biosynthetic process; GO:0009834,plant-type secondary cell wall …	PF01501.23:Glycosyl transferase family 8	--	--	--
Os03g0300900	0.898033	0.8497	0.841333	0.333767	Glycosyl transferase%2C family 8 protein.	K20893 probable galacturonosyltransferase-like 1 [EC:2.4.1.-] | (RefSeq) probable galacturonosyltransferase-like 1 (A)	--	Os03g0300801, partial [Oryza sativa Japonica Group]	GATL7_ARATH RecName: Full=Probable galacturonosyltransferase-like 7; EC=2.4.1.-;	A0A0P0VX81_ORYSJ SubName: Full=Os03g0300801 protein {ECO:0000313|EMBL:BAS83765.1}; Flags: Fragment;	--	GO:0005794,Golgi apparatus; GO:0000139,Golgi membrane; GO:0016021,integral component of membrane; GO:0047262,polygalacturonate 4-alpha-galacturonosyltransferase activity; GO:0071555,cell wall organization; GO:0045489,pectin biosynthetic process; GO:0003674,molecular_function; GO:0003824,catalytic activity; GO:0008194,UDP-glycosyltransferase activity; GO:0016740,transferase activity; GO:0016757,gl…	--	--	--	--
Os02g0733300	0.674333	0.282567	0.4667	0.250167	Glycoside hydrolase family 9 subclass B1%2C Endo-beta-1%2C4-glucanase%2C Lignocellulose crystallinity modification in stem internode growth and development%2C Plant strength%2C cellulose modification%2C and biomass saccharification	K01179 endoglucanase [EC:3.2.1.4] | (RefSeq) endoglucanase 6 (A)	ko00500: Starch and sucrose metabolism; ko01100: Metabolic pathways	endoglucanase 6 [Oryza sativa Japonica Group]	GUN6_ORYSJ RecName: Full=Endoglucanase 6; EC=3.2.1.4; AltName: Full=Endo-1,4-beta glucanase 6; AltName: Full=OsCel9E; Flags: Precursor;	A0A0E0GCS7_ORYNI RecName: Full=Endoglucanase {ECO:0000256|RuleBase:RU361166}; EC=3.2.1.4 {ECO:0000256|RuleBase:RU361166};	--	GO:0005576,extracellular region; GO:0008810,cellulase activity; GO:0071555,cell wall organization; GO:0030245,cellulose catabolic process; GO:0003674,molecular_function; GO:0003824,catalytic activity; GO:0004553,hydrolase activity, hydrolyzing O-glycosyl compounds; GO:0016787,hydrolase activity; GO:0016798,hydrolase activity, acting on glycosyl bonds; GO:0008150,biological_process; GO:0009987,cel…	PF00759.22:Glycosyl hydrolase family 9	--	--	--
Os01g0294500	2.1707	1.4523	1.09947	0.805267	Similar to Class III peroxidase 9.	K00430 peroxidase [EC:1.11.1.7] | (RefSeq) peroxidase 2 (A)	ko00940: Phenylpropanoid biosynthesis; ko01100: Metabolic pathways; ko01110: Biosynthesis of secondary metabolites	peroxidase 2 [Oryza sativa Japonica Group]	PER2_MAIZE RecName: Full=Peroxidase 2; EC=1.11.1.7; AltName: Full=Plasma membrane-bound peroxidase 2; Short=pmPOX2; Flags: Precursor;	Q5U1T3_ORYSJ RecName: Full=Peroxidase {ECO:0000256|RuleBase:RU362060}; EC=1.11.1.7 {ECO:0000256|RuleBase:RU362060};	--	GO:0005576,extracellular region; GO:0009505,plant-type cell wall; GO:0020037,heme binding; GO:0046872,metal ion binding; GO:0004601,peroxidase activity; GO:0032922,circadian regulation of gene expression; GO:0097167,circadian regulation of translation; GO:0042744,hydrogen peroxide catabolic process; GO:0042752,regulation of circadian rhythm; GO:0006979,response to oxidative stress; GO:0003674,mol…	PF00141.26:Peroxidase	--	--	--
Os03g0413400	33.008	24.0286	21.0451	12.1472	Glycosyl transferase%2C family 8 protein.	K13648 alpha-1,4-galacturonosyltransferase [EC:2.4.1.43] | (RefSeq) probable galacturonosyltransferase 11 (A)	ko00520: Amino sugar and nucleotide sugar metabolism; ko01100: Metabolic pathways	probable galacturonosyltransferase 11 [Oryza sativa Japonica Group]	GAUTB_ARATH RecName: Full=Hexosyltransferase GAUT11 {ECO:0000305}; EC=2.4.1.43 {ECO:0000269|PubMed:30228108}; AltName: Full=Galacturonosyltransferase 11 {ECO:0000303|PubMed:16540543};	Q75IZ5_ORYSJ RecName: Full=Hexosyltransferase {ECO:0000256|RuleBase:RU362027}; EC=2.4.1.- {ECO:0000256|RuleBase:RU362027};	--	GO:0005794,Golgi apparatus; GO:0000137,Golgi cis cisterna; GO:0000139,Golgi membrane; GO:0016021,integral component of membrane; GO:0016757,glycosyltransferase activity; GO:0047262,polygalacturonate 4-alpha-galacturonosyltransferase activity; GO:0052546,cell wall pectin metabolic process; GO:0010442,guard cell morphogenesis; GO:0010192,mucilage biosynthetic process; GO:0080001,mucilage extrusion …	PF01501.23:Glycosyl transferase family 8	--	--	--
Os01g0675500	142.216	94.908	58.288	52.1288	Similar to Glycoprotein-specific UDP-glucuronyltransferase-like protein.	K20869 putative beta-1,4-xylosyltransferase IRX9 [EC:2.4.2.-] | (RefSeq) probable glucuronosyltransferase Os01g0675500 (A)	--	probable beta-1,4-xylosyltransferase IRX9L [Oryza sativa Japonica Group]	IRX9L_ORYSJ RecName: Full=Probable beta-1,4-xylosyltransferase IRX9L {ECO:0000305}; EC=2.4.2.- {ECO:0000305}; AltName: Full=OsGT43F {ECO:0000303|PubMed:24525904}; AltName: Full=Probable glucuronosyltransferase Os01g0675500 {ECO:0000305}; AltName: Full=Protein IRREGULAR XYLEM 9 homolog L {ECO:0000305}; Short=OsIRX9L {ECO:0000303|PubMed:23596448};	A0A0E0FQY6_ORYNI RecName: Full=Glycosyltransferases {ECO:0000256|RuleBase:RU363127}; EC=2.4.-.- {ECO:0000256|RuleBase:RU363127};	Beta-1,3-glucuronyltransferase B3GAT1/SQV-8	GO:0000139,Golgi membrane; GO:0016021,integral component of membrane; GO:0015018,galactosylgalactosylxylosylprotein 3-beta-glucuronosyltransferase activity; GO:0042285,xylosyltransferase activity; GO:0005975,carbohydrate metabolic process; GO:0071555,cell wall organization; GO:0010417,glucuronoxylan biosynthetic process; GO:0009834,plant-type secondary cell wall biogenesis; GO:0045492,xylan biosy…	PF03360.19:Glycosyltransferase family 43	--	--	--
Os07g0255900	1.6524	1.97233	1.1221	0.605567	Domain of unknown function DUF231%2C plant domain containing protein.	K23877 xyloglucan O-acetyltransferase | (RefSeq) protein ALTERED XYLOGLUCAN 4 (A)	--	protein ALTERED XYLOGLUCAN 4 [Oryza sativa Japonica Group]	XGAT1_POPTR RecName: Full=Xyloglucan O-acetyltransferase 1 {ECO:0000303|PubMed:30083810}; Short=PtrXGOAT1 {ECO:0000303|PubMed:30083810}; EC=2.3.1.- {ECO:0000269|PubMed:30083810};	A3BIC4_ORYSJ SubName: Full=Leaf senescence related protein-like protein {ECO:0000313|EMBL:BAC57336.1};	--	GO:0005794,Golgi apparatus; GO:0000139,Golgi membrane; GO:0016021,integral component of membrane; GO:0016413,O-acetyltransferase activity; GO:1990538,xylan O-acetyltransferase activity; GO:1990937,xylan acetylation; GO:0003674,molecular_function; GO:0003824,catalytic activity; GO:0008374,O-acyltransferase activity; GO:0016407,acetyltransferase activity; GO:0016740,transferase activity; GO:0016746…	PF13839.9:GDSL/SGNH-like Acyl-Esterase family found in Pmr5 and Cas1p	--	--	--
Os05g0449600	7.74	4.8967	4.08077	2.81323	Similar to glycosyl hydrolase family 3 protein.	K05349 beta-glucosidase [EC:3.2.1.21] | (RefSeq) beta-glucosidase BoGH3B (A)	ko00460: Cyanoamino acid metabolism; ko00500: Starch and sucrose metabolism; ko00999: Biosynthesis of various plant secondary metabolites; ko01100: Metabolic pathways; ko01110: Biosynthesis of secondary metabolites	Os05g0449600, partial [Oryza sativa Japonica Group]	XYL2_MEDSV RecName: Full=Beta-xylosidase/alpha-L-arabinofuranosidase 2 {ECO:0000303|PubMed:17615411, ECO:0000312|EMBL:ABQ45228.1}; AltName: Full=Xylan 1,4-beta-xylosidase/Alpha-L-arabinofuranosidase 2; Short=MsXyl2 {ECO:0000303|PubMed:17615411}; Includes: RecName: Full=Beta-xylosidase; EC=3.2.1.37; AltName: Full=1,4-beta-D-xylan xylohydrolase {ECO:0000250|UniProtKB:P48792}; AltName: Full=Xylan 1,…	Q0DHQ8_ORYSJ RecName: Full=Beta-glucosidase {ECO:0000256|ARBA:ARBA00012744}; EC=3.2.1.21 {ECO:0000256|ARBA:ARBA00012744}; Flags: Fragment;	--	GO:0005576,extracellular region; GO:0046556,alpha-L-arabinofuranosidase activity; GO:0009044,xylan 1,4-beta-xylosidase activity; GO:0045493,xylan catabolic process; GO:0003674,molecular_function; GO:0003824,catalytic activity; GO:0004553,hydrolase activity, hydrolyzing O-glycosyl compounds; GO:0016787,hydrolase activity; GO:0016798,hydrolase activity, acting on glycosyl bonds; GO:0097599,xylanase…	PF00933.24:Glycosyl hydrolase family 3 N terminal domain	--	--	--
Os06g0211600	0.800467	1.1112	0.6879	0.288933	Similar to Galactoside 2-alpha-L-fucosyltransferase (EC 2.4.1.69) (Xyloglucan alpha-(1%2C2)-fucosyltransferase) (PsFT1).	K13681 xyloglucan fucosyltransferase [EC:2.4.1.-] | (RefSeq) galactoside 2-alpha-L-fucosyltransferase (A)	--	galactoside 2-alpha-L-fucosyltransferase [Oryza sativa Japonica Group]	FUT1_PEA RecName: Full=Galactoside 2-alpha-L-fucosyltransferase; EC=2.4.1.-; AltName: Full=PsFT1; AltName: Full=Xyloglucan alpha-(1,2)-fucosyltransferase;	Q69TW2_ORYSJ RecName: Full=Fucosyltransferase {ECO:0000256|RuleBase:RU367004}; EC=2.4.1.- {ECO:0000256|RuleBase:RU367004};	--	GO:0032580,Golgi cisterna membrane; GO:0016021,integral component of membrane; GO:0008107,galactoside 2-alpha-L-fucosyltransferase activity; GO:0042546,cell wall biogenesis; GO:0071555,cell wall organization; GO:0006486,protein glycosylation; GO:0003674,molecular_function; GO:0003824,catalytic activity; GO:0008417,fucosyltransferase activity; GO:0016740,transferase activity; GO:0016757,glycosyltr…	PF03254.16:Xyloglucan fucosyltransferase	--	--	--
Os07g0551600	0.554	0.480833	0.5334	0.1999	Similar to Cellulose synthase-like CslF9.	K20923 mixed-linked glucan synthase [EC:2.4.1.-] | (RefSeq) probable mixed-linked glucan synthase 9 (A)	--	probable mixed-linked glucan synthase 9 [Oryza sativa Japonica Group]	CSLF9_ORYSJ RecName: Full=Probable mixed-linked glucan synthase 9; EC=2.4.1.-; AltName: Full=1,3;1,4-beta-D-glucan synthase 9; AltName: Full=Cellulose synthase-like protein F9; AltName: Full=OsCslF9;	A0A0E0ECX7_9ORYZ SubName: Full=Uncharacterized protein {ECO:0000313|EnsemblPlants:OMERI07G15050.2};	--	GO:0000139,Golgi membrane; GO:0016021,integral component of membrane; GO:0005886,plasma membrane; GO:0016760,cellulose synthase (UDP-forming) activity; GO:0051753,mannan synthase activity; GO:0071555,cell wall organization; GO:0030244,cellulose biosynthetic process; GO:0009833,plant-type primary cell wall biogenesis; GO:0003674,molecular_function; GO:0003824,catalytic activity; GO:0008194,UDP-gly…	PF03552.17:Cellulose synthase	--	--	--
Os05g0276500	24.3205	30.9665	13.4514	8.65483	%26alpha%3B-expansin 3%2C Root system development%2C Mediation of root growth by mediating cell-wall loosening	K20628 expansin | (RefSeq) expansin-B17 (A)	--	expansin-A3 [Oryza sativa Japonica Group]	EXPA3_ORYSJ RecName: Full=Expansin-A3; AltName: Full=Alpha-expansin-3; AltName: Full=OsEXP3; AltName: Full=OsEXPA3; AltName: Full=OsaEXPa1.18; AltName: Full=RiExD; Flags: Precursor;	I1PTZ8_ORYGL RecName: Full=Expansin {ECO:0000256|RuleBase:RU365023};	--	GO:0005576,extracellular region; GO:0016020,membrane; GO:0009653,anatomical structure morphogenesis; GO:0009664,plant-type cell wall organization; GO:0008150,biological_process; GO:0032502,developmental process; GO:0048856,anatomical structure development; GO:0009987,cellular process; GO:0016043,cellular component organization; GO:0045229,external encapsulating structure organization; GO:0071554,…	PF01357.24:Expansin C-terminal domain	--	--	--
Os04g0536500	3.5309	2.6476	1.50433	1.25077	Similar to H0502G05.5 protein.	--	--	unnamed protein product [Oryza sativa Japonica Group]	NAC7_ARATH RecName: Full=NAC domain-containing protein 7 {ECO:0000303|PubMed:15029955}; Short=ANAC007 {ECO:0000303|PubMed:15029955}; AltName: Full=Protein EMBRYO DEFECTIVE 2749 {ECO:0000303|Ref.7}; AltName: Full=Protein VASCULAR RELATED NAC-DOMAIN 4 {ECO:0000303|PubMed:16103214};	I1PNE3_ORYGL RecName: Full=NAC domain-containing protein {ECO:0000259|PROSITE:PS51005};	--	GO:0005634,nucleus; GO:0003700,DNA-binding transcription factor activity; GO:0043565,sequence-specific DNA binding; GO:0000976,transcription cis-regulatory region binding; GO:0071555,cell wall organization; GO:1901348,positive regulation of secondary cell wall biogenesis; GO:0006355,regulation of DNA-templated transcription; GO:0048759,xylem vessel member cell differentiation; GO:0003674,molecula…	--	NAC	TF	NAC
Os07g0604300	0.964567	0.6158	0.2419	0.3389	A member of the COBRA-like protein family%2C Modulation of %26beta%3B-glucan synthesis during endosperm cell wall formation	--	--	hypothetical protein DAI22_07g221300 [Oryza sativa Japonica Group]	COBL1_ORYSJ RecName: Full=COBRA-like protein 1; AltName: Full=Protein BRITTLE CULM1-like 6; Flags: Precursor;	A0A0E0I3F5_ORYNI SubName: Full=Uncharacterized protein {ECO:0000313|EnsemblPlants:ONIVA07G20150.1};	--	GO:0046658,anchored component of plasma membrane; GO:0010215,cellulose microfibril organization; GO:0052324,plant-type cell wall cellulose biosynthetic process; GO:0008150,biological_process; GO:0009664,plant-type cell wall organization; GO:0009832,plant-type cell wall biogenesis; GO:0009987,cellular process; GO:0016043,cellular component organization; GO:0022607,cellular component assembly; GO:0…	PF04833.18:COBRA-like protein	--	--	--
Os09g0571100	1.88033	1.7853	1.1744	0.652033	Pectin lyase fold/virulence factor domain containing protein.	K01051 pectinesterase [EC:3.1.1.11] | (RefSeq) probable pectinesterase 53 (A)	ko00040: Pentose and glucuronate interconversions; ko01100: Metabolic pathways	putative pectinesterase 14 [Oryza sativa Japonica Group]	PME15_ARATH RecName: Full=Probable pectinesterase 15; Short=PE 15; EC=3.1.1.11; AltName: Full=Pectin methylesterase 15; Short=AtPME15; Flags: Precursor;	A3C1Q6_ORYSJ RecName: Full=Pectinesterase {ECO:0000256|RuleBase:RU000589}; EC=3.1.1.11 {ECO:0000256|RuleBase:RU000589};	--	GO:0005576,extracellular region; GO:0045330,aspartyl esterase activity; GO:0052689,carboxylic ester hydrolase activity; GO:0030599,pectinesterase activity; GO:0042545,cell wall modification; GO:0045490,pectin catabolic process; GO:0003674,molecular_function; GO:0003824,catalytic activity; GO:0016787,hydrolase activity; GO:0016788,hydrolase activity, acting on ester bonds; GO:0008150,biological_pr…	PF01095.22:Pectinesterase	--	--	--
Os05g0120200	17.2831	10.2006	6.3735	5.93783	Similar to ATPase%2C coupled to transmembrane movement of substances.	K05681 ATP-binding cassette, subfamily G (WHITE), member 2 | (RefSeq) ABC transporter G family member 5 (A)	ko02010: ABC transporters	ABC transporter G family member 16 [Oryza sativa Japonica Group]	AB5G_ORYSJ RecName: Full=ABC transporter G family member 5 {ECO:0000303|PubMed:18299247}; Short=ABC transporter ABCG.5 {ECO:0000303|PubMed:18299247}; Short=OsABCG5 {ECO:0000303|PubMed:18299247}; AltName: Full=Protein REDUCED CULM NUMBER 1 {ECO:0000303|PubMed:19140940}; AltName: Full=White-brown complex homolog protein 5 {ECO:0000303|PubMed:22996334}; Short=OsWBC5 {ECO:0000303|PubMed:22996334};	A0A8J8YDY6_ORYSJ RecName: Full=ABC transporter domain-containing protein {ECO:0000259|PROSITE:PS50893};	Transporter, ABC superfamily (Breast cancer resistance protein)	GO:0048226,Casparian strip; GO:0016021,integral component of membrane; GO:0016020,membrane; GO:0005886,plasma membrane; GO:0048225,suberin network; GO:0140359,ABC-type transporter activity; GO:0005524,ATP binding; GO:0042626,ATPase-coupled transmembrane transporter activity; GO:0071456,cellular response to hypoxia; GO:0071470,cellular response to osmotic stress; GO:0071472,cellular response to sa…	PF01061.27:ABC-2 type transporter	--	--	--
Os01g0695200	56.9079	37.906	19.3989	19.5099	Protein of unknown function DUF266%2C plant family protein.	--	--	unknown protein [Oryza sativa Japonica Group]	BC10_ORYSJ RecName: Full=Glycosyltransferase BC10 {ECO:0000305}; EC=2.4.-.- {ECO:0000269|PubMed:18939965}; AltName: Full=Protein BRITTLE CULM 10 {ECO:0000303|PubMed:18939965}; AltName: Full=Protein FRAGILE CULM 116 {ECO:0000303|PubMed:27708650};	Q0JK56_ORYSJ SubName: Full=Os01g0695200 protein {ECO:0000313|EMBL:BAS73842.1};	--	GO:0000139,Golgi membrane; GO:0016021,integral component of membrane; GO:0016757,glycosyltransferase activity; GO:0030244,cellulose biosynthetic process; GO:0009664,plant-type cell wall organization; GO:0003674,molecular_function; GO:0003824,catalytic activity; GO:0016740,transferase activity; GO:0000271,polysaccharide biosynthetic process; GO:0005975,carbohydrate metabolic process; GO:0005976,po…	PF02485.24:Core-2/I-Branching enzyme	--	--	--
Os06g0231050	4.34447	2.39967	2.3294	1.46297	Uncharacterised protein family UPF0497%2C trans-membrane plant subgroup domain containing protein.	--	--	casparian strip membrane protein 3 [Oryza sativa Japonica Group]	CASP3_ORYSI RecName: Full=Casparian strip membrane protein 3; Short=OsCASP3;	A0A0E0PVG3_ORYRU RecName: Full=CASP-like protein {ECO:0000256|RuleBase:RU361233};	--	GO:0016021,integral component of membrane; GO:0005886,plasma membrane; GO:0071555,cell wall organization; GO:0008150,biological_process; GO:0009987,cellular process; GO:0016043,cellular component organization; GO:0045229,external encapsulating structure organization; GO:0071554,cell wall organization or biogenesis; GO:0071840,cellular component organization or biogenesis; GO:0005575,cellular_comp…	PF04535.15:Casparian strip membrane protein domain	--	--	--
Os04g0604250	31.6309	23.6572	16.7167	10.6259	Conserved hypothetical protein.	--	--	Os04g0604250 [Oryza sativa Japonica Group]	--	A0A0E0PDP2_ORYRU RecName: Full=Xyloglucan:xyloglucosyl transferase {ECO:0000256|ARBA:ARBA00012152}; EC=2.4.1.207 {ECO:0000256|ARBA:ARBA00012152};	--	GO:0048046,apoplast; GO:0004553,hydrolase activity, hydrolyzing O-glycosyl compounds; GO:0016762,xyloglucan:xyloglucosyl transferase activity; GO:0042546,cell wall biogenesis; GO:0010411,xyloglucan metabolic process; GO:0003674,molecular_function; GO:0003824,catalytic activity; GO:0016787,hydrolase activity; GO:0016798,hydrolase activity, acting on glycosyl bonds; GO:0016740,transferase activity;…	--	--	--	--
Os01g0274500	3.12057	3.20727	4.1448	1.04513	Similar to Expansin-A11.	K20628 expansin | (RefSeq) expansin-B16 (A)	--	alpha-expansin 11, partial [Oryza sativa Japonica Group]	EXP11_ORYSJ RecName: Full=Expansin-A11; AltName: Full=Alpha-expansin-11; AltName: Full=OsEXP11; AltName: Full=OsEXPA11; AltName: Full=OsaEXPa1.25; Flags: Precursor;	A0A0E0MUK1_ORYRU RecName: Full=Expansin {ECO:0000256|RuleBase:RU365023};	--	GO:0005576,extracellular region; GO:0016020,membrane; GO:0009653,anatomical structure morphogenesis; GO:0009664,plant-type cell wall organization; GO:0008150,biological_process; GO:0032502,developmental process; GO:0048856,anatomical structure development; GO:0009987,cellular process; GO:0016043,cellular component organization; GO:0045229,external encapsulating structure organization; GO:0071554,…	PF01357.24:Expansin C-terminal domain	--	--	--
Os06g0696400	30.7103	17.8341	6.54463	10.1646	Xyloglycan endo-transglycosylase precursor.	K08235 xyloglucan:xyloglucosyl transferase [EC:2.4.1.207] | (RefSeq) xyloglucan endotransglucosylase/hydrolase protein 22 (A)	--	hypothetical protein OsJ_22490 [Oryza sativa Japonica Group]	XTH22_ARATH RecName: Full=Xyloglucan endotransglucosylase/hydrolase protein 22; Short=At-XTH22; Short=XTH-22; EC=2.4.1.207; AltName: Full=Touch protein 4; Flags: Precursor;	B9FQP1_ORYSJ SubName: Full=Uncharacterized protein {ECO:0000313|EMBL:EEE66283.1};	--	GO:0048046,apoplast; GO:0005794,Golgi apparatus; GO:0099503,secretory vesicle; GO:0004553,hydrolase activity, hydrolyzing O-glycosyl compounds; GO:0030247,polysaccharide binding; GO:0016762,xyloglucan:xyloglucosyl transferase activity; GO:0042546,cell wall biogenesis; GO:0071456,cellular response to hypoxia; GO:0009664,plant-type cell wall organization; GO:0009733,response to auxin; GO:0009741,re…	--	--	--	--
Os03g0823800	31.6044	24.8455	13.0773	10.3418	Similar to Permease 1.	--	--	nucleobase-ascorbate transporter 6 [Oryza sativa Japonica Group]	NAT6_ARATH RecName: Full=Nucleobase-ascorbate transporter 6; Short=AtNAT6;	Q852B5_ORYSJ SubName: Full=Os03g0823800 protein {ECO:0000313|EMBL:BAS87128.1}; SubName: Full=Permease I, putative, expressed {ECO:0000313|EMBL:ABF99619.1};	Xanthine/uracil transporters	GO:0005783,endoplasmic reticulum; GO:0016021,integral component of membrane; GO:0009505,plant-type cell wall; GO:0009506,plasmodesma; GO:0005773,vacuole; GO:0022857,transmembrane transporter activity; GO:0071702,organic substance transport; GO:0003674,molecular_function; GO:0005215,transporter activity; GO:0006810,transport; GO:0008150,biological_process; GO:0051179,localization; GO:0051234,estab…	PF00860.23:Permease family	--	--	--
Os10g0165000	1.44587	1.27593	1.069	0.472333	Protein of unknown function DUF266%2C plant family protein.	--	--	uncharacterized protein LOC4348166 [Oryza sativa Japonica Group]	BC10_ORYSJ RecName: Full=Glycosyltransferase BC10 {ECO:0000305}; EC=2.4.-.- {ECO:0000269|PubMed:18939965}; AltName: Full=Protein BRITTLE CULM 10 {ECO:0000303|PubMed:18939965}; AltName: Full=Protein FRAGILE CULM 116 {ECO:0000303|PubMed:27708650};	A3C2U6_ORYSJ SubName: Full=Os10g0165000 protein {ECO:0000313|EMBL:BAF26130.1}; SubName: Full=Uncharacterized protein OSJNBa0089D15.25 {ECO:0000313|EMBL:AAK92614.1};	--	GO:0000139,Golgi membrane; GO:0016021,integral component of membrane; GO:0016757,glycosyltransferase activity; GO:0030244,cellulose biosynthetic process; GO:0009664,plant-type cell wall organization; GO:0003674,molecular_function; GO:0003824,catalytic activity; GO:0016740,transferase activity; GO:0000271,polysaccharide biosynthetic process; GO:0005975,carbohydrate metabolic process; GO:0005976,po…	PF02485.24:Core-2/I-Branching enzyme	--	--	--
Os10g0539400	11.536	8.00807	7.1027	3.7662	Similar to MCE-FAMILY PROTEIN MCE2C.	--	--	uncharacterized protein LOC9269470 [Oryza sativa Japonica Group]	AXY9_ARATH RecName: Full=Protein ALTERED XYLOGLUCAN 9 {ECO:0000303|PubMed:25681330};	Q8LMY3_ORYSJ SubName: Full=Expressed protein {ECO:0000313|EMBL:AAP54837.1}; SubName: Full=Os10g0539400 protein {ECO:0000313|EMBL:BAT11848.1}; SubName: Full=cDNA clone:J023085I16, full insert sequence {ECO:0000313|EMBL:BAG92379.1};	--	GO:0005794,Golgi apparatus; GO:0005796,Golgi lumen; GO:0000139,Golgi membrane; GO:0016021,integral component of membrane; GO:0016407,acetyltransferase activity; GO:1990538,xylan O-acetyltransferase activity; GO:0005975,carbohydrate metabolic process; GO:0045492,xylan biosynthetic process; GO:0003674,molecular_function; GO:0003824,catalytic activity; GO:0016740,transferase activity; GO:0016746,acy…	PF19369.2:Family of unknown function (DUF5944)	--	--	--
Os11g0207600	30.1559	17.507	10.1144	9.8226	Myb-like protein.	K09422 transcription factor MYB, plant | (RefSeq) transcription factor MYB44 (A)	--	transcription factor CSA-like [Oryza sativa Japonica Group]	MYB52_ARATH RecName: Full=Transcription factor MYB52 {ECO:0000303|PubMed:9839469}; AltName: Full=Myb-related protein 52 {ECO:0000303|PubMed:9839469}; Short=AtMYB52 {ECO:0000303|PubMed:9839469}; AltName: Full=Protein ABA-HYPERSENSITIVE 1 {ECO:0000303|PubMed:21399993};	Q2R933_ORYSJ SubName: Full=Myb-like DNA-binding domain containing protein, expressed {ECO:0000313|EMBL:ABA92043.1}; SubName: Full=Os11g0207600 protein {ECO:0000313|EMBL:BAT13139.1};	Transcription factor, Myb superfamily	GO:0005634,nucleus; GO:0003700,DNA-binding transcription factor activity; GO:0000981,DNA-binding transcription factor activity, RNA polymerase II-specific; GO:0000978,RNA polymerase II cis-regulatory region sequence-specific DNA binding; GO:0000976,transcription cis-regulatory region binding; GO:0071555,cell wall organization; GO:1901347,negative regulation of secondary cell wall biogenesis; GO:0…	PF00249.34:Myb-like DNA-binding domain	MYB	TF	MYB->MYB
Os05g0518600	22.5959	15.7243	11.1641	7.35493	Similar to SL-TPS/P.	K16055 trehalose 6-phosphate synthase/phosphatase [EC:2.4.1.15 3.1.3.12] | (RefSeq) alpha,alpha-trehalose-phosphate synthase [UDP-forming] 1 (A)	ko00500: Starch and sucrose metabolism; ko01100: Metabolic pathways; ko01110: Biosynthesis of secondary metabolites	alpha,alpha-trehalose-phosphate synthase [UDP-forming]	TPS1_ARATH RecName: Full=Alpha,alpha-trehalose-phosphate synthase [UDP-forming] 1 {ECO:0000305}; EC=2.4.1.15 {ECO:0000269|PubMed:11520870}; AltName: Full=Trehalose-6-phosphate synthase 1 {ECO:0000303|PubMed:9681010}; Short=AtTPS1 {ECO:0000303|PubMed:9681010};	H6ST13_ORYSI RecName: Full=Alpha,alpha-trehalose-phosphate synthase (UDP-forming) {ECO:0000256|ARBA:ARBA00012538}; EC=2.4.1.15 {ECO:0000256|ARBA:ARBA00012538};	Trehalose-6-phosphate synthase component TPS1 and related subunits	GO:0005576,extracellular region; GO:0005634,nucleus; GO:0005773,vacuole; GO:0003825,alpha,alpha-trehalose-phosphate synthase (UDP-forming) activity; GO:0051301,cell division; GO:0080186,developmental vegetative growth; GO:0009793,embryo development ending in seed dormancy; GO:0048574,long-day photoperiodism, flowering; GO:0009832,plant-type cell wall biogenesis; GO:0048364,root development; GO:00…	PF00982.24:Glycosyltransferase family 20	--	--	--
Os02g0696500	219.399	178.23	107.723	71.3367	Concanavalin A-like lectin/glucanase domain containing protein.	K08235 xyloglucan:xyloglucosyl transferase [EC:2.4.1.207] | (RefSeq) probable xyloglucan endotransglucosylase/hydrolase protein 30 (A)	--	probable xyloglucan endotransglucosylase/hydrolase protein 30 [Oryza sativa Japonica Group]	XTH30_ARATH RecName: Full=Probable xyloglucan endotransglucosylase/hydrolase protein 30; Short=At-XTH30; Short=XTH-30; EC=2.4.1.207; Flags: Precursor;	Q6YUP5_ORYSJ RecName: Full=Xyloglucan endotransglucosylase/hydrolase {ECO:0000256|RuleBase:RU361120}; EC=2.4.1.207 {ECO:0000256|RuleBase:RU361120};	--	GO:0048046,apoplast; GO:0004553,hydrolase activity, hydrolyzing O-glycosyl compounds; GO:0030247,polysaccharide binding; GO:0016762,xyloglucan:xyloglucosyl transferase activity; GO:0042546,cell wall biogenesis; GO:0071555,cell wall organization; GO:0010411,xyloglucan metabolic process; GO:0003674,molecular_function; GO:0003824,catalytic activity; GO:0016787,hydrolase activity; GO:0016798,hydrolas…	PF00722.24:Glycosyl hydrolases family 16	--	--	--
Os06g0705000	2.01283	1.3674	0.890167	0.649833	GIPC glycosyltransferase%2C Ortholog of AtGMT1%2C Regulation of plant immunity and heading time	--	--	glycosyltransferase family 64 protein C4 [Oryza sativa Japonica Group]	GMT1_ARATH RecName: Full=Glycosylinositol phosphorylceramide mannosyl transferase 1 {ECO:0000303|PubMed:27895225}; Short=GIPC mannosyl-transferase 1 {ECO:0000303|PubMed:27895225}; EC=2.4.1.- {ECO:0000269|PubMed:27895225}; AltName: Full=Glycosyltransferase family 64 protein C4 {ECO:0000303|PubMed:24905498}; Short=GT64 C4 {ECO:0000303|PubMed:24905498}; AltName: Full=Protein ECTOPICALLY PARTING CELL…	B7F9C5_ORYSJ SubName: Full=Os06g0705000 protein {ECO:0000313|EMBL:BAS99390.1}; SubName: Full=cDNA, clone: J075169H23, full insert sequence {ECO:0000313|EMBL:BAH01223.1};	Acetylglucosaminyltransferase EXT2/exostosin 2	GO:0005768,endosome; GO:0005794,Golgi apparatus; GO:0000139,Golgi membrane; GO:0016021,integral component of membrane; GO:0005802,trans-Golgi network; GO:0016757,glycosyltransferase activity; GO:0046872,metal ion binding; GO:0035251,UDP-glucosyltransferase activity; GO:0009738,abscisic acid-activated signaling pathway; GO:0008219,cell death; GO:0098609,cell-cell adhesion; GO:0097502,mannosylation…	PF09258.13:Glycosyl transferase family 64 domain	--	--	--
Os01g0296200	2.11813	1.6154	1.28243	0.6811	Polygalacturonase%2C Pectin degrading enzyme%2C Modification of cell wall biosynthesis%2C Drought tolerance	K01184 polygalacturonase [EC:3.2.1.15] | (RefSeq) polygalacturonase-like (A)	ko00040: Pentose and glucuronate interconversions; ko01100: Metabolic pathways	polygalacturonase At1g48100 [Oryza sativa Japonica Group]	PGLR4_ARATH RecName: Full=Polygalacturonase At1g48100; Short=PG; EC=3.2.1.15; AltName: Full=Pectinase At1g48100; Flags: Precursor;	Q0JNF9_ORYSJ SubName: Full=Os01g0296200 protein {ECO:0000313|EMBL:BAF04719.1};	--	GO:0005576,extracellular region; GO:0004650,polygalacturonase activity; GO:0005975,carbohydrate metabolic process; GO:0009831,plant-type cell wall modification involved in multidimensional cell growth; GO:0003674,molecular_function; GO:0003824,catalytic activity; GO:0004553,hydrolase activity, hydrolyzing O-glycosyl compounds; GO:0016787,hydrolase activity; GO:0016798,hydrolase activity, acting o…	PF00295.20:Glycosyl hydrolases family 28	--	--	--
Os06g0132500	4.3229	3.4573	2.2595	1.37213	Control of wax biosynthesis	--	--	probable lysophospholipase BODYGUARD 3 [Oryza sativa Japonica Group]	BDG3_ARATH RecName: Full=Probable lysophospholipase BODYGUARD 3 {ECO:0000303|PubMed:16415209}; Short=AtBDG3 {ECO:0000303|PubMed:16415209}; EC=3.1.1.- {ECO:0000305}; Flags: Precursor;	I1PZ91_ORYGL RecName: Full=AB hydrolase-1 domain-containing protein {ECO:0000259|Pfam:PF00561};	Predicted hydrolase/acyltransferase (alpha/beta hydrolase superfamily)	GO:0005576,extracellular region; GO:0005886,plasma membrane; GO:0016787,hydrolase activity; GO:0071555,cell wall organization; GO:0003674,molecular_function; GO:0003824,catalytic activity; GO:0008150,biological_process; GO:0009987,cellular process; GO:0016043,cellular component organization; GO:0045229,external encapsulating structure organization; GO:0071554,cell wall organization or biogenesis;…	PF00561.23:alpha/beta hydrolase fold	--	--	--
Os06g0470075	1.1028	0.553467	0.525	0.350033	Hypothetical protein.	--	--	uncharacterized protein LOC9267972 [Oryza sativa Japonica Group]	XAX1_ORYSJ RecName: Full=Beta-1,2-xylosyltransferease XAX1 {ECO:0000305}; EC=2.4.2.- {ECO:0000269|PubMed:23027943}; AltName: Full=Protein XYLOSYL ARABINOSYL SUBSTITUTION OF XYLAN 1 {ECO:0000303|PubMed:23027943};	A0A0P0WWW6_ORYSJ SubName: Full=Os06g0470150 protein {ECO:0000313|EMBL:BAH93513.1}; SubName: Full=Putative HGA4 {ECO:0000313|EMBL:BAD35388.1};	Uncharacterized conserved protein	GO:0000139,Golgi membrane; GO:0016021,integral component of membrane; GO:0016757,glycosyltransferase activity; GO:0035252,UDP-xylosyltransferase activity; GO:0009664,plant-type cell wall organization; GO:0003674,molecular_function; GO:0003824,catalytic activity; GO:0016740,transferase activity; GO:0008194,UDP-glycosyltransferase activity; GO:0016763,pentosyltransferase activity; GO:0042285,xylosy…	PF04577.17:Glycosyltransferase 61	--	--	--
Os04g0228400	12.5398	12.0273	13.514	3.9382	Expansin precursor (Alpha-expansin OsEXPA1).	K20628 expansin | (RefSeq) expansin-B16 (A)	--	expansin-A1 [Oryza sativa Japonica Group]	EXPA1_ORYSJ RecName: Full=Expansin-A1; AltName: Full=Alpha-expansin-1; AltName: Full=OsEXP1; AltName: Full=OsEXPA1; AltName: Full=OsaEXPa1.16; AltName: Full=RiExA; Flags: Precursor;	I1PJK5_ORYGL RecName: Full=Expansin {ECO:0000256|RuleBase:RU365023};	--	GO:0005576,extracellular region; GO:0016020,membrane; GO:0009653,anatomical structure morphogenesis; GO:0009664,plant-type cell wall organization; GO:0008150,biological_process; GO:0032502,developmental process; GO:0048856,anatomical structure development; GO:0009987,cellular process; GO:0016043,cellular component organization; GO:0045229,external encapsulating structure organization; GO:0071554,…	PF01357.24:Expansin C-terminal domain	--	--	--
Os08g0434632	1.7281	1.45253	1.4179	0.538367	Conserved hypothetical protein.	K13680 beta-mannan synthase [EC:2.4.1.32] | (RefSeq) probable mannan synthase 11 isoform X1 (A)	--	probable glucomannan 4-beta-mannosyltransferase 11 isoform X1 [Oryza sativa Japonica Group]	CSLAB_ORYSJ RecName: Full=Probable glucomannan 4-beta-mannosyltransferase 11 {ECO:0000305}; EC=2.4.1.32 {ECO:0000250|UniProtKB:Q7PC76}; AltName: Full=Cellulose synthase-like protein A11 {ECO:0000303|PubMed:11842136}; Short=OsCslA11 {ECO:0000303|PubMed:11842136}; AltName: Full=Glucomannan synthase {ECO:0000305}; AltName: Full=Mannan synthase 11 {ECO:0000305};	A0A0E0AVR3_9ORYZ SubName: Full=Uncharacterized protein {ECO:0000313|EnsemblPlants:OGLUM08G16510.2};	--	GO:0005794,Golgi apparatus; GO:0000139,Golgi membrane; GO:0016021,integral component of membrane; GO:0047259,glucomannan 4-beta-mannosyltransferase activity; GO:0016757,glycosyltransferase activity; GO:0051753,mannan synthase activity; GO:0071555,cell wall organization; GO:0000030,mannosyltransferase activity; GO:0003674,molecular_function; GO:0003824,catalytic activity; GO:0016740,transferase ac…	PF13641.9:Glycosyltransferase like family 2	--	--	--
Os03g0792800	55.7092	35.3966	23.7982	17.3267	Beta-glucanase 8%2C Positive regulation of the resistance to sheath blight	K19893 glucan endo-1,3-beta-glucosidase 5/6 [EC:3.2.1.39] | (RefSeq) glucan endo-1,3-beta-glucosidase 6 (A)	ko00500: Starch and sucrose metabolism; ko01100: Metabolic pathways	glucan endo-1,3-beta-glucosidase 8 [Oryza sativa Japonica Group]	E138_ARATH RecName: Full=Glucan endo-1,3-beta-glucosidase 8; EC=3.2.1.39; AltName: Full=(1->3)-beta-glucan endohydrolase 8; Short=(1->3)-beta-glucanase 8; AltName: Full=Beta-1,3-endoglucanase 8; Short=Beta-1,3-glucanase 8; Flags: Precursor;	A3ANI4_ORYSJ SubName: Full=Putative beta-1,3 glucanase {ECO:0000313|EMBL:AAO37977.1};	--	GO:0031225,anchored component of membrane; GO:0046658,anchored component of plasma membrane; GO:0048046,apoplast; GO:0005634,nucleus; GO:0005886,plasma membrane; GO:0009506,plasmodesma; GO:0042973,glucan endo-1,3-beta-D-glucosidase activity; GO:0005975,carbohydrate metabolic process; GO:0006952,defense response; GO:0009664,plant-type cell wall organization; GO:0003674,molecular_function; GO:00038…	PF00332.21:Glycosyl hydrolases family 17	--	--	--
Os05g0426400	0.4425	0.1796	0.4064	0.1376	Glycosyl transferase%2C family 8 domain containing protein.	K20890 xylan alpha-glucuronosyltransferase [EC:2.4.1.-] | (RefSeq) UDP-glucuronate:xylan alpha-glucuronosyltransferase 1 (A)	--	hypothetical protein EE612_029629, partial [Oryza sativa]	GUX1_ARATH RecName: Full=UDP-glucuronate:xylan alpha-glucuronosyltransferase 1; Short=UDP-GlcA:xylan glucuronyltransferase 1; EC=2.4.1.-; AltName: Full=Glycogenin-like protein 1; AltName: Full=Plant glycogenin-like starch initiation protein 1; AltName: Full=Protein GLUCURONIC ACID SUBSTITUTION OF XYLAN 1; Short=AtGUX1;	A0A0P0WMK1_ORYSJ RecName: Full=Hexosyltransferase {ECO:0000256|RuleBase:RU362027}; EC=2.4.1.- {ECO:0000256|RuleBase:RU362027}; Flags: Fragment;	Glycosyl transferase, family 8 - glycogenin	GO:0005794,Golgi apparatus; GO:0000139,Golgi membrane; GO:0016021,integral component of membrane; GO:0015020,glucuronosyltransferase activity; GO:0080116,glucuronoxylan glucuronosyltransferase activity; GO:0016757,glycosyltransferase activity; GO:0046872,metal ion binding; GO:0071555,cell wall organization; GO:0010417,glucuronoxylan biosynthetic process; GO:0009834,plant-type secondary cell wall …	PF01501.23:Glycosyl transferase family 8	--	--	--
Os12g0477200	4.96573	3.7179	2.19923	1.53933	Cellulose synthase A10	K20923 mixed-linked glucan synthase [EC:2.4.1.-] | (RefSeq) probable mixed-linked glucan synthase 7 (A)	--	hypothetical protein DAI22_12g126200 [Oryza sativa Japonica Group]	CSLF7_ORYSJ RecName: Full=Probable mixed-linked glucan synthase 7; EC=2.4.1.-; AltName: Full=1,3;1,4-beta-D-glucan synthase 7; AltName: Full=Cellulose synthase-like protein F7; AltName: Full=OsCslF7;	A0A0P0YA68_ORYSJ SubName: Full=Os12g0477200 protein {ECO:0000313|EMBL:BAT17117.1};	--	GO:0000139,Golgi membrane; GO:0016021,integral component of membrane; GO:0005886,plasma membrane; GO:0016760,cellulose synthase (UDP-forming) activity; GO:0051753,mannan synthase activity; GO:0071555,cell wall organization; GO:0030244,cellulose biosynthetic process; GO:0009833,plant-type primary cell wall biogenesis; GO:0003674,molecular_function; GO:0003824,catalytic activity; GO:0008194,UDP-gly…	PF03552.17:Cellulose synthase	--	--	--
Os03g0837100	30.7952	22.3858	17.9968	9.45373	Cellulose synthase A5	K10999 cellulose synthase A [EC:2.4.1.12] | (RefSeq) probable cellulose synthase A catalytic subunit 5 [UDP-forming] (A)	--	probable cellulose synthase A catalytic subunit 5 [UDP-forming]	CESA5_ORYSI RecName: Full=Probable cellulose synthase A catalytic subunit 5 [UDP-forming]; EC=2.4.1.12; AltName: Full=OsCesA5;	A0A0E0KL90_ORYPU RecName: Full=Cellulose synthase {ECO:0000256|RuleBase:RU361116}; EC=2.4.1.12 {ECO:0000256|RuleBase:RU361116};	--	GO:0016021,integral component of membrane; GO:0005886,plasma membrane; GO:0016760,cellulose synthase (UDP-forming) activity; GO:0046872,metal ion binding; GO:0071555,cell wall organization; GO:0030244,cellulose biosynthetic process; GO:0071669,plant-type cell wall organization or biogenesis; GO:0003674,molecular_function; GO:0003824,catalytic activity; GO:0008194,UDP-glycosyltransferase activity;…	PF03552.17:Cellulose synthase	--	--	--
Os02g0726500	9.31947	8.40553	7.1252	2.82393	Protein of unknown function DUF246%2C plant domain containing protein.	K23280 rhamnogalacturonan I rhamnosyltransferase [EC:2.4.1.351] | (RefSeq) uncharacterized protein At1g04910 (A)	--	O-fucosyltransferase 34 [Oryza sativa Japonica Group]	RRT1_ARATH RecName: Full=Rhamnogalacturonan I rhamnosyltransferase 1 {ECO:0000303|PubMed:30082766}; EC=2.4.1.351 {ECO:0000269|PubMed:30082766}; AltName: Full=O-fucosyltransferase 34 {ECO:0000305}; Short=O-FucT-34 {ECO:0000305}; AltName: Full=O-fucosyltransferase family protein {ECO:0000312|EMBL:ARJ31449.1};	Q6Z341_ORYSJ RecName: Full=O-fucosyltransferase family protein {ECO:0000256|ARBA:ARBA00030350};	--	GO:0005737,cytoplasm; GO:0000139,Golgi membrane; GO:0016021,integral component of membrane; GO:0008194,UDP-glycosyltransferase activity; GO:0006004,fucose metabolic process; GO:0045489,pectin biosynthetic process; GO:0010395,rhamnogalacturonan I metabolic process; GO:0010214,seed coat development; GO:0003674,molecular_function; GO:0003824,catalytic activity; GO:0016740,transferase activity; GO:00…	PF10250.12:GDP-fucose protein O-fucosyltransferase	--	--	--
Os02g0704900	7.59553	8.41743	3.35093	2.29817	Similar to Inorganic pyrophosphatase-like protein.	K01507 inorganic pyrophosphatase [EC:3.6.1.1] | (RefSeq) soluble inorganic pyrophosphatase (A)	ko00190: Oxidative phosphorylation	soluble inorganic pyrophosphatase [Oryza sativa Japonica Group]	IPYR_ORYSI RecName: Full=Soluble inorganic pyrophosphatase; EC=3.6.1.1; AltName: Full=Pyrophosphate phospho-hydrolase; Short=PPase;	A0A0E0CQB6_9ORYZ RecName: Full=Inorganic diphosphatase {ECO:0000256|ARBA:ARBA00012146}; EC=3.6.1.1 {ECO:0000256|ARBA:ARBA00012146};	Inorganic pyrophosphatase/Nucleosome remodeling factor, subunit NURF38	GO:0005829,cytosol; GO:0005654,nucleoplasm; GO:0004427,inorganic diphosphate phosphatase activity; GO:0000287,magnesium ion binding; GO:0052546,cell wall pectin metabolic process; GO:0052386,cell wall thickening; GO:0006796,phosphate-containing compound metabolic process; GO:0003674,molecular_function; GO:0003824,catalytic activity; GO:0016462,pyrophosphatase activity; GO:0016787,hydrolase activi…	PF00719.22:Inorganic pyrophosphatase	--	--	--
Os03g0795300	3.6161	1.9245	1.41687	1.0715	Similar to Extensin protein-like.	--	--	leucine-rich repeat extensin-like protein 6 [Oryza sativa Japonica Group]	LRX6_ARATH RecName: Full=Leucine-rich repeat extensin-like protein 6; Short=AtLRX6; Short=LRR/EXTENSIN6; AltName: Full=Cell wall hydroxyproline-rich glycoprotein; Flags: Precursor;	Q6F383_ORYSJ SubName: Full=Leucine Rich Repeat family protein, expressed {ECO:0000313|EMBL:ABF99333.1}; SubName: Full=Os03g0795300 protein {ECO:0000313|EMBL:BAS86830.1}; SubName: Full=cDNA clone:002-105-A10, full insert sequence {ECO:0000313|EMBL:BAG89046.1};	--	GO:0005576,extracellular region; GO:0005199,structural constituent of cell wall; GO:0071555,cell wall organization; GO:0003674,molecular_function; GO:0005198,structural molecule activity; GO:0008150,biological_process; GO:0009987,cellular process; GO:0016043,cellular component organization; GO:0045229,external encapsulating structure organization; GO:0071554,cell wall organization or biogenesis; …	PF13855.9:Leucine rich repeat	--	--	--
Os11g0300700	1.21113	0.576	1.2459	0.3587	Similar to Protein kinase domain.	K00924 kinase [EC:2.7.1.-] | (RefSeq) receptor-like protein kinase 5 (A)	--	Os11g0300700, partial [Oryza sativa Japonica Group]	ZAR1_ARATH RecName: Full=Receptor protein kinase-like protein ZAR1 {ECO:0000303|PubMed:27014878}; EC=2.7.11.1 {ECO:0000305}; AltName: Full=Protein ZYGOTIC ARREST 1 {ECO:0000303|PubMed:27014878}; Flags: Precursor;	Q0IT71_ORYSJ SubName: Full=Os11g0300700 protein {ECO:0000313|EMBL:BAF28094.1}; Flags: Fragment;	--	GO:0009507,chloroplast; GO:0009570,chloroplast stroma; GO:0016021,integral component of membrane; GO:0009505,plant-type cell wall; GO:0005886,plasma membrane; GO:0090406,pollen tube; GO:0099503,secretory vesicle; GO:0005524,ATP binding; GO:0016301,kinase activity; GO:0106310,protein serine kinase activity; GO:0004674,protein serine/threonine kinase activity; GO:0046777,protein autophosphorylation…	PF00069.28:Protein kinase domain	--	--	--
Os05g0531500	48.5991	36.0811	20.2944	14.2663	Similar to cDNA%2C clone: J075118M20%2C full insert sequence.	--	--	uncharacterized protein LOC4339416 [Oryza sativa Japonica Group]	MUC70_ARATH RecName: Full=Probable hexosyltransferase MUCI70 {ECO:0000305}; EC=2.4.1.- {ECO:0000269|PubMed:30228108}; AltName: Full=Protein MUCILAGE-RELATED 70 {ECO:0000303|PubMed:30228108};	B9FLA1_ORYSJ SubName: Full=Os05g0531500 protein {ECO:0000313|EMBL:BAS95038.1};	--	GO:0005794,Golgi apparatus; GO:0000139,Golgi membrane; GO:0016021,integral component of membrane; GO:0016757,glycosyltransferase activity; GO:0080001,mucilage extrusion from seed coat; GO:0048358,mucilage pectin biosynthetic process; GO:0010246,rhamnogalacturonan I biosynthetic process; GO:0045491,xylan metabolic process; GO:0003674,molecular_function; GO:0003824,catalytic activity; GO:0016740,tr…	PF04765.16:Protein of unknown function (DUF616)	--	--	--
Os04g0650366	4.45567	2.56543	2.5803	1.30607	Similar to H0212B02.9 protein.	K20871 putative beta-1,4-xylosyltransferase IRX14 [EC:2.4.2.-] | (RefSeq) probable glucuronosyltransferase Os04g0650300 (A)	--	hypothetical protein EE612_025960 [Oryza sativa]	GT43_ORYSJ RecName: Full=Probable glucuronosyltransferase Os04g0650300; EC=2.4.-.-; AltName: Full=OsGT43B;	A0A0P0WFS1_ORYSJ RecName: Full=Glycosyltransferases {ECO:0000256|RuleBase:RU363127}; EC=2.4.-.- {ECO:0000256|RuleBase:RU363127};	Beta-1,3-glucuronyltransferase B3GAT1/SQV-8	GO:0000139,Golgi membrane; GO:0016021,integral component of membrane; GO:0015018,galactosylgalactosylxylosylprotein 3-beta-glucuronosyltransferase activity; GO:0042285,xylosyltransferase activity; GO:0005975,carbohydrate metabolic process; GO:0071555,cell wall organization; GO:0010417,glucuronoxylan biosynthetic process; GO:0009834,plant-type secondary cell wall biogenesis; GO:0003674,molecular_f…	PF03360.19:Glycosyltransferase family 43	--	--	--
Os06g0193200	0.583333	0.6919	0.765167	0.1699	Similar to Pectin methylesterase 8 (Fragment).	K01051 pectinesterase [EC:3.1.1.11] | (RefSeq) pectinesterase (A)	ko00040: Pentose and glucuronate interconversions; ko01100: Metabolic pathways	pectinesterase [Oryza sativa Japonica Group]	PME12_ARATH RecName: Full=Probable pectinesterase/pectinesterase inhibitor 12; Includes: RecName: Full=Pectinesterase inhibitor 12; AltName: Full=Pectin methylesterase inhibitor 12; Includes: RecName: Full=Pectinesterase 12; Short=PE 12; EC=3.1.1.11; AltName: Full=Pectin methylesterase 12; Short=AtPME12; Flags: Precursor;	Q0DDW8_ORYSJ SubName: Full=Os06g0193200 protein {ECO:0000313|EMBL:BAF18955.1}; SubName: Full=Putative pectin methylesterase {ECO:0000313|EMBL:BAD35273.1};	--	GO:0005576,extracellular region; GO:0045330,aspartyl esterase activity; GO:0030599,pectinesterase activity; GO:0046910,pectinesterase inhibitor activity; GO:0042545,cell wall modification; GO:0045490,pectin catabolic process; GO:0009617,response to bacterium; GO:0003674,molecular_function; GO:0003824,catalytic activity; GO:0016787,hydrolase activity; GO:0016788,hydrolase activity, acting on ester…	PF01095.22:Pectinesterase	--	--	--
Os09g0433000	4.33437	2.7264	1.16537	1.26227	Glycosyl transferase%2C family 31 protein.	K14413 beta-1,3-galactosyltransferase [EC:2.4.1.-] | (RefSeq) beta-1,3-galactosyltransferase 15 (A)	ko00513: Various types of N-glycan biosynthesis; ko01100: Metabolic pathways	beta-1,3-galactosyltransferase pvg3 [Oryza sativa Japonica Group]	B3GTH_ARATH RecName: Full=Hydroxyproline O-galactosyltransferase GALT4 {ECO:0000303|PubMed:26690932}; EC=2.4.1.- {ECO:0000269|PubMed:26690932}; AltName: Full=Beta-1,3-galactosyltransferase 17 {ECO:0000305};	A0A0P0XNF9_ORYSJ RecName: Full=Hexosyltransferase {ECO:0000256|RuleBase:RU363063}; EC=2.4.1.- {ECO:0000256|RuleBase:RU363063};	Galactosyltransferases	GO:0005794,Golgi apparatus; GO:0000139,Golgi membrane; GO:0016021,integral component of membrane; GO:0030246,carbohydrate binding; GO:0008378,galactosyltransferase activity; GO:0016757,glycosyltransferase activity; GO:1990714,hydroxyproline O-galactosyltransferase activity; GO:0010405,arabinogalactan protein metabolic process; GO:0018258,protein O-linked glycosylation via hydroxyproline; GO:00036…	PF01762.24:Galactosyltransferase	--	--	--
Os08g0450100	1.2975	1.10333	1.14813	0.369767	Similar to Pectinesterase (EC 3.1.1.11) (Fragment).	K01051 pectinesterase [EC:3.1.1.11] | (RefSeq) pectinesterase (A)	ko00040: Pentose and glucuronate interconversions; ko01100: Metabolic pathways	pectinesterase [Oryza sativa Japonica Group]	PME_PRUPE RecName: Full=Pectinesterase/pectinesterase inhibitor PPE8B; Includes: RecName: Full=Pectinesterase inhibitor PPE8B; AltName: Full=Pectin methylesterase inhibitor PPE8B; Includes: RecName: Full=Pectinesterase PPE8B; Short=PE PPE8B; EC=3.1.1.11; AltName: Full=Pectin methylesterase PPE8B; Flags: Precursor;	Q6ZLF6_ORYSJ RecName: Full=Pectinesterase {ECO:0000256|RuleBase:RU000589}; EC=3.1.1.11 {ECO:0000256|RuleBase:RU000589};	--	GO:0005576,extracellular region; GO:0045330,aspartyl esterase activity; GO:0004857,enzyme inhibitor activity; GO:0030599,pectinesterase activity; GO:0042545,cell wall modification; GO:0045490,pectin catabolic process; GO:0003674,molecular_function; GO:0003824,catalytic activity; GO:0016787,hydrolase activity; GO:0016788,hydrolase activity, acting on ester bonds; GO:0030234,enzyme regulator activi…	PF01095.22:Pectinesterase	--	--	--
Os07g0194800	38.4569	17.7916	12.9168	10.8302	Similar to galactosyltransferase/ transferase%2C transferring hexosyl groups.	K20843 hydroxyproline O-galactosyltransferase 2/3/4/5/6 [EC:2.4.1.-] | (RefSeq) probable beta-1,3-galactosyltransferase 19 (A)	--	hydroxyproline O-galactosyltransferase GALT6 [Oryza sativa Japonica Group]	B3GTJ_ARATH RecName: Full=Hydroxyproline O-galactosyltransferase GALT6 {ECO:0000303|PubMed:26690932}; EC=2.4.1.- {ECO:0000269|PubMed:26690932}; AltName: Full=Beta-1,3-galactosyltransferase 19 {ECO:0000305};	Q6ZKZ6_ORYSJ SubName: Full=Os07g0194800 protein {ECO:0000313|EMBL:BAT00459.1}; SubName: Full=cDNA clone:J023004E20, full insert sequence {ECO:0000313|EMBL:BAG94443.1};	Galactosyltransferases	GO:0005794,Golgi apparatus; GO:0000139,Golgi membrane; GO:0016021,integral component of membrane; GO:0030246,carbohydrate binding; GO:0008378,galactosyltransferase activity; GO:0016757,glycosyltransferase activity; GO:1990714,hydroxyproline O-galactosyltransferase activity; GO:0010405,arabinogalactan protein metabolic process; GO:0048354,mucilage biosynthetic process involved in seed coat develop…	PF00337.25:Galactoside-binding lectin	--	--	--
Os01g0516700	2.13693	0.901333	0.731133	0.5983	Similar to glycosyltransferase family 28 C-terminal domain containing protein.	K02563 UDP-N-acetylglucosamine--N-acetylmuramyl-(pentapeptide) pyrophosphoryl-undecaprenol N-acetylglucosamine transferase [EC:2.4.1.227] | (RefSeq) UDP-N-acetylglucosamine--N-acetylmuramyl- (pentapeptide) pyrophosphoryl-undecaprenol N-acetylglucosamine transferase (A)	ko01100: Metabolic pathways	uncharacterized protein LOC4323966 [Oryza sativa Japonica Group]	--	A0A0E0FM99_ORYNI SubName: Full=Uncharacterized protein {ECO:0000313|EnsemblPlants:ONIVA01G19680.1};	--	GO:0005886,plasma membrane; GO:0050511,undecaprenyldiphospho-muramoylpentapeptide beta-N-acetylglucosaminyltransferase activity; GO:0005975,carbohydrate metabolic process; GO:0007049,cell cycle; GO:0051301,cell division; GO:0071555,cell wall organization; GO:0030259,lipid glycosylation; GO:0008360,regulation of cell shape; GO:0003674,molecular_function; GO:0003824,catalytic activity; GO:0008194,U…	PF04101.19:Glycosyltransferase family 28 C-terminal domain	--	--	--
Os03g0276500	3482.45	1634.79	1234.85	968.056	Similar to Heat shock protein 70.	K03283 heat shock 70kDa protein 1/6/8 | (RefSeq) heat shock cognate 70 kDa protein 2 (A)	ko03040: Spliceosome; ko04141: Protein processing in endoplasmic reticulum; ko04144: Endocytosis	heat shock cognate 70 kDa protein 2 [Oryza sativa Japonica Group]	HS704_ARATH RecName: Full=Heat shock 70 kDa protein 4 {ECO:0000303|PubMed:11599561}; AltName: Full=Heat shock cognate 70 kDa protein 4 {ECO:0000303|PubMed:11402207}; AltName: Full=Heat shock cognate protein 70-4 {ECO:0000303|PubMed:11402207}; Short=AtHsc70-4 {ECO:0000303|PubMed:11402207}; AltName: Full=Heat shock protein 70-4 {ECO:0000303|PubMed:11599561}; Short=AtHsp70-4 {ECO:0000303|PubMed:1159…	A3AGK4_ORYSJ SubName: Full=Os03g0276500 protein {ECO:0000313|EMBL:BAF11626.1};	Molecular chaperones HSP70/HSC70, HSP70 superfamily	GO:0005737,cytoplasm; GO:0005829,cytosol; GO:0005794,Golgi apparatus; GO:0005739,mitochondrion; GO:0005634,nucleus; GO:0009505,plant-type cell wall; GO:0000325,plant-type vacuole; GO:0005886,plasma membrane; GO:0005524,ATP binding; GO:0016887,ATP hydrolysis activity; GO:0140662,ATP-dependent protein folding chaperone; GO:0031072,heat shock protein binding; GO:0051787,misfolded protein binding; GO…	PF00012.23:Hsp70 protein	--	--	--
Os03g0278200	3.6566	2.18027	1.4548	1.01403	NAD(P)-binding domain containing protein.	K12450 UDP-glucose 4,6-dehydratase [EC:4.2.1.76] | (RefSeq) trifunctional UDP-glucose 4,6-dehydratase/UDP-4-keto-6-deoxy-D-glucose 3,5-epimerase/UDP-4-keto-L-rhamnose-reductase RHM1 isoform X1 (A)	ko00520: Amino sugar and nucleotide sugar metabolism; ko01100: Metabolic pathways; ko01250: Biosynthesis of nucleotide sugars	trifunctional UDP-glucose 4,6-dehydratase/UDP-4-keto-6-deoxy-D-glucose 3,5-epimerase/UDP-4-keto-L-rhamnose-reductase RHM1 isoform X1 [Oryza sativa Japonica Group]	RHM1_ARATH RecName: Full=Trifunctional UDP-glucose 4,6-dehydratase/UDP-4-keto-6-deoxy-D-glucose 3,5-epimerase/UDP-4-keto-L-rhamnose-reductase RHM1 {ECO:0000305|PubMed:17190829}; AltName: Full=Protein REPRESSOR OF LRX1 1 {ECO:0000303|PubMed:18567791}; AltName: Full=Rhamnose biosynthetic enzyme 1; Short=AtRHM1; Includes: RecName: Full=UDP-glucose 4,6-dehydratase {ECO:0000305|PubMed:17190829}; EC=4.…	A0A0D9Z5E5_9ORYZ SubName: Full=Uncharacterized protein {ECO:0000313|EnsemblPlants:OGLUM03G12540.2};	Putative NAD+-dependent epimerases	GO:0005829,cytosol; GO:0005739,mitochondrion; GO:0009506,plasmodesma; GO:0008460,dTDP-glucose 4,6-dehydratase activity; GO:0016853,isomerase activity; GO:0016491,oxidoreductase activity; GO:0050377,UDP-glucose 4,6-dehydratase activity; GO:0010280,UDP-L-rhamnose synthase activity; GO:0010315,auxin export across the plasma membrane; GO:0030154,cell differentiation; GO:0071555,cell wall organization…	PF16363.8:GDP-mannose 4,6 dehydratase	--	--	--
Os06g0131700	2.8758	1.963	2.5811	0.781567	NAC transcription factor%2C Regulation of secondary wall biosynthesis	--	--	NAC domain-containing protein 43 [Oryza sativa Japonica Group]	NAC43_ARATH RecName: Full=NAC domain-containing protein 43; Short=ANAC043; AltName: Full=Protein EMBRYO DEFECTIVE 2301; AltName: Full=Protein NAC SECONDARY WALL THICKENING PROMOTING FACTOR 1;	A0A0P0WSG0_ORYSJ SubName: Full=Putative OsNAC7 protein {ECO:0000313|EMBL:BAA84803.1};	--	GO:0005634,nucleus; GO:0003677,DNA binding; GO:0003700,DNA-binding transcription factor activity; GO:0010047,fruit dehiscence; GO:0009834,plant-type secondary cell wall biogenesis; GO:0045893,positive regulation of DNA-templated transcription; GO:0003674,molecular_function; GO:0003676,nucleic acid binding; GO:0005488,binding; GO:0097159,organic cyclic compound binding; GO:1901363,heterocyclic com…	PF02365.18:No apical meristem (NAM) protein	NAC	TF	NAC
Os05g0163300	3.78467	4.22153	3.47137	1.02383	Similar to Arabinogalactan protein-like.	--	--	fasciclin-like arabinogalactan protein 11 [Oryza sativa Japonica Group]	FLA11_ARATH RecName: Full=Fasciclin-like arabinogalactan protein 11; Flags: Precursor;	Q0DKH4_ORYSJ SubName: Full=Os05g0163300 protein {ECO:0000313|EMBL:BAS92422.1}; SubName: Full=cDNA clone:001-200-A03, full insert sequence {ECO:0000313|EMBL:BAG97308.1};	--	GO:0031225,anchored component of membrane; GO:0005886,plasma membrane; GO:0009834,plant-type secondary cell wall biogenesis; GO:0008150,biological_process; GO:0009832,plant-type cell wall biogenesis; GO:0009987,cellular process; GO:0042546,cell wall biogenesis; GO:0044085,cellular component biogenesis; GO:0071554,cell wall organization or biogenesis; GO:0071669,plant-type cell wall organization o…	PF02469.25:Fasciclin domain	--	--	--
Os03g0803900	9.85477	5.21823	2.7209	2.6496	Similar to predicted protein.	K20843 hydroxyproline O-galactosyltransferase 2/3/4/5/6 [EC:2.4.1.-] | (RefSeq) probable beta-1,3-galactosyltransferase 19 (A)	--	hydroxyproline O-galactosyltransferase GALT6 [Oryza sativa Japonica Group]	B3GTJ_ARATH RecName: Full=Hydroxyproline O-galactosyltransferase GALT6 {ECO:0000303|PubMed:26690932}; EC=2.4.1.- {ECO:0000269|PubMed:26690932}; AltName: Full=Beta-1,3-galactosyltransferase 19 {ECO:0000305};	Q0DML0_ORYSJ SubName: Full=Galactosyltransferase family protein, putative, expressed {ECO:0000313|EMBL:ABF99417.1};	Galactosyltransferases	GO:0005794,Golgi apparatus; GO:0000139,Golgi membrane; GO:0016021,integral component of membrane; GO:0030246,carbohydrate binding; GO:0008378,galactosyltransferase activity; GO:0016757,glycosyltransferase activity; GO:1990714,hydroxyproline O-galactosyltransferase activity; GO:0010405,arabinogalactan protein metabolic process; GO:0048354,mucilage biosynthetic process involved in seed coat develop…	PF00337.25:Galactoside-binding lectin	--	--	--
Os10g0532000	1.09703	0.578367	0.403833	0.2874	Similar to GRAB2 protein.	--	--	NAC domain-containing protein 105 [Oryza sativa Japonica Group]	NAC37_ARATH RecName: Full=NAC domain-containing protein 37 {ECO:0000303|PubMed:15029955}; Short=ANAC037 {ECO:0000303|PubMed:15029955}; AltName: Full=Protein VASCULAR RELATED NAC-DOMAIN 1 {ECO:0000303|PubMed:16103214};	Q109C3_ORYSJ SubName: Full=No apical meristem, putative, expressed {ECO:0000313|EMBL:ABG66214.1}; SubName: Full=Os10g0532000 protein {ECO:0000313|EMBL:BAT11787.1}; SubName: Full=Secondary wall NAC transcription factor 4 {ECO:0000313|EMBL:AEO53049.1}; SubName: Full=cDNA clone:002-101-D07, full insert sequence {ECO:0000313|EMBL:BAG97680.1};	--	GO:0005634,nucleus; GO:0003700,DNA-binding transcription factor activity; GO:0043565,sequence-specific DNA binding; GO:0000976,transcription cis-regulatory region binding; GO:1990110,callus formation; GO:0071555,cell wall organization; GO:1901348,positive regulation of secondary cell wall biogenesis; GO:0006355,regulation of DNA-templated transcription; GO:0048759,xylem vessel member cell differe…	PF02365.18:No apical meristem (NAM) protein	NAC	TF	NAC
Os02g0663900	2.53177	1.16373	0.727567	0.6524	Similar to Phosphoribosyltransferase (Fragment).	--	--	FT-interacting protein 1 [Oryza sativa Japonica Group]	FTIP3_ARATH RecName: Full=FT-interacting protein 3 {ECO:0000303|PubMed:29742441}; AltName: Full=Multiple C2 domain and transmembrane region protein 3 {ECO:0000303|PubMed:29259105};	A0A0E0CPF2_9ORYZ SubName: Full=Uncharacterized protein {ECO:0000313|EnsemblPlants:OMERI02G26210.1};	--	GO:0005737,cytoplasm; GO:0005829,cytosol; GO:0005783,endoplasmic reticulum; GO:0005789,endoplasmic reticulum membrane; GO:0005768,endosome; GO:0010008,endosome membrane; GO:0000139,Golgi membrane; GO:0016021,integral component of membrane; GO:0009505,plant-type cell wall; GO:0005886,plasma membrane; GO:0009506,plasmodesma; GO:0016757,glycosyltransferase activity; GO:0046872,metal ion binding; GO:…	PF08372.13:Plant phosphoribosyltransferase C-terminal	--	--	--
Os01g0860800	270.849	138.919	90.2792	69.2875	Glycoside hydrolase%2C family 17 protein.	K19892 glucan endo-1,3-beta-glucosidase 4 [EC:3.2.1.39] | (RefSeq) glucan endo-1,3-beta-glucosidase 4 (A)	ko00500: Starch and sucrose metabolism; ko01100: Metabolic pathways	glucan endo-1,3-beta-glucosidase 14 isoform X1 [Oryza sativa Japonica Group]	E1314_ARATH RecName: Full=Glucan endo-1,3-beta-glucosidase 14; EC=3.2.1.39; AltName: Full=(1->3)-beta-glucan endohydrolase 14; Short=(1->3)-beta-glucanase 14; AltName: Full=Beta-1,3-endoglucanase 14; Short=Beta-1,3-glucanase 14; Flags: Precursor;	A0A0N7KE38_ORYSJ SubName: Full=Os01g0860800 protein {ECO:0000313|EMBL:BAF06788.1}; SubName: Full=Putative elicitor inducible beta-1,3-glucanase NtEIG-E76 {ECO:0000313|EMBL:BAD82640.1};	--	GO:0046658,anchored component of plasma membrane; GO:0005737,cytoplasm; GO:0005576,extracellular region; GO:0005634,nucleus; GO:0042973,glucan endo-1,3-beta-D-glucosidase activity; GO:0005975,carbohydrate metabolic process; GO:0071555,cell wall organization; GO:0006952,defense response; GO:0003674,molecular_function; GO:0003824,catalytic activity; GO:0004553,hydrolase activity, hydrolyzing O-glyc…	PF00332.21:Glycosyl hydrolases family 17	--	--	--
Os06g0131500	6.04367	3.0736	3.11277	1.54467	Glycoside hydrolase%2C family 17 protein.	K19891 glucan endo-1,3-beta-glucosidase 1/2/3 [EC:3.2.1.39] | (RefSeq) glucan endo-1,3-beta-glucosidase 3 isoform X1 (A)	ko00500: Starch and sucrose metabolism; ko01100: Metabolic pathways	hypothetical protein DAI22_06g020700 [Oryza sativa Japonica Group]	E1311_ARATH RecName: Full=Glucan endo-1,3-beta-glucosidase 11; EC=3.2.1.39; AltName: Full=(1->3)-beta-glucan endohydrolase 11; Short=(1->3)-beta-glucanase 11; AltName: Full=Beta-1,3-endoglucanase 11; Short=Beta-1,3-glucanase 11; Flags: Precursor;	A0A0P0WSN3_ORYSJ SubName: Full=Os06g0131500 protein {ECO:0000313|EMBL:BAS95986.1};	--	GO:0031225,anchored component of membrane; GO:0046658,anchored component of plasma membrane; GO:0005576,extracellular region; GO:0042973,glucan endo-1,3-beta-D-glucosidase activity; GO:0005975,carbohydrate metabolic process; GO:0071555,cell wall organization; GO:0006952,defense response; GO:0003674,molecular_function; GO:0003824,catalytic activity; GO:0004553,hydrolase activity, hydrolyzing O-gly…	PF00332.21:Glycosyl hydrolases family 17	--	--	--
Os05g0277000	6.6054	6.9237	5.47893	1.67727	Similar to Expansin Os-EXPA3.	K20628 expansin | (RefSeq) expansin-B16 (A)	--	expansin-A33 [Oryza sativa Japonica Group]	EXP33_ORYSJ RecName: Full=Expansin-A33; AltName: Full=Alpha-expansin-33; AltName: Full=OsEXP33; AltName: Full=OsEXPA33; Flags: Precursor;	A0A0E0PK09_ORYRU RecName: Full=Expansin {ECO:0000256|RuleBase:RU365023};	--	GO:0005576,extracellular region; GO:0016020,membrane; GO:0009653,anatomical structure morphogenesis; GO:0009664,plant-type cell wall organization; GO:0008150,biological_process; GO:0032502,developmental process; GO:0048856,anatomical structure development; GO:0009987,cellular process; GO:0016043,cellular component organization; GO:0045229,external encapsulating structure organization; GO:0071554,…	PF03330.21:Lytic transglycolase	--	--	--
Os03g0599800	837.12	573.186	406.299	211.769	UDP-arabinopyranose mutase 1%2C Reversibly glycosylated polypeptide 1%2C Cell wall synthesis%2C Plant growth and development	K13379 reversibly glycosylated polypeptide / UDP-arabinopyranose mutase [EC:2.4.1.- 5.4.99.30] | (RefSeq) UDP-arabinopyranose mutase 1 (A)	ko00520: Amino sugar and nucleotide sugar metabolism; ko01100: Metabolic pathways; ko01250: Biosynthesis of nucleotide sugars	uDP-arabinopyranose mutase 1 [Oryza sativa Japonica Group]	RGP1_ORYSJ RecName: Full=UDP-arabinopyranose mutase 1 {ECO:0000303|PubMed:17182701}; Short=OsUAM1 {ECO:0000303|PubMed:17182701}; EC=5.4.99.30 {ECO:0000269|PubMed:17182701, ECO:0000269|PubMed:20057139, ECO:0000269|PubMed:20149347}; AltName: Full=Reversibly glycosylated polypeptide 1 {ECO:0000303|PubMed:17182701}; AltName: Full=UDP-L-arabinose mutase 1 {ECO:0000305};	A0A0E0NXX5_ORYRU RecName: Full=UDP-arabinopyranose mutase {ECO:0000256|ARBA:ARBA00012805, ECO:0000256|PIRNR:PIRNR016429}; EC=5.4.99.30 {ECO:0000256|ARBA:ARBA00012805, ECO:0000256|PIRNR:PIRNR016429};	--	GO:0005829,cytosol; GO:0005794,Golgi apparatus; GO:0016866,intramolecular transferase activity; GO:0052691,UDP-arabinopyranose mutase activity; GO:0071555,cell wall organization; GO:0009832,plant-type cell wall biogenesis; GO:0033356,UDP-L-arabinose metabolic process; GO:0003674,molecular_function; GO:0003824,catalytic activity; GO:0016853,isomerase activity; GO:0008150,biological_process; GO:000…	PF03214.16:Reversibly glycosylated polypeptide	--	--	--
Os08g0101900	5.33873	1.8546	0.7536	1.33587	UPF0497 membrane protein 2.	--	--	hypothetical protein EE612_041612, partial [Oryza sativa]	CASP2_ORYSJ RecName: Full=Casparian strip membrane protein 2; Short=OsCASP2;	A0A0P0XAV8_ORYSJ RecName: Full=CASP-like protein {ECO:0000256|RuleBase:RU361233}; Flags: Fragment;	--	GO:0048226,Casparian strip; GO:0016021,integral component of membrane; GO:0005886,plasma membrane; GO:0051539,4 iron, 4 sulfur cluster binding; GO:0042545,cell wall modification; GO:0007043,cell-cell junction assembly; GO:0003674,molecular_function; GO:0005488,binding; GO:0051536,iron-sulfur cluster binding; GO:0051540,metal cluster binding; GO:0008150,biological_process; GO:0009987,cellular proc…	PF04535.15:Casparian strip membrane protein domain	--	--	--
Os09g0572500	1.07647	0.812133	0.452	0.268067	Rice ortholog of cellulose synthase like A12 (CslA12)	K13680 beta-mannan synthase [EC:2.4.1.32] | (RefSeq) probable mannan synthase 9 (A)	--	hypothetical protein EE612_049621 [Oryza sativa]	CSLA2_ARATH RecName: Full=Glucomannan 4-beta-mannosyltransferase 2 {ECO:0000305}; EC=2.4.1.32 {ECO:0000269|PubMed:15647349}; AltName: Full=Cellulose synthase-like protein A2 {ECO:0000303|PubMed:11027699}; Short=AtCslA2 {ECO:0000303|PubMed:11027699}; AltName: Full=Glucomannan synthase {ECO:0000305}; AltName: Full=Mannan synthase 2 {ECO:0000305};	Q0IZF3_ORYSJ SubName: Full=Os09g0572500 protein {ECO:0000313|EMBL:BAT09541.1}; SubName: Full=cDNA clone:002-131-E08, full insert sequence {ECO:0000313|EMBL:BAG98112.1};	--	GO:0005794,Golgi apparatus; GO:0005797,Golgi medial cisterna; GO:0000139,Golgi membrane; GO:0016021,integral component of membrane; GO:0047259,glucomannan 4-beta-mannosyltransferase activity; GO:0016757,glycosyltransferase activity; GO:0051753,mannan synthase activity; GO:0071555,cell wall organization; GO:0010192,mucilage biosynthetic process; GO:0048359,mucilage metabolic process involved in se…	PF13632.9:Glycosyl transferase family group 2	--	--	--
Os03g0720800	19.7322	12.6868	6.26243	4.81167	Similar to MYB transcription factor R2R3 type.	K09422 transcription factor MYB, plant | (RefSeq) transcriptional activator Myb (A)	--	transcription factor MYB52 [Oryza sativa Japonica Group]	MYB52_ARATH RecName: Full=Transcription factor MYB52 {ECO:0000303|PubMed:9839469}; AltName: Full=Myb-related protein 52 {ECO:0000303|PubMed:9839469}; Short=AtMYB52 {ECO:0000303|PubMed:9839469}; AltName: Full=Protein ABA-HYPERSENSITIVE 1 {ECO:0000303|PubMed:21399993};	Q6ASV1_ORYSJ SubName: Full=Os03g0720800 protein {ECO:0000313|EMBL:BAF13015.1}; SubName: Full=Putative Myb-like DNA-binding protein {ECO:0000313|EMBL:AAT77852.1};	Transcription factor, Myb superfamily	GO:0005634,nucleus; GO:0003700,DNA-binding transcription factor activity; GO:0000981,DNA-binding transcription factor activity, RNA polymerase II-specific; GO:0000978,RNA polymerase II cis-regulatory region sequence-specific DNA binding; GO:0000976,transcription cis-regulatory region binding; GO:0071555,cell wall organization; GO:1901347,negative regulation of secondary cell wall biogenesis; GO:0…	PF00249.34:Myb-like DNA-binding domain	MYB	TF	MYB->MYB
novel.347	6.00187	1.8099	0.639867	1.4439	--	K08235 xyloglucan:xyloglucosyl transferase [EC:2.4.1.207] | (RefSeq) probable xyloglucan endotransglucosylase/hydrolase protein 26 (A)	--	probable xyloglucan endotransglucosylase/hydrolase protein 26 [Oryza sativa Japonica Group]	XTH26_ARATH RecName: Full=Probable xyloglucan endotransglucosylase/hydrolase protein 26; Short=At-XTH26; Short=XTH-26; EC=2.4.1.207; Flags: Precursor;	Q0E219_ORYSJ RecName: Full=Xyloglucan endotransglucosylase/hydrolase {ECO:0000256|RuleBase:RU361120}; EC=2.4.1.207 {ECO:0000256|RuleBase:RU361120};	--	GO:0048046,apoplast; GO:0004553,hydrolase activity, hydrolyzing O-glycosyl compounds; GO:0030247,polysaccharide binding; GO:0016762,xyloglucan:xyloglucosyl transferase activity; GO:0042546,cell wall biogenesis; GO:0071555,cell wall organization; GO:0010411,xyloglucan metabolic process; GO:0003674,molecular_function; GO:0003824,catalytic activity; GO:0016787,hydrolase activity; GO:0016798,hydrolas…	PF00722.24:Glycosyl hydrolases family 16	--	--	--
Os10g0497700	12.276	9.51053	4.37187	2.9512	COBRA-like protein%2C Drought resistance	--	--	COBRA-like protein 4 [Oryza sativa Japonica Group]	COBL4_ORYSJ RecName: Full=COBRA-like protein 4; AltName: Full=Protein BRITTLE CULM1-like 9; Flags: Precursor;	A0A0E0EZH4_9ORYZ RecName: Full=COBRA-like protein {ECO:0000256|PIRNR:PIRNR038122};	--	GO:0046658,anchored component of plasma membrane; GO:0010215,cellulose microfibril organization; GO:0052324,plant-type cell wall cellulose biosynthetic process; GO:0008150,biological_process; GO:0009664,plant-type cell wall organization; GO:0009832,plant-type cell wall biogenesis; GO:0009987,cellular process; GO:0016043,cellular component organization; GO:0022607,cellular component assembly; GO:0…	PF04833.18:COBRA-like protein	--	--	--
Os01g0294700	53.8477	37.3629	23.1942	12.8626	Haem peroxidase%2C plant/fungal/bacterial family protein.	K00430 peroxidase [EC:1.11.1.7] | (RefSeq) peroxidase 2 (A)	ko00940: Phenylpropanoid biosynthesis; ko01100: Metabolic pathways; ko01110: Biosynthesis of secondary metabolites	peroxidase 2 [Oryza sativa Japonica Group]	PER2_MAIZE RecName: Full=Peroxidase 2; EC=1.11.1.7; AltName: Full=Plasma membrane-bound peroxidase 2; Short=pmPOX2; Flags: Precursor;	Q9FYP0_ORYSJ RecName: Full=Peroxidase {ECO:0000256|RuleBase:RU362060}; EC=1.11.1.7 {ECO:0000256|RuleBase:RU362060};	--	GO:0005576,extracellular region; GO:0009505,plant-type cell wall; GO:0020037,heme binding; GO:0046872,metal ion binding; GO:0004601,peroxidase activity; GO:0032922,circadian regulation of gene expression; GO:0097167,circadian regulation of translation; GO:0042744,hydrogen peroxide catabolic process; GO:0042752,regulation of circadian rhythm; GO:0006979,response to oxidative stress; GO:0003674,mol…	PF00141.26:Peroxidase	--	--	--
Os06g0521500	20.9993	6.87847	3.0045	5.00243	Haem peroxidase family protein.	K00430 peroxidase [EC:1.11.1.7] | (RefSeq) peroxidase 2-like (A)	ko00940: Phenylpropanoid biosynthesis; ko01100: Metabolic pathways; ko01110: Biosynthesis of secondary metabolites	peroxidase 2-like [Oryza sativa Japonica Group]	PER36_ARATH RecName: Full=Peroxidase 36; Short=Atperox P36; EC=1.11.1.7; Flags: Precursor;	Q5Z9B2_ORYSJ RecName: Full=Peroxidase {ECO:0000256|RuleBase:RU362060}; EC=1.11.1.7 {ECO:0000256|RuleBase:RU362060};	--	GO:0005576,extracellular region; GO:0009505,plant-type cell wall; GO:0020037,heme binding; GO:0046872,metal ion binding; GO:0004601,peroxidase activity; GO:0044347,cell wall polysaccharide catabolic process; GO:0042744,hydrogen peroxide catabolic process; GO:0080001,mucilage extrusion from seed coat; GO:0009827,plant-type cell wall modification; GO:0006979,response to oxidative stress; GO:0003674…	PF00141.26:Peroxidase	--	--	--
Os04g0371200	1.3472	0.127633	0.0168333	0.312533	Similar to OSIGBa0134J07.8 protein.	K13436 pto-interacting protein 1 [EC:2.7.11.1] | (RefSeq) PTI1-like tyrosine-protein kinase 1 (A)	ko04626: Plant-pathogen interaction	Os04g0371200 [Oryza sativa Japonica Group]	WAKLA_ARATH RecName: Full=Wall-associated receptor kinase-like 1; EC=2.7.11.-; Flags: Precursor;	A0A0P0W9R0_ORYSJ SubName: Full=Os04g0371200 protein {ECO:0000313|EMBL:BAS88818.1};	--	GO:0016021,integral component of membrane; GO:0009505,plant-type cell wall; GO:0005886,plasma membrane; GO:0005524,ATP binding; GO:0030247,polysaccharide binding; GO:0106310,protein serine kinase activity; GO:0004674,protein serine/threonine kinase activity; GO:0007166,cell surface receptor signaling pathway; GO:0006468,protein phosphorylation; GO:0000166,nucleotide binding; GO:0003674,molecular_…	PF00069.28:Protein kinase domain	--	--	--
Os01g0726100	2.4501	1.54133	0.985567	0.563733	Pollen Ole e 1 allergen and extensin domain containing protein.	--	--	non-classical arabinogalactan protein 30 [Oryza sativa Japonica Group]	AGP31_ARATH RecName: Full=Non-classical arabinogalactan protein 31 {ECO:0000303|PubMed:17885091}; AltName: Full=Hydroxyproline-rich arabinogalactan protein 31 {ECO:0000305}; Flags: Precursor;	Q8S154_ORYSJ SubName: Full=Os01g0726100 protein {ECO:0000313|EMBL:BAS74127.1}; SubName: Full=cDNA clone:002-104-A05, full insert sequence {ECO:0000313|EMBL:BAG89026.1};	--	GO:0071944,cell periphery; GO:0005576,extracellular region; GO:0009505,plant-type cell wall; GO:0005886,plasma membrane; GO:0009506,plasmodesma; GO:0009753,response to jasmonic acid; GO:0008150,biological_process; GO:0009719,response to endogenous stimulus; GO:0009725,response to hormone; GO:0010033,response to organic substance; GO:0033993,response to lipid; GO:0042221,response to chemical; GO:0…	PF01190.20:Pollen protein Ole e 1 like	--	--	--
Os06g0185400	6.6309	2.82827	1.23227	1.4981	Conserved hypothetical protein.	K13379 reversibly glycosylated polypeptide / UDP-arabinopyranose mutase [EC:2.4.1.- 5.4.99.30] | (RefSeq) UDP-arabinopyranose mutase 3 (A)	ko00520: Amino sugar and nucleotide sugar metabolism; ko01100: Metabolic pathways; ko01250: Biosynthesis of nucleotide sugars	Os06g0185400, partial [Oryza sativa Japonica Group]	RGP3_ORYSJ RecName: Full=UDP-arabinopyranose mutase 3 {ECO:0000303|PubMed:17182701}; Short=OsUAM3 {ECO:0000303|PubMed:17182701}; EC=5.4.99.30 {ECO:0000269|PubMed:17182701, ECO:0000269|PubMed:20057139, ECO:0000269|PubMed:20149347}; AltName: Full=Reversibly glycosylated polypeptide 3 {ECO:0000303|PubMed:17182701}; AltName: Full=UDP-L-arabinose mutase 3 {ECO:0000305};	A0A0P0WTW8_ORYSJ SubName: Full=Os06g0185400 protein {ECO:0000313|EMBL:BAS96509.1}; Flags: Fragment;	--	GO:0005829,cytosol; GO:0005794,Golgi apparatus; GO:0016866,intramolecular transferase activity; GO:0052691,UDP-arabinopyranose mutase activity; GO:0071555,cell wall organization; GO:0009832,plant-type cell wall biogenesis; GO:0033356,UDP-L-arabinose metabolic process; GO:0003674,molecular_function; GO:0003824,catalytic activity; GO:0016853,isomerase activity; GO:0008150,biological_process; GO:000…	PF03214.16:Reversibly glycosylated polypeptide	--	--	--
Os01g0134850	0.8433	0.897367	0.7709	0.190467	Hypothetical protein.	--	--	Os01g0134800, partial [Oryza sativa Japonica Group]	XYN3_ARATH RecName: Full=Endo-1,4-beta-xylanase 3 {ECO:0000303|PubMed:12154138}; Short=AtXyn3 {ECO:0000303|PubMed:12154138}; Short=Xylan endohydrolase 3 {ECO:0000303|PubMed:12154138}; Short=Xylanase 3 {ECO:0000303|PubMed:12154138}; EC=3.2.1.8 {ECO:0000255|PROSITE-ProRule:PRU01096};	Q0JQW8_ORYSJ SubName: Full=Os01g0134800 protein {ECO:0000313|EMBL:BAS70252.1}; Flags: Fragment;	--	GO:0110165,cellular anatomical entity; GO:0031176,endo-1,4-beta-xylanase activity; GO:0045493,xylan catabolic process; GO:0003674,molecular_function; GO:0003824,catalytic activity; GO:0004553,hydrolase activity, hydrolyzing O-glycosyl compounds; GO:0016787,hydrolase activity; GO:0016798,hydrolase activity, acting on glycosyl bonds; GO:0097599,xylanase activity; GO:0000272,polysaccharide catabolic…	PF00331.23:Glycosyl hydrolase family 10	--	--	--
Os08g0160500	35.8281	22.1271	15.8349	7.8812	MLG (mixed-linkage glucan) synthase%2C Biosynthesis of MLG (cell wall polysaccharide)	K20923 mixed-linked glucan synthase [EC:2.4.1.-] | (RefSeq) probable mixed-linked glucan synthase 6 (A)	--	probable mixed-linked glucan synthase 6 [Oryza sativa Japonica Group]	CSLF6_ORYSJ RecName: Full=Probable mixed-linked glucan synthase 6; EC=2.4.1.-; AltName: Full=1,3;1,4-beta-D-glucan synthase 6; AltName: Full=Cellulose synthase-like protein F6; AltName: Full=OsCslF6;	I1QFV7_ORYGL SubName: Full=Uncharacterized protein {ECO:0000313|EnsemblPlants:ORGLA08G0030800.1};	--	GO:0000139,Golgi membrane; GO:0016021,integral component of membrane; GO:0005886,plasma membrane; GO:0016760,cellulose synthase (UDP-forming) activity; GO:0051753,mannan synthase activity; GO:0071555,cell wall organization; GO:0030244,cellulose biosynthetic process; GO:0009833,plant-type primary cell wall biogenesis; GO:0003674,molecular_function; GO:0003824,catalytic activity; GO:0008194,UDP-gly…	PF03552.17:Cellulose synthase	--	--	--
Os06g0234600	1.6423	1.35923	1.257	0.358533	Domain of unknown function DUF231%2C plant domain containing protein.	K23877 xyloglucan O-acetyltransferase | (RefSeq) protein ALTERED XYLOGLUCAN 4-like isoform X1 (A)	--	Os06g0234600, partial [Oryza sativa Japonica Group]	XGAT3_POPTR RecName: Full=Xyloglucan O-acetyltransferase 3 {ECO:0000303|PubMed:30083810}; Short=PtrXGOAT3 {ECO:0000303|PubMed:30083810}; EC=2.3.1.- {ECO:0000269|PubMed:30083810};	A0A0P0WV15_ORYSJ SubName: Full=Os06g0234600 protein {ECO:0000313|EMBL:BAS96943.1}; Flags: Fragment;	--	GO:0005794,Golgi apparatus; GO:0000139,Golgi membrane; GO:0016021,integral component of membrane; GO:0016413,O-acetyltransferase activity; GO:1990538,xylan O-acetyltransferase activity; GO:1990937,xylan acetylation; GO:0003674,molecular_function; GO:0003824,catalytic activity; GO:0008374,O-acyltransferase activity; GO:0016407,acetyltransferase activity; GO:0016740,transferase activity; GO:0016746…	PF13839.9:GDSL/SGNH-like Acyl-Esterase family found in Pmr5 and Cas1p	--	--	--
Os01g0769700	45.8795	27.3038	18.0128	9.9586	Receptor-like kinase%2C Control of reproductive growth and development%2C Repression of cell death	K13430 serine/threonine-protein kinase PBS1 [EC:2.7.11.1] | (RefSeq) serine/threonine-protein kinase CDL1 isoform X1 (A)	ko04626: Plant-pathogen interaction	receptor-like protein kinase FERONIA [Oryza sativa Japonica Group]	FERON_ARATH RecName: Full=Receptor-like protein kinase FERONIA; EC=2.7.11.1; AltName: Full=Protein SIRENE; Flags: Precursor;	B9ET78_ORYSJ SubName: Full=Os01g0769700 protein {ECO:0000313|EMBL:BAF06286.1};	Serine/threonine protein kinase	GO:0043680,filiform apparatus; GO:0016021,integral component of membrane; GO:0005886,plasma membrane; GO:0009506,plasmodesma; GO:0005524,ATP binding; GO:0004672,protein kinase activity; GO:0106310,protein serine kinase activity; GO:0004674,protein serine/threonine kinase activity; GO:0004714,transmembrane receptor protein tyrosine kinase activity; GO:0009738,abscisic acid-activated signaling path…	PF07714.20:Protein tyrosine and serine/threonine kinase	--	--	--
Os04g0618700	34.4131	18.097	13.6746	7.38713	Ortholog of Arabidopsis FLS2%2C flg22 (peptide derived from the bacterial flagellin N-terminus ) receptor%2C Immune response%2C Resistance against A. avenae	K13420 LRR receptor-like serine/threonine-protein kinase FLS2 [EC:2.7.11.1] | (RefSeq) LRR receptor-like serine/threonine-protein kinase FLS2 (A)	ko04016: MAPK signaling pathway - plant; ko04626: Plant-pathogen interaction	LRR receptor-like serine/threonine-protein kinase FLS2 [Oryza sativa Japonica Group]	FLS2_ORYSJ RecName: Full=LRR receptor-like serine/threonine-protein kinase FLS2 {ECO:0000305}; EC=2.7.11.1 {ECO:0000305}; AltName: Full=Protein FLAGELLIN-SENSING 2 homolog {ECO:0000305}; Short=OsFLS2 {ECO:0000303|PubMed:18986259}; AltName: Full=Protein FLAGELLIN-SENSITIVE 2 homolog {ECO:0000305}; Flags: Precursor;	Q25AQ0_ORYSA SubName: Full=H0313F03.16 protein {ECO:0000313|EMBL:CAH68341.1};	--	GO:0005768,endosome; GO:0016021,integral component of membrane; GO:0005886,plasma membrane; GO:0005524,ATP binding; GO:0042802,identical protein binding; GO:0106310,protein serine kinase activity; GO:0004674,protein serine/threonine kinase activity; GO:0052544,defense response by callose deposition in cell wall; GO:0042742,defense response to bacterium; GO:0016045,detection of bacterium; GO:00064…	PF13855.9:Leucine rich repeat	--	--	--
Os06g0681600	6.6584	5.93837	2.5503	1.41633	Haem peroxidase family protein.	K00430 peroxidase [EC:1.11.1.7] | (RefSeq) peroxidase 3 (A)	ko00940: Phenylpropanoid biosynthesis; ko01100: Metabolic pathways; ko01110: Biosynthesis of secondary metabolites	hypothetical protein EE612_036084 [Oryza sativa]	PER3_ARATH RecName: Full=Peroxidase 3; Short=Atperox P3; EC=1.11.1.7; AltName: Full=ATPRC; AltName: Full=RCI3A; AltName: Full=Rare cold-inducible protein; Flags: Precursor;	A0A0P0X0C8_ORYSJ SubName: Full=Os06g0681600 protein {ECO:0000313|EMBL:BAS99154.1};	--	GO:0005783,endoplasmic reticulum; GO:0005576,extracellular region; GO:0009505,plant-type cell wall; GO:0020037,heme binding; GO:0046872,metal ion binding; GO:0004601,peroxidase activity; GO:0042744,hydrogen peroxide catabolic process; GO:0042538,hyperosmotic salinity response; GO:0009409,response to cold; GO:0009269,response to desiccation; GO:0006979,response to oxidative stress; GO:0003674,mole…	PF00141.26:Peroxidase	--	--	--
Os05g0178300	24.2215	23.4154	10.96	5.10517	Similar to Cadmium tolerant 1.	--	--	hypothetical protein DAI22_05g055500 [Oryza sativa Japonica Group]	CDT5_ORYSI RecName: Full=Protein CADMIUM TOLERANCE 5 {ECO:0000305}; Short=Cd tolerant 5 {ECO:0000305}; Short=OsCDT5 {ECO:0000305};	I1PSX0_ORYGL SubName: Full=Uncharacterized protein {ECO:0000313|EnsemblPlants:ORGLA05G0046800.1};	--	GO:0005576,extracellular region; GO:0016021,integral component of membrane; GO:0009505,plant-type cell wall; GO:0005886,plasma membrane; GO:0046872,metal ion binding; GO:0140487,metal ion sequestering activity; GO:1990748,cellular detoxification; GO:0071585,detoxification of cadmium ion; GO:0010273,detoxification of copper ion; GO:0003674,molecular_function; GO:0005488,binding; GO:0043167,ion bin…	--	--	--	--
Os02g0208500	4.74377	2.14567	1.94547	0.947833	Conserved hypothetical protein.	--	--	RecName: Full=Protein CADMIUM TOLERANCE 4; Short=Cd tolerant 4; Short=OsCDT4 [Oryza sativa Japonica Group]	CDT4_ORYSJ RecName: Full=Protein CADMIUM TOLERANCE 4 {ECO:0000303|PubMed:19017626}; Short=Cd tolerant 4 {ECO:0000303|PubMed:19017626}; Short=OsCDT4 {ECO:0000303|PubMed:19017626};	A0A0D3F296_9ORYZ RecName: Full=CYSTM domain-containing protein {ECO:0000259|Pfam:PF12734};	--	GO:0005576,extracellular region; GO:0016021,integral component of membrane; GO:0009505,plant-type cell wall; GO:0005886,plasma membrane; GO:0046872,metal ion binding; GO:0140487,metal ion sequestering activity; GO:0055079,aluminum ion homeostasis; GO:1990748,cellular detoxification; GO:0071585,detoxification of cadmium ion; GO:0010273,detoxification of copper ion; GO:0010044,response to aluminum …	PF12734.10:Cysteine-rich TM module stress tolerance	--	--	--
novel.1336	0.875067	0.4203	0.311433	0.1729	--	K00430 peroxidase [EC:1.11.1.7] | (RefSeq) peroxidase 1-like (A)	ko00940: Phenylpropanoid biosynthesis; ko01100: Metabolic pathways; ko01110: Biosynthesis of secondary metabolites	peroxidase 1-like [Oryza sativa Japonica Group]	PER1_ORYSJ RecName: Full=Peroxidase 1; EC=1.11.1.7; Flags: Precursor;	A0A8J8XJE8_ORYSJ RecName: Full=Peroxidase {ECO:0000256|RuleBase:RU362060}; EC=1.11.1.7 {ECO:0000256|RuleBase:RU362060};	--	GO:0005576,extracellular region; GO:0009505,plant-type cell wall; GO:0020037,heme binding; GO:0046872,metal ion binding; GO:0004601,peroxidase activity; GO:0042744,hydrogen peroxide catabolic process; GO:0006979,response to oxidative stress; GO:0003674,molecular_function; GO:0005488,binding; GO:0046906,tetrapyrrole binding; GO:0097159,organic cyclic compound binding; GO:1901363,heterocyclic compo…	PF00141.26:Peroxidase	--	--	--
Os06g0207500	10.6181	5.1289	4.02887	2.0933	Hypothetical conserved gene.	K23877 xyloglucan O-acetyltransferase | (RefSeq) protein ALTERED XYLOGLUCAN 4 (A)	--	protein trichome birefringence-like 1 [Oryza sativa Japonica Group]	TBR_ARATH RecName: Full=Protein trichome birefringence;	Q69T67_ORYSJ SubName: Full=Lustrin A-like {ECO:0000313|EMBL:BAD35885.1};	--	GO:0005768,endosome; GO:0005794,Golgi apparatus; GO:0016021,integral component of membrane; GO:0005802,trans-Golgi network; GO:0016413,O-acetyltransferase activity; GO:0030244,cellulose biosynthetic process; GO:0045489,pectin biosynthetic process; GO:0009827,plant-type cell wall modification; GO:0003674,molecular_function; GO:0003824,catalytic activity; GO:0008374,O-acyltransferase activity; GO:0…	PF13839.9:GDSL/SGNH-like Acyl-Esterase family found in Pmr5 and Cas1p	--	--	--
Os02g0739400	157.213	75.9605	41.6939	30.4613	Similar to Avr9/Cf-9 rapidly elicited protein 231 precursor.	K20893 probable galacturonosyltransferase-like 1 [EC:2.4.1.-] | (RefSeq) probable galacturonosyltransferase-like 1 (A)	--	probable galacturonosyltransferase-like 9 [Oryza sativa Japonica Group]	GATL9_ARATH RecName: Full=Probable galacturonosyltransferase-like 9; EC=2.4.1.-; AltName: Full=Like glycosyl transferase 8;	Q0DXQ7_ORYSJ RecName: Full=Hexosyltransferase {ECO:0000256|RuleBase:RU362027}; EC=2.4.1.- {ECO:0000256|RuleBase:RU362027};	--	GO:0005794,Golgi apparatus; GO:0000139,Golgi membrane; GO:0016021,integral component of membrane; GO:0047262,polygalacturonate 4-alpha-galacturonosyltransferase activity; GO:0071555,cell wall organization; GO:0045489,pectin biosynthetic process; GO:0003674,molecular_function; GO:0003824,catalytic activity; GO:0008194,UDP-glycosyltransferase activity; GO:0016740,transferase activity; GO:0016757,gl…	PF01501.23:Glycosyl transferase family 8	--	--	--
Os03g0301200	60.5214	26.8249	13.5474	11.3256	COBRA-Like (COBL) family protein%2C Glycosyl-phosphatidyl inositol (GPI)-anchor protein%2C Regulation of stomatal development	--	--	COBRA-like protein 7 [Oryza sativa Japonica Group]	COBL7_ARATH RecName: Full=COBRA-like protein 7; Flags: Precursor;	Q10MP1_ORYSJ SubName: Full=COBRA-like protein 7, putative, expressed {ECO:0000313|EMBL:ABF95484.1}; SubName: Full=Os03g0301200 protein {ECO:0000313|EMBL:BAS83769.1};	--	GO:0031225,anchored component of membrane; GO:0046658,anchored component of plasma membrane; GO:0005768,endosome; GO:0005794,Golgi apparatus; GO:0009506,plasmodesma; GO:0005802,trans-Golgi network; GO:0010215,cellulose microfibril organization; GO:0008150,biological_process; GO:0009664,plant-type cell wall organization; GO:0009832,plant-type cell wall biogenesis; GO:0009987,cellular process; GO:0…	PF04833.18:COBRA-like protein	--	--	--
Os08g0103900	2.45307	1.97127	1.3688	0.458967	NAC transcription factor%2C Regulation of cellulose synthesis%2C Regulation of secondary wall biosynthesis	--	--	NAC domain-containing protein 105 [Oryza sativa Japonica Group]	NAC30_ARATH RecName: Full=NAC domain-containing protein 30 {ECO:0000303|PubMed:15029955}; Short=ANAC030 {ECO:0000303|PubMed:15029955}; AltName: Full=Protein VASCULAR RELATED NAC-DOMAIN 7 {ECO:0000303|PubMed:16103214};	Q69U51_ORYSJ SubName: Full=Os08g0103900 protein {ECO:0000313|EMBL:BAT03426.1}; SubName: Full=Secondary wall NAC transcription factor 3 {ECO:0000313|EMBL:AEO53048.1}; SubName: Full=cDNA clone:002-168-H04, full insert sequence {ECO:0000313|EMBL:BAG98994.1};	--	GO:0005634,nucleus; GO:0003700,DNA-binding transcription factor activity; GO:0042802,identical protein binding; GO:0046982,protein heterodimerization activity; GO:0042803,protein homodimerization activity; GO:0043565,sequence-specific DNA binding; GO:0000976,transcription cis-regulatory region binding; GO:0071555,cell wall organization; GO:0071365,cellular response to auxin stimulus; GO:0050832,d…	PF02365.18:No apical meristem (NAM) protein	NAC	TF	NAC
Os04g0460400	1.80977	1.7612	1.52223	0.3171	Uncharacterised protein family UPF0497%2C trans-membrane plant subgroup domain containing protein.	--	--	hypothetical protein EE612_023753, partial [Oryza sativa]	CASP1_ORYRU RecName: Full=Casparian strip membrane protein 1; Short=OrCASP1;	A0A0P0WB66_ORYSJ RecName: Full=CASP-like protein {ECO:0000256|RuleBase:RU361233}; Flags: Fragment;	--	GO:0016021,integral component of membrane; GO:0005886,plasma membrane; GO:0071555,cell wall organization; GO:0008150,biological_process; GO:0009987,cellular process; GO:0016043,cellular component organization; GO:0045229,external encapsulating structure organization; GO:0071554,cell wall organization or biogenesis; GO:0071840,cellular component organization or biogenesis; GO:0005575,cellular_comp…	PF04535.15:Casparian strip membrane protein domain	--	--	--
Os05g0318600	0.322867	0.204833	0.113667	0.0534	Similar to FERONIA receptor-like kinase.	K13430 serine/threonine-protein kinase PBS1 [EC:2.7.11.1] | (RefSeq) serine/threonine-protein kinase CDL1 isoform X1 (A)	ko04626: Plant-pathogen interaction	hypothetical protein EE612_028631 [Oryza sativa]	FERON_ARATH RecName: Full=Receptor-like protein kinase FERONIA; EC=2.7.11.1; AltName: Full=Protein SIRENE; Flags: Precursor;	A0A0E0PKP4_ORYRU RecName: Full=Protein kinase domain-containing protein {ECO:0000259|PROSITE:PS50011};	Serine/threonine protein kinase	GO:0043680,filiform apparatus; GO:0016021,integral component of membrane; GO:0005886,plasma membrane; GO:0009506,plasmodesma; GO:0005524,ATP binding; GO:0004672,protein kinase activity; GO:0106310,protein serine kinase activity; GO:0004674,protein serine/threonine kinase activity; GO:0004714,transmembrane receptor protein tyrosine kinase activity; GO:0009738,abscisic acid-activated signaling path…	PF07714.20:Protein tyrosine and serine/threonine kinase	--	--	--
Os10g0508000	0.472167	0.1646	0.201067	0.0777333	Similar to C-terminal peptide-binding protein 1.	K00423 L-ascorbate oxidase [EC:1.10.3.3] | (RefSeq) L-ascorbate oxidase homolog (A)	ko00053: Ascorbate and aldarate metabolism; ko01100: Metabolic pathways	Os10g0508000 [Oryza sativa Japonica Group]	SKU5_ARATH RecName: Full=Monocopper oxidase-like protein SKU5; AltName: Full=Skewed roots; Flags: Precursor;	A0A0P0XW31_ORYSJ SubName: Full=Os10g0508000 protein {ECO:0000313|EMBL:BAT11590.1};	Multicopper oxidases	GO:0031225,anchored component of membrane; GO:0046658,anchored component of plasma membrane; GO:0048046,apoplast; GO:0005829,cytosol; GO:0009505,plant-type cell wall; GO:0000325,plant-type vacuole; GO:0005886,plasma membrane; GO:0009506,plasmodesma; GO:0005507,copper ion binding; GO:0016491,oxidoreductase activity; GO:0009932,cell tip growth; GO:0003674,molecular_function; GO:0005488,binding; GO:…	PF00394.25:Multicopper oxidase	--	--	--
Os06g0192400	6.80913	5.5891	0.876167	1.1172	Glycosyl transferase%2C family 31 protein.	K20843 hydroxyproline O-galactosyltransferase 2/3/4/5/6 [EC:2.4.1.-] | (RefSeq) probable beta-1,3-galactosyltransferase 16 (A)	--	hydroxyproline O-galactosyltransferase GALT3 [Oryza sativa Japonica Group]	B3GTG_ARATH RecName: Full=Hydroxyproline O-galactosyltransferase GALT3 {ECO:0000303|PubMed:26690932}; EC=2.4.1.- {ECO:0000269|PubMed:26690932}; AltName: Full=Beta-1,3-galactosyltransferase 16 {ECO:0000305};	Q69TI8_ORYSJ RecName: Full=Hexosyltransferase {ECO:0000256|RuleBase:RU363063}; EC=2.4.1.- {ECO:0000256|RuleBase:RU363063};	Galactosyltransferases	GO:0005794,Golgi apparatus; GO:0000139,Golgi membrane; GO:0016021,integral component of membrane; GO:0030246,carbohydrate binding; GO:0008378,galactosyltransferase activity; GO:0016757,glycosyltransferase activity; GO:1990714,hydroxyproline O-galactosyltransferase activity; GO:0010405,arabinogalactan protein metabolic process; GO:0048354,mucilage biosynthetic process involved in seed coat develop…	PF01762.24:Galactosyltransferase	--	--	--
Os04g0604300	15.2038	8.7037	5.25787	2.47243	Similar to Xyloglucan endotransglucosylase/hydrolase protein 24 precursor (EC 2.4.1.207) (At-XTH24) (XTH-24) (Meristem protein 5) (MERI-5 protein) (MERI5 protein) (Endo-xyloglucan transferase) (Xyloglucan endo-1%2C4-beta-D-glucanase).	K08235 xyloglucan:xyloglucosyl transferase [EC:2.4.1.207] | (RefSeq) xyloglucan endotransglucosylase/hydrolase protein 24 (A)	--	xyloglucan endotransglucosylase/hydrolase protein 24 [Oryza sativa Japonica Group]	XTH24_ARATH RecName: Full=Xyloglucan endotransglucosylase/hydrolase protein 24; Short=At-XTH24; Short=XTH-24; EC=2.4.1.207; AltName: Full=Endo-xyloglucan transferase; AltName: Full=Meristem protein 5; Short=MERI-5 protein; Short=MERI5 protein; AltName: Full=Xyloglucan endo-1,4-beta-D-glucanase; Flags: Precursor;	Q0JAD6_ORYSJ RecName: Full=Xyloglucan endotransglucosylase/hydrolase {ECO:0000256|RuleBase:RU361120}; EC=2.4.1.207 {ECO:0000256|RuleBase:RU361120};	--	GO:0048046,apoplast; GO:0005737,cytoplasm; GO:0005794,Golgi apparatus; GO:0009505,plant-type cell wall; GO:0005886,plasma membrane; GO:0099503,secretory vesicle; GO:0004553,hydrolase activity, hydrolyzing O-glycosyl compounds; GO:0030247,polysaccharide binding; GO:0016762,xyloglucan:xyloglucosyl transferase activity; GO:0042546,cell wall biogenesis; GO:0009828,plant-type cell wall loosening; GO:0…	PF00722.24:Glycosyl hydrolases family 16	--	--	--
Os03g0803600	34.6104	15.7329	6.6848	5.60837	Glycosyl transferase%2C family 31 protein.	K20843 hydroxyproline O-galactosyltransferase 2/3/4/5/6 [EC:2.4.1.-] | (RefSeq) probable beta-1,3-galactosyltransferase 19 (A)	--	hypothetical protein EE612_021098, partial [Oryza sativa]	B3GTH_ARATH RecName: Full=Hydroxyproline O-galactosyltransferase GALT4 {ECO:0000303|PubMed:26690932}; EC=2.4.1.- {ECO:0000269|PubMed:26690932}; AltName: Full=Beta-1,3-galactosyltransferase 17 {ECO:0000305};	Q0DML3_ORYSJ RecName: Full=Hexosyltransferase {ECO:0000256|RuleBase:RU363063}; EC=2.4.1.- {ECO:0000256|RuleBase:RU363063}; Flags: Fragment;	Galactosyltransferases	GO:0005794,Golgi apparatus; GO:0000139,Golgi membrane; GO:0016021,integral component of membrane; GO:0030246,carbohydrate binding; GO:0008378,galactosyltransferase activity; GO:0016757,glycosyltransferase activity; GO:1990714,hydroxyproline O-galactosyltransferase activity; GO:0010405,arabinogalactan protein metabolic process; GO:0018258,protein O-linked glycosylation via hydroxyproline; GO:00036…	PF01762.24:Galactosyltransferase	--	--	--
Os08g0154250	1.05917	0.224433	0.2874	0.160733	Similar to monocopper oxidase.	K00423 L-ascorbate oxidase [EC:1.10.3.3] | (RefSeq) L-ascorbate oxidase homolog (A)	ko00053: Ascorbate and aldarate metabolism; ko01100: Metabolic pathways	monocopper oxidase-like protein SKU5 [Oryza sativa Japonica Group]	SKU5_ARATH RecName: Full=Monocopper oxidase-like protein SKU5; AltName: Full=Skewed roots; Flags: Precursor;	Q7EYF9_ORYSJ SubName: Full=Putative pectinesterase {ECO:0000313|EMBL:BAC99776.1};	Multicopper oxidases	GO:0031225,anchored component of membrane; GO:0046658,anchored component of plasma membrane; GO:0048046,apoplast; GO:0005829,cytosol; GO:0009505,plant-type cell wall; GO:0000325,plant-type vacuole; GO:0005886,plasma membrane; GO:0009506,plasmodesma; GO:0005507,copper ion binding; GO:0016491,oxidoreductase activity; GO:0009932,cell tip growth; GO:0003674,molecular_function; GO:0005488,binding; GO:…	PF00394.25:Multicopper oxidase	--	--	--
Os02g0270800	1.2079	0.487633	0.290833	0.1806	Peptidase S8/S53%2C subtilisin/kexin/sedolisin domain containing protein.	K25898 CO(2)-response secreted protease | (RefSeq) CO(2)-response secreted protease (A)	--	hypothetical protein EE612_010335 [Oryza sativa]	SBT33_ARATH RecName: Full=Subtilisin-like protease SBT3.3 {ECO:0000303|PubMed:16193095}; EC=3.4.21.- {ECO:0000305}; AltName: Full=Subtilase subfamily 3 member 3 {ECO:0000303|PubMed:16193095}; Short=AtSBT3.3 {ECO:0000303|PubMed:16193095}; Flags: Precursor;	A0A0P0VHE8_ORYSJ SubName: Full=Os02g0270800 protein {ECO:0000313|EMBL:BAS78052.1};	--	GO:0031012,extracellular matrix; GO:0005615,extracellular space; GO:0009505,plant-type cell wall; GO:0004252,serine-type endopeptidase activity; GO:0009682,induced systemic resistance; GO:0006508,proteolysis; GO:0003674,molecular_function; GO:0003824,catalytic activity; GO:0004175,endopeptidase activity; GO:0008233,peptidase activity; GO:0008236,serine-type peptidase activity; GO:0016787,hydrolas…	PF17766.4:Fibronectin type-III domain	--	--	--
Os01g0924933	13.402	9.4919	6.29377	1.89867	Transferase family protein.	K15400 omega-hydroxypalmitate O-feruloyl transferase [EC:2.3.1.188] | (RefSeq) omega-hydroxypalmitate O-feruloyl transferase isoform X1 (A)	ko00073: Cutin, suberine and wax biosynthesis	omega-hydroxypalmitate O-feruloyl transferase isoform X1 [Oryza sativa Japonica Group]	HHT1_ARATH RecName: Full=Omega-hydroxypalmitate O-feruloyl transferase; EC=2.3.1.188; AltName: Full=Omega-hydroxyacid hydroxycinnamoyltransferase; AltName: Full=Protein ALIPHATIC SUBERIN FERULOYL TRANSFERASE;	Q5JKH0_ORYSJ SubName: Full=Putative hydroxyanthranilate hydroxycinnamoyltransferase {ECO:0000313|EMBL:BAD88037.1};	--	GO:0016747,acyltransferase activity, transferring groups other than amino-acyl groups; GO:0050734,hydroxycinnamoyltransferase activity; GO:0102406,omega-hydroxypalmitate O-sinapoyl transferase activity; GO:0052325,cell wall pectin biosynthetic process; GO:0010345,suberin biosynthetic process; GO:0003674,molecular_function; GO:0003824,catalytic activity; GO:0016740,transferase activity; GO:0016746…	PF02458.18:Transferase family	--	--	--
Os07g0498400	87.4346	42.9325	29.4724	12.3635	Leucine-rich repeat%2C typical subtype domain containing protein.	K13415 protein brassinosteroid insensitive 1 [EC:2.7.10.1 2.7.11.1] | (RefSeq) systemin receptor SR160 (A)	ko04075: Plant hormone signal transduction	LRR receptor-like serine/threonine-protein kinase GSO1 [Oryza sativa Japonica Group]	GSO1_ARATH RecName: Full=LRR receptor-like serine/threonine-protein kinase GSO1 {ECO:0000303|PubMed:18088309}; EC=2.7.11.1 {ECO:0000255|PROSITE-ProRule:PRU00159}; AltName: Full=Protein GASSHO 1 {ECO:0000303|PubMed:18088309}; AltName: Full=Protein SCHENGEN 3 {ECO:0000303|PubMed:25233277}; Flags: Precursor;	A0A0P0X669_ORYSJ SubName: Full=Os07g0498400 protein {ECO:0000313|EMBL:BAF21624.2};	--	GO:0048226,Casparian strip; GO:0016021,integral component of membrane; GO:0005886,plasma membrane; GO:0005524,ATP binding; GO:0106310,protein serine kinase activity; GO:0004674,protein serine/threonine kinase activity; GO:0071555,cell wall organization; GO:0035987,endodermal cell differentiation; GO:0045184,establishment of protein localization; GO:0055075,potassium ion homeostasis; GO:0006468,pr…	PF13855.9:Leucine rich repeat	--	--	--
Os05g0470000	21.5564	9.22797	3.65883	2.8471	Domain of unknown function DUF231%2C plant domain containing protein.	K23877 xyloglucan O-acetyltransferase | (RefSeq) protein ALTERED XYLOGLUCAN 4 (A)	--	Os05g0470000, partial [Oryza sativa Japonica Group]	XOAT2_ORYSJ RecName: Full=Xylan O-acetyltransferase 2 {ECO:0000303|PubMed:29569182}; EC=2.3.1.- {ECO:0000269|PubMed:29569182}; AltName: Full=Protein trichome birefringence-like 11 {ECO:0000303|PubMed:27864442}; Short=OsTBL11 {ECO:0000303|PubMed:27864442};	I1PWI6_ORYGL RecName: Full=PMR5N domain-containing protein {ECO:0000259|Pfam:PF14416};	--	GO:0005794,Golgi apparatus; GO:0000139,Golgi membrane; GO:0016021,integral component of membrane; GO:0016413,O-acetyltransferase activity; GO:1990538,xylan O-acetyltransferase activity; GO:1990937,xylan acetylation; GO:0003674,molecular_function; GO:0003824,catalytic activity; GO:0008374,O-acyltransferase activity; GO:0016407,acetyltransferase activity; GO:0016740,transferase activity; GO:0016746…	PF13839.9:GDSL/SGNH-like Acyl-Esterase family found in Pmr5 and Cas1p	--	--	--
Os01g0892500	71.8214	32.2411	10.9356	9.38453	Similar to carboxylic ester hydrolase.	K19882 O-palmitoleoyl-L-serine hydrolase [EC:3.1.1.98] | (RefSeq) pectin acetylesterase 6 isoform X1 (A)	--	pectin acetylesterase 5 [Oryza sativa Japonica Group]	PAE5_ARATH RecName: Full=Pectin acetylesterase 5 {ECO:0000303|PubMed:25115560}; EC=3.1.1.- {ECO:0000305}; Flags: Precursor;	A0A0N7KE80_ORYSJ RecName: Full=Pectin acetylesterase {ECO:0000256|RuleBase:RU363114}; EC=3.1.1.- {ECO:0000256|RuleBase:RU363114};	Pectin acetylesterase and similar proteins	GO:0005576,extracellular region; GO:0052793,pectin acetylesterase activity; GO:0071555,cell wall organization; GO:0003674,molecular_function; GO:0003824,catalytic activity; GO:0016787,hydrolase activity; GO:0016788,hydrolase activity, acting on ester bonds; GO:0052689,carboxylic ester hydrolase activity; GO:0008150,biological_process; GO:0009987,cellular process; GO:0016043,cellular component org…	PF03283.16:Pectinacetylesterase	--	--	--
Os09g0454600	54.7683	26.6464	10.5292	6.98723	Similar to Mitochondrial phosphate transporter (Fragment).	K15102 solute carrier family 25 (mitochondrial phosphate transporter), member 3 | (RefSeq) mitochondrial phosphate carrier protein 3, mitochondrial (A)	--	mitochondrial phosphate carrier protein 3, mitochondrial [Oryza sativa Japonica Group]	MPCP3_ARATH RecName: Full=Mitochondrial phosphate carrier protein 3, mitochondrial; AltName: Full=Mitochondrial phosphate transporter 3; Short=MPT3; AltName: Full=Phosphate transporter 3;1; Flags: Precursor;	A3BZI0_ORYSJ SubName: Full=Os09g0454600 protein {ECO:0000313|EMBL:BAF25267.1};	Mitochondrial phosphate carrier protein	GO:0031305,integral component of mitochondrial inner membrane; GO:0005739,mitochondrion; GO:0009505,plant-type cell wall; GO:0000325,plant-type vacuole; GO:0005315,inorganic phosphate transmembrane transporter activity; GO:0003729,mRNA binding; GO:1990547,mitochondrial phosphate ion transmembrane transport; GO:0035435,phosphate ion transmembrane transport; GO:0009651,response to salt stress; GO:0…	PF00153.30:Mitochondrial carrier protein	--	--	--
Os08g0334900	18.4512	13.202	3.06893	2.2311	Xyloglucan fucosyltransferase family protein.	K13681 xyloglucan fucosyltransferase [EC:2.4.1.-] | (RefSeq) probable fucosyltransferase 8 (A)	--	probable fucosyltransferase 8 [Oryza sativa Japonica Group]	FUT1_PEA RecName: Full=Galactoside 2-alpha-L-fucosyltransferase; EC=2.4.1.-; AltName: Full=PsFT1; AltName: Full=Xyloglucan alpha-(1,2)-fucosyltransferase;	A3BS16_ORYSJ RecName: Full=Fucosyltransferase {ECO:0000256|RuleBase:RU367004}; EC=2.4.1.- {ECO:0000256|RuleBase:RU367004};	--	GO:0032580,Golgi cisterna membrane; GO:0016021,integral component of membrane; GO:0008107,galactoside 2-alpha-L-fucosyltransferase activity; GO:0042546,cell wall biogenesis; GO:0071555,cell wall organization; GO:0006486,protein glycosylation; GO:0003674,molecular_function; GO:0003824,catalytic activity; GO:0008417,fucosyltransferase activity; GO:0016740,transferase activity; GO:0016757,glycosyltr…	PF03254.16:Xyloglucan fucosyltransferase	--	--	--
Os09g0394300	48.4969	25.9077	14.0554	5.29947	Glycoside hydrolase%2C family 9 protein.	K01179 endoglucanase [EC:3.2.1.4] | (RefSeq) endoglucanase 2 (A)	ko00500: Starch and sucrose metabolism; ko01100: Metabolic pathways	hypothetical protein EE612_047579 [Oryza sativa]	GUN22_ORYSJ RecName: Full=Endoglucanase 22; EC=3.2.1.4; AltName: Full=Endo-1,4-beta glucanase 22; AltName: Full=OsGLU11; Flags: Precursor;	A0A0P0XL88_ORYSJ RecName: Full=Endoglucanase {ECO:0000256|RuleBase:RU361166}; EC=3.2.1.4 {ECO:0000256|RuleBase:RU361166};	--	GO:0005576,extracellular region; GO:0008810,cellulase activity; GO:0071555,cell wall organization; GO:0030245,cellulose catabolic process; GO:0003674,molecular_function; GO:0003824,catalytic activity; GO:0004553,hydrolase activity, hydrolyzing O-glycosyl compounds; GO:0016787,hydrolase activity; GO:0016798,hydrolase activity, acting on glycosyl bonds; GO:0008150,biological_process; GO:0009987,cel…	PF00759.22:Glycosyl hydrolase family 9	--	--	--
Os04g0432300	17.1041	9.837	2.27827	1.7299	Similar to 4-alpha-L-fucosyltransferase.	K14412 alpha-1,4-fucosyltransferase [EC:2.4.1.65] | (RefSeq) alpha-(1,4)-fucosyltransferase (A)	ko00513: Various types of N-glycan biosynthesis; ko01100: Metabolic pathways	alpha-(1,4)-fucosyltransferase [Oryza sativa Japonica Group]	FUT13_ARATH RecName: Full=Alpha-(1,4)-fucosyltransferase; EC=2.4.1.-; AltName: Full=FT4-M; AltName: Full=FucTC; AltName: Full=Fucosyltransferase 13; Short=AtFUT13; AltName: Full=Galactoside 3(4)-L-fucosyltransferase;	Q7XQP0_ORYSJ RecName: Full=Fucosyltransferase {ECO:0000256|RuleBase:RU003832}; EC=2.4.1.- {ECO:0000256|RuleBase:RU003832};	Fucosyltransferase	GO:0032580,Golgi cisterna membrane; GO:0000138,Golgi trans cisterna; GO:0016021,integral component of membrane; GO:0046920,alpha-(1->3)-fucosyltransferase activity; GO:0008417,fucosyltransferase activity; GO:0071555,cell wall organization; GO:0036065,fucosylation; GO:0010493,Lewis a epitope biosynthetic process; GO:0006486,protein glycosylation; GO:0003674,molecular_function; GO:0003824,catalytic…	PF00852.22:Glycosyltransferase family 10 (fucosyltransferase) C-term	--	--	--
Os04g0508500	11.3532	5.20197	2.57517	1.0829	Similar to OSIGBa0101P20.9 protein.	K09422 transcription factor MYB, plant | (RefSeq) transcription factor WER (A)	--	transcription factor WER [Oryza sativa Japonica Group]	EOBII_PETHY RecName: Full=MYB-like transcription factor EOBII {ECO:0000303|PubMed:20543029}; AltName: Full=MYB-like protein NON1 {ECO:0000303|PubMed:21464473}; Short=PhNON1 {ECO:0000303|PubMed:21464473}; AltName: Full=Protein EMISSION OF BENZENOIDS II {ECO:0000303|PubMed:20543029}; Short=PhEOBII {ECO:0000303|PubMed:21464473};	A0A0P0WCH5_ORYSJ SubName: Full=Os04g0508500 protein {ECO:0000313|EMBL:BAS90011.1};	Transcription factor, Myb superfamily	GO:0005634,nucleus; GO:0009505,plant-type cell wall; GO:0003700,DNA-binding transcription factor activity; GO:0043565,sequence-specific DNA binding; GO:0000976,transcription cis-regulatory region binding; GO:0007623,circadian rhythm; GO:0080187,floral organ senescence; GO:0010597,green leaf volatile biosynthetic process; GO:1903338,regulation of cell wall organization or biogenesis; GO:0009909,re…	PF00249.34:Myb-like DNA-binding domain	MYB	TF	MYB->MYB
Os08g0374600	230.275	85.3313	30.1555	21.8634	Similar to Receptor kinase-like protein.	K13436 pto-interacting protein 1 [EC:2.7.11.1] | (RefSeq) pto-interacting protein 1 (A)	ko04626: Plant-pathogen interaction	Os08g0374600 [Oryza sativa Japonica Group]	WAK1_ARATH RecName: Full=Wall-associated receptor kinase 1; EC=2.7.11.-; Flags: Precursor;	A0A0P0XF07_ORYSJ SubName: Full=Os08g0374600 protein {ECO:0000313|EMBL:BAT05181.1};	--	GO:0016021,integral component of membrane; GO:0009505,plant-type cell wall; GO:0000325,plant-type vacuole; GO:0005886,plasma membrane; GO:0005524,ATP binding; GO:0005509,calcium ion binding; GO:0016301,kinase activity; GO:0030247,polysaccharide binding; GO:0106310,protein serine kinase activity; GO:0004674,protein serine/threonine kinase activity; GO:0007166,cell surface receptor signaling pathwa…	PF07714.20:Protein tyrosine and serine/threonine kinase	--	--	--
Os05g0134800	3.94697	1.9852	0.722	0.355167	Haem peroxidase family protein.	K00430 peroxidase [EC:1.11.1.7] | (RefSeq) peroxidase 2 (A)	ko00940: Phenylpropanoid biosynthesis; ko01100: Metabolic pathways; ko01110: Biosynthesis of secondary metabolites	hypothetical protein EE612_026925 [Oryza sativa]	PER2_MAIZE RecName: Full=Peroxidase 2; EC=1.11.1.7; AltName: Full=Plasma membrane-bound peroxidase 2; Short=pmPOX2; Flags: Precursor;	A0A0P0WHP0_ORYSJ RecName: Full=Peroxidase {ECO:0000256|RuleBase:RU362060}; EC=1.11.1.7 {ECO:0000256|RuleBase:RU362060};	--	GO:0005576,extracellular region; GO:0009505,plant-type cell wall; GO:0020037,heme binding; GO:0046872,metal ion binding; GO:0004601,peroxidase activity; GO:0032922,circadian regulation of gene expression; GO:0097167,circadian regulation of translation; GO:0042744,hydrogen peroxide catabolic process; GO:0042752,regulation of circadian rhythm; GO:0006979,response to oxidative stress; GO:0003674,mol…	PF00141.26:Peroxidase	--	--	--
Os11g0539200	13.5285	6.2645	3.83213	1.13817	Xyloglucan endotransglycosylase%2C Cell wall-loosening enzyme essential for cell elongation%2C Internodal elongation	K08235 xyloglucan:xyloglucosyl transferase [EC:2.4.1.207] | (RefSeq) probable xyloglucan endotransglucosylase/hydrolase (A)	--	hypothetical protein EE612_055976 [Oryza sativa]	XTH_WHEAT RecName: Full=Probable xyloglucan endotransglucosylase/hydrolase; EC=2.4.1.207; Flags: Precursor;	A3CC13_ORYSJ RecName: Full=Xyloglucan endotransglucosylase/hydrolase {ECO:0000256|RuleBase:RU361120}; EC=2.4.1.207 {ECO:0000256|RuleBase:RU361120};	--	GO:0048046,apoplast; GO:0004553,hydrolase activity, hydrolyzing O-glycosyl compounds; GO:0030247,polysaccharide binding; GO:0016762,xyloglucan:xyloglucosyl transferase activity; GO:0042546,cell wall biogenesis; GO:0071555,cell wall organization; GO:0010411,xyloglucan metabolic process; GO:0003674,molecular_function; GO:0003824,catalytic activity; GO:0016787,hydrolase activity; GO:0016798,hydrolas…	PF00722.24:Glycosyl hydrolases family 16	--	--	--
Os05g0180300	5.56417	2.4891	1.5849	0.450833	Leucine-rich repeat%2C plant specific containing protein.	--	--	leucine-rich repeat extensin-like protein 4 [Oryza sativa Japonica Group]	LRX6_ARATH RecName: Full=Leucine-rich repeat extensin-like protein 6; Short=AtLRX6; Short=LRR/EXTENSIN6; AltName: Full=Cell wall hydroxyproline-rich glycoprotein; Flags: Precursor;	Q5KQK4_ORYSJ SubName: Full=Os05g0180300 protein {ECO:0000313|EMBL:BAS92555.1}; SubName: Full=cDNA, clone: J090091F22, full insert sequence {ECO:0000313|EMBL:BAH01395.1};	--	GO:0005576,extracellular region; GO:0005199,structural constituent of cell wall; GO:0071555,cell wall organization; GO:0003674,molecular_function; GO:0005198,structural molecule activity; GO:0008150,biological_process; GO:0009987,cellular process; GO:0016043,cellular component organization; GO:0045229,external encapsulating structure organization; GO:0071554,cell wall organization or biogenesis; …	PF13855.9:Leucine rich repeat	--	--	--
Os11g0683800	1.96533	0.629033	0.143833	0.151567	Pectin lyase fold/virulence factor domain containing protein.	K01051 pectinesterase [EC:3.1.1.11] | (RefSeq) putative pectinesterase 63 (A)	ko00040: Pentose and glucuronate interconversions; ko01100: Metabolic pathways	putative pectinesterase 63 [Oryza sativa Japonica Group]	PME53_ARATH RecName: Full=Probable pectinesterase 53; Short=PE 53; EC=3.1.1.11; AltName: Full=Pectin methylesterase 53; Short=AtPME53; Flags: Precursor;	Q2QZJ9_ORYSJ RecName: Full=Pectinesterase {ECO:0000256|RuleBase:RU000589}; EC=3.1.1.11 {ECO:0000256|RuleBase:RU000589};	--	GO:0005737,cytoplasm; GO:0005576,extracellular region; GO:0045330,aspartyl esterase activity; GO:0052689,carboxylic ester hydrolase activity; GO:0030599,pectinesterase activity; GO:0042545,cell wall modification; GO:0045490,pectin catabolic process; GO:0003674,molecular_function; GO:0003824,catalytic activity; GO:0016787,hydrolase activity; GO:0016788,hydrolase activity, acting on ester bonds; GO…	PF01095.22:Pectinesterase	--	--	--
Os09g0564450	1.16243	1.02113	0.220333	0.0795667	Non-protein coding transcript.	K16292 KDEL-tailed cysteine endopeptidase [EC:3.4.22.-] | (RefSeq) KDEL-tailed cysteine endopeptidase CEP1 (A)	--	hypothetical protein OsJ_30361 [Oryza sativa Japonica Group]	CEP1_ARATH RecName: Full=KDEL-tailed cysteine endopeptidase CEP1; EC=3.4.22.-; AltName: Full=Cysteine proteinase CP56; Short=AtCP56; Flags: Precursor;	Q650Y1_ORYSJ SubName: Full=Putative cysteine proteinase {ECO:0000313|EMBL:BAD46636.1};	Cysteine proteinase Cathepsin L	GO:0005783,endoplasmic reticulum; GO:0005615,extracellular space; GO:0005764,lysosome; GO:0009505,plant-type cell wall; GO:0000325,plant-type vacuole; GO:0004197,cysteine-type endopeptidase activity; GO:0048658,anther wall tapetum development; GO:0050832,defense response to fungus; GO:0009626,plant-type hypersensitive response; GO:0009555,pollen development; GO:0010623,programmed cell death invol…	PF00112.26:Papain family cysteine protease	--	--	--
Os05g0447800	6.52263	3.74687	1.77007	0.4384	Similar to H0212B02.6 protein.	--	--	hypothetical protein EE612_029851 [Oryza sativa]	IX15L_ARATH RecName: Full=Protein IRX15-LIKE;	A0A0P0WN83_ORYSJ SubName: Full=Os05g0447800 protein {ECO:0000313|EMBL:BAS94303.1};	--	GO:0005794,Golgi apparatus; GO:0000139,Golgi membrane; GO:0016021,integral component of membrane; GO:0009834,plant-type secondary cell wall biogenesis; GO:0045492,xylan biosynthetic process; GO:0008150,biological_process; GO:0009832,plant-type cell wall biogenesis; GO:0009987,cellular process; GO:0042546,cell wall biogenesis; GO:0044085,cellular component biogenesis; GO:0071554,cell wall organiza…	PF04669.16:Polysaccharide biosynthesis	--	--	--
Os06g0258000	6.13967	1.85507	0.1846	0.368233	Similar to Typical P-type R2R3 Myb protein (Fragment).	K09422 transcription factor MYB, plant | (RefSeq) protein ODORANT1 (A)	--	protein ODORANT1 [Oryza sativa Japonica Group]	MYB20_ARATH RecName: Full=Transcription factor MYB20 {ECO:0000305}; AltName: Full=Myb-related protein 20 {ECO:0000303|PubMed:16463103}; Short=AtMYB20 {ECO:0000303|PubMed:11597504};	Q652E6_ORYSJ SubName: Full=Myb related transcription factor {ECO:0000313|EMBL:ADB84639.1}; SubName: Full=Os06g0258000 protein {ECO:0000313|EMBL:BAS97109.1};	Transcription factor, Myb superfamily	GO:0005634,nucleus; GO:0000987,cis-regulatory region sequence-specific DNA binding; GO:0003700,DNA-binding transcription factor activity; GO:0000976,transcription cis-regulatory region binding; GO:0030154,cell differentiation; GO:0009094,L-phenylalanine biosynthetic process; GO:0045892,negative regulation of DNA-templated transcription; GO:1901002,positive regulation of response to salt stress; G…	PF00249.34:Myb-like DNA-binding domain	MYB	TF	MYB->MYB
Os02g0764400	1.03413	0.325633	0.1735	0.0574	Similar to Galactoside 2-alpha-L-fucosyltransferase (EC 2.4.1.69) (Xyloglucan alpha-(1%2C2)-fucosyltransferase) (PsFT1).	K13681 xyloglucan fucosyltransferase [EC:2.4.1.-] | (RefSeq) galactoside 2-alpha-L-fucosyltransferase (A)	--	hypothetical protein EE612_013854, partial [Oryza sativa]	FUT1_PEA RecName: Full=Galactoside 2-alpha-L-fucosyltransferase; EC=2.4.1.-; AltName: Full=PsFT1; AltName: Full=Xyloglucan alpha-(1,2)-fucosyltransferase;	I1P4K4_ORYGL RecName: Full=Fucosyltransferase {ECO:0000256|RuleBase:RU367004}; EC=2.4.1.- {ECO:0000256|RuleBase:RU367004};	--	GO:0032580,Golgi cisterna membrane; GO:0016021,integral component of membrane; GO:0008107,galactoside 2-alpha-L-fucosyltransferase activity; GO:0042546,cell wall biogenesis; GO:0071555,cell wall organization; GO:0006486,protein glycosylation; GO:0003674,molecular_function; GO:0003824,catalytic activity; GO:0008417,fucosyltransferase activity; GO:0016740,transferase activity; GO:0016757,glycosyltr…	PF03254.16:Xyloglucan fucosyltransferase	--	--	--
Os04g0586500	229.604	57.3036	18.2534	12.2236	Malectin-like carbohydrate-binding domain domain containing protein.	--	--	receptor-like protein kinase FERONIA [Oryza sativa Japonica Group]	FERON_ARATH RecName: Full=Receptor-like protein kinase FERONIA; EC=2.7.11.1; AltName: Full=Protein SIRENE; Flags: Precursor;	A3C2P2_ORYSJ SubName: Full=OSJNBa0013K16.18 protein {ECO:0000313|EMBL:CAE03769.2}; SubName: Full=Os04g0586500 protein {ECO:0000313|EMBL:BAF15599.1};	Serine/threonine protein kinase	GO:0043680,filiform apparatus; GO:0016021,integral component of membrane; GO:0005886,plasma membrane; GO:0009506,plasmodesma; GO:0005524,ATP binding; GO:0004672,protein kinase activity; GO:0106310,protein serine kinase activity; GO:0004674,protein serine/threonine kinase activity; GO:0004714,transmembrane receptor protein tyrosine kinase activity; GO:0009738,abscisic acid-activated signaling path…	PF12819.10:Malectin-like domain	--	--	--
Os02g0288100	1.7739	1.3703	0.0122	0.0823	Similar to Pectinesterase (EC 3.1.1.11) (Fragment).	K01051 pectinesterase [EC:3.1.1.11] | (RefSeq) pectinesterase (A)	ko00040: Pentose and glucuronate interconversions; ko01100: Metabolic pathways	pectinesterase [Oryza sativa Japonica Group]	PME34_ARATH RecName: Full=Probable pectinesterase/pectinesterase inhibitor 34; Includes: RecName: Full=Pectinesterase inhibitor 34; AltName: Full=Pectin methylesterase inhibitor 34; Includes: RecName: Full=Pectinesterase 34; Short=PE 34; EC=3.1.1.11; AltName: Full=Pectin methylesterase 34; Short=AtPME34;	Q6K8B0_ORYSJ RecName: Full=Pectinesterase {ECO:0000256|RuleBase:RU000589}; EC=3.1.1.11 {ECO:0000256|RuleBase:RU000589};	--	GO:0016021,integral component of membrane; GO:0009505,plant-type cell wall; GO:0005886,plasma membrane; GO:0045330,aspartyl esterase activity; GO:0030599,pectinesterase activity; GO:0046910,pectinesterase inhibitor activity; GO:0042545,cell wall modification; GO:0045490,pectin catabolic process; GO:0010119,regulation of stomatal movement; GO:0003674,molecular_function; GO:0003824,catalytic activi…	PF01095.22:Pectinesterase	--	--	--
Os02g0763800	2.6336	0.748333	0.0456667	0.109833	Xyloglucan fucosyltransferase domain containing protein.	K13681 xyloglucan fucosyltransferase [EC:2.4.1.-] | (RefSeq) probable fucosyltransferase 8 isoform X1 (A)	--	hypothetical protein EE612_013849, partial [Oryza sativa]	FUT1_ARATH RecName: Full=Galactoside 2-alpha-L-fucosyltransferase; EC=2.4.1.-; AltName: Full=Xyloglucan alpha-(1,2)-fucosyltransferase; Short=AtFUT1;	A0A0P0VPX3_ORYSJ RecName: Full=Fucosyltransferase {ECO:0000256|RuleBase:RU367004}; EC=2.4.1.- {ECO:0000256|RuleBase:RU367004}; Flags: Fragment;	--	GO:0005794,Golgi apparatus; GO:0032580,Golgi cisterna membrane; GO:0005797,Golgi medial cisterna; GO:0000139,Golgi membrane; GO:0016021,integral component of membrane; GO:0008417,fucosyltransferase activity; GO:0008107,galactoside 2-alpha-L-fucosyltransferase activity; GO:0042803,protein homodimerization activity; GO:0071555,cell wall organization; GO:0009969,xyloglucan biosynthetic process; GO:0…	PF03254.16:Xyloglucan fucosyltransferase	--	--	--
Os11g0323860	4.02863	0.232567	0	0.0315333	Hypothetical conserved gene.	--	--	protein CASPARIAN STRIP INTEGRITY FACTOR 1 [Oryza sativa Japonica Group]	CIF1_ARATH RecName: Full=Protein CASPARIAN STRIP INTEGRITY FACTOR 1 {ECO:0000303|PubMed:28104889}; Flags: Precursor;	B9GCL3_ORYSJ SubName: Full=Os11g0323860 protein {ECO:0000313|EMBL:BAT13743.1}; SubName: Full=Os11g0412484 protein {ECO:0000313|EMBL:BAT13760.1};	--	GO:0048226,Casparian strip; GO:0005179,hormone activity; GO:0071555,cell wall organization; GO:0050801,ion homeostasis; GO:0055072,iron ion homeostasis; GO:2000067,regulation of root morphogenesis; GO:0010447,response to acidic pH; GO:0010039,response to iron ion; GO:0003674,molecular_function; GO:0005102,signaling receptor binding; GO:0005488,binding; GO:0005515,protein binding; GO:0030545,signa…	--	--	--	--

## Sheet: Photosynthesis
ID	RCK_fpkm	R10_fpkm	R30_fpkm	R50_fpkm	gene_description	KEGG	KEGG pathway	NR	Swissprot	Tremble	KOG	GO	Pfam	TF-Family	TF-Category	TF-Classification
Os11g0621400	0.104433	0.6488	3.51357	2.39013	Conserved hypothetical protein.	--	--	Os11g0621400, partial [Oryza sativa Japonica Group]	STEP1_ARATH RecName: Full=Stress enhanced protein 1, chloroplastic {ECO:0000305}; Flags: Precursor;	Q0IRK3_ORYSJ SubName: Full=Os11g0621400 protein {ECO:0000313|EMBL:BAF28662.1}; Flags: Fragment;	--	GO:0009535,chloroplast thylakoid membrane; GO:0016021,integral component of membrane; GO:0009523,photosystem II; GO:0016168,chlorophyll binding; GO:0071486,cellular response to high light intensity; GO:0071492,cellular response to UV-A; GO:0015979,photosynthesis; GO:0009644,response to high light intensity; GO:0009611,response to wounding; GO:0003674,molecular_function; GO:0005488,binding; GO:004…	--	--	--	--
Os07g0577600	0.7506	3.0061	5.1769	7.46423	Similar to Type II chlorophyll a/b binding protein from photosystem I precursor.	K08908 light-harvesting complex I chlorophyll a/b binding protein 2 | (RefSeq) chlorophyll a-b binding protein 7, chloroplastic (A)	ko00196: Photosynthesis - antenna proteins; ko01100: Metabolic pathways	PREDICTED: chlorophyll a-b binding protein 7, chloroplastic-like isoform X1 [Musa acuminata subsp. malaccensis]	CB12_PETHY RecName: Full=Chlorophyll a-b binding protein, chloroplastic; AltName: Full=LHCI type II CAB; Flags: Precursor;	A0A804KER3_MUSAM RecName: Full=Chlorophyll a-b binding protein, chloroplastic {ECO:0000256|RuleBase:RU363080};	--	GO:0009535,chloroplast thylakoid membrane; GO:0016021,integral component of membrane; GO:0009522,photosystem I; GO:0009523,photosystem II; GO:0016168,chlorophyll binding; GO:0046872,metal ion binding; GO:0009765,photosynthesis, light harvesting; GO:0003674,molecular_function; GO:0005488,binding; GO:0046906,tetrapyrrole binding; GO:0097159,organic cyclic compound binding; GO:1901363,heterocyclic c…	PF00504.24:Chlorophyll A-B binding protein	--	--	--
Os09g0346500	11.3205	46.2034	124.799	107.454	Chlorophyll a/b binding protein%2C Circadian clock-controlled gene	K08912 light-harvesting complex II chlorophyll a/b binding protein 1 | (RefSeq) chlorophyll a-b binding protein 1, chloroplastic (A)	ko00196: Photosynthesis - antenna proteins; ko01100: Metabolic pathways	chlorophyll a-b binding protein 1, chloroplastic [Oryza sativa Japonica Group]	CB21_ORYSJ RecName: Full=Chlorophyll a-b binding protein 1, chloroplastic; AltName: Full=LHCII type I CAB-1; Short=LHCP; Flags: Precursor;	I1QN54_ORYGL RecName: Full=Chlorophyll a-b binding protein, chloroplastic {ECO:0000256|RuleBase:RU363080};	--	GO:0009535,chloroplast thylakoid membrane; GO:0016021,integral component of membrane; GO:0009522,photosystem I; GO:0009523,photosystem II; GO:0016168,chlorophyll binding; GO:0046872,metal ion binding; GO:0015979,photosynthesis; GO:0009768,photosynthesis, light harvesting in photosystem I; GO:0009416,response to light stimulus; GO:0003674,molecular_function; GO:0005488,binding; GO:0046906,tetrapyr…	PF00504.24:Chlorophyll A-B binding protein	--	--	--
Os02g0744900	2.5556	5.24183	22.0601	14.4956	Geranylgeranyl reductase (EC:1.3.1.83)%2C Chlorophyll and %26alpha%3B-tocopherol synthesis%2C Response to light stress%2C Protection of photooxidative damage	K10960 geranylgeranyl diphosphate/geranylgeranyl-bacteriochlorophyllide a reductase [EC:1.3.1.83 1.3.1.111] | (RefSeq) geranylgeranyl diphosphate reductase, chloroplastic (A)	ko00860: Porphyrin metabolism; ko00900: Terpenoid backbone biosynthesis; ko01100: Metabolic pathways; ko01110: Biosynthesis of secondary metabolites	Os02g0744900, partial [Oryza sativa Japonica Group]	CHLP_ORYSJ RecName: Full=Geranylgeranyl diphosphate reductase, chloroplastic; EC=1.3.1.83; AltName: Full=Geranylgeranyl reductase; Flags: Precursor;	A0A0D3FAF0_9ORYZ RecName: Full=Geranylgeranyl diphosphate reductase {ECO:0000256|ARBA:ARBA00012380}; EC=1.3.1.83 {ECO:0000256|ARBA:ARBA00012380}; AltName: Full=Geranylgeranyl reductase {ECO:0000256|ARBA:ARBA00033069};	--	GO:0009507,chloroplast; GO:0071949,FAD binding; GO:0102067,geranylgeranyl diphosphate reductase activity; GO:0045550,geranylgeranyl reductase activity; GO:0015995,chlorophyll biosynthetic process; GO:0015979,photosynthesis; GO:0010189,vitamin E biosynthetic process; GO:0000166,nucleotide binding; GO:0003674,molecular_function; GO:0005488,binding; GO:0036094,small molecule binding; GO:0043167,ion …	PF01494.22:FAD binding domain	--	--	--
Os10g0496900	0.5412	1.19263	1.70647	2.9571	Similar to Protochlorophyllide reductase B%2C chloroplastic.	K00218 protochlorophyllide reductase [EC:1.3.1.33] | (RefSeq) protochlorophyllide reductase B, chloroplastic (A)	ko00860: Porphyrin metabolism; ko01100: Metabolic pathways; ko01110: Biosynthesis of secondary metabolites	protochlorophyllide reductase B, chloroplastic [Oryza sativa Japonica Group]	PORB_ORYSJ RecName: Full=Protochlorophyllide reductase B, chloroplastic; Short=PCR B; EC=1.3.1.33; AltName: Full=NADPH-protochlorophyllide oxidoreductase B; Short=POR B; Flags: Precursor;	A0A0E0BC77_9ORYZ RecName: Full=NADPH-protochlorophyllide oxidoreductase {ECO:0000256|RuleBase:RU365001}; EC=1.3.1.33 {ECO:0000256|RuleBase:RU365001};	Dehydrogenases with different specificities (related to short-chain alcohol dehydrogenases)	GO:0009507,chloroplast; GO:0016630,protochlorophyllide reductase activity; GO:0015995,chlorophyll biosynthetic process; GO:0015979,photosynthesis; GO:0003674,molecular_function; GO:0003824,catalytic activity; GO:0016491,oxidoreductase activity; GO:0016627,oxidoreductase activity, acting on the CH-CH group of donors; GO:0016628,oxidoreductase activity, acting on the CH-CH group of donors, NAD or N…	PF00106.28:short chain dehydrogenase	--	--	--
Os03g0805600	2.52683	4.47363	6.8819	10.7544	Similar to pheophorbide a oxygenase.	K13071 pheophorbide a oxygenase [EC:1.14.15.17] | (RefSeq) pheophorbide a oxygenase, chloroplastic (A)	ko00860: Porphyrin metabolism; ko01110: Biosynthesis of secondary metabolites	Os03g0805600 [Oryza sativa Japonica Group]	PTC52_ARATH RecName: Full=Protochlorophyllide-dependent translocon component 52, chloroplastic; AltName: Full=ACD1-like protein; AltName: Full=Protein TIC 55-IV; AltName: Full=Translocon at the inner envelope membrane of chloroplasts 55-IV; Flags: Precursor;	A0A0P0W4H7_ORYSJ SubName: Full=Os03g0805600 protein {ECO:0000313|EMBL:BAS86940.1};	--	GO:0009941,chloroplast envelope; GO:0009706,chloroplast inner membrane; GO:0005737,cytoplasm; GO:0005829,cytosol; GO:0016021,integral component of membrane; GO:0009536,plastid; GO:0051537,2 iron, 2 sulfur cluster binding; GO:0010277,chlorophyllide a oxygenase [overall] activity; GO:0046872,metal ion binding; GO:0016491,oxidoreductase activity; GO:0015031,protein transport; GO:0003674,molecular_fu…	PF00355.29:Rieske [2Fe-2S] domain	--	--	--
Os03g0351200	2.0674	6.4539	7.8645	8.784	NAD(P)-binding domain containing protein.	K19073 divinyl chlorophyllide a 8-vinyl-reductase [EC:1.3.1.75] | (RefSeq) divinyl chlorophyllide a 8-vinyl-reductase, chloroplastic (A)	ko00860: Porphyrin metabolism; ko01100: Metabolic pathways; ko01110: Biosynthesis of secondary metabolites	divinyl chlorophyllide a 8-vinyl-reductase, chloroplastic [Oryza sativa Japonica Group]	DCVR_ORYSI RecName: Full=Divinyl chlorophyllide a 8-vinyl-reductase, chloroplastic; EC=1.3.1.75 {ECO:0000269|PubMed:20484022, ECO:0000269|PubMed:23154534}; Flags: Precursor;	A0A0E0NV22_ORYRU RecName: Full=Divinyl chlorophyllide a 8-vinyl-reductase, chloroplastic {ECO:0000256|ARBA:ARBA00024089}; EC=1.3.1.75 {ECO:0000256|ARBA:ARBA00024059};	Predicted dehydrogenase	GO:0009507,chloroplast; GO:0051744,3,8-divinyl protochlorophyllide a 8-vinyl reductase activity; GO:0033728,divinyl chlorophyllide a 8-vinyl-reductase activity; GO:0015995,chlorophyll biosynthetic process; GO:0003674,molecular_function; GO:0003824,catalytic activity; GO:0016491,oxidoreductase activity; GO:0016627,oxidoreductase activity, acting on the CH-CH group of donors; GO:0016628,oxidoreduct…	PF13460.9:NAD(P)H-binding	--	--	--
Os03g0323200	0.4258	1.12827	2.4904	1.73573	Similar to Magnesium-chelatase subunit H family protein%2C expressed.	K03403 magnesium chelatase subunit H [EC:6.6.1.1] | (RefSeq) magnesium-chelatase subunit ChlH, chloroplastic (A)	ko00860: Porphyrin metabolism; ko01100: Metabolic pathways; ko01110: Biosynthesis of secondary metabolites	magnesium-chelatase subunit ChlH, chloroplastic [Oryza sativa Japonica Group]	CHLH_ORYSJ RecName: Full=Magnesium-chelatase subunit ChlH, chloroplastic; Short=Mg-chelatase subunit H; EC=6.6.1.1; AltName: Full=Mg-protoporphyrin IX chelatase subunit ChlH; Flags: Precursor;	I1PAV2_ORYGL RecName: Full=Magnesium chelatase {ECO:0000256|ARBA:ARBA00012825}; EC=6.6.1.1 {ECO:0000256|ARBA:ARBA00012825};	--	GO:0009507,chloroplast; GO:0031969,chloroplast membrane; GO:0009570,chloroplast stroma; GO:0005524,ATP binding; GO:0016851,magnesium chelatase activity; GO:0015995,chlorophyll biosynthetic process; GO:0015979,photosynthesis; GO:0000166,nucleotide binding; GO:0003674,molecular_function; GO:0005488,binding; GO:0017076,purine nucleotide binding; GO:0030554,adenyl nucleotide binding; GO:0032553,ribon…	PF02514.19:CobN/Magnesium Chelatase	--	--	--
Os02g0792800	3.14593	11.5466	16.0352	12.7061	Similar to Rieske iron-sulfur protein Tic55 precursor.	K13071 pheophorbide a oxygenase [EC:1.14.15.17] | (RefSeq) pheophorbide a oxygenase, chloroplastic (A)	ko00860: Porphyrin metabolism; ko01110: Biosynthesis of secondary metabolites	protein TIC 55, chloroplastic [Oryza sativa Japonica Group]	TIC55_ARATH RecName: Full=Protein TIC 55, chloroplastic; AltName: Full=Translocon at the inner envelope membrane of chloroplasts 55; Short=AtTIC55; AltName: Full=Translocon at the inner envelope membrane of chloroplasts 55-II; Flags: Precursor;	A3AC69_ORYSJ SubName: Full=Os02g0792800 protein {ECO:0000313|EMBL:BAF10277.1}; SubName: Full=Putative Rieske iron-sulfur protein Tic55 {ECO:0000313|EMBL:BAD19185.1};	--	GO:0009507,chloroplast; GO:0009941,chloroplast envelope; GO:0009706,chloroplast inner membrane; GO:0005737,cytoplasm; GO:0016021,integral component of membrane; GO:0005773,vacuole; GO:0051537,2 iron, 2 sulfur cluster binding; GO:0010277,chlorophyllide a oxygenase [overall] activity; GO:0046872,metal ion binding; GO:0016491,oxidoreductase activity; GO:0045036,protein targeting to chloroplast; GO:0…	PF08417.15:Pheophorbide a oxygenase	--	--	--
Os07g0562700	0.947	0.8422	1.99507	3.35307	Light-harvesting chlorophyll a/b-binding (LHCB) protein%2C Regulation of photosynthesis and antenna proteins	K08914 light-harvesting complex II chlorophyll a/b binding protein 3 | (RefSeq) chlorophyll a-b binding protein of LHCII type III, chloroplastic (A)	ko00196: Photosynthesis - antenna proteins; ko01100: Metabolic pathways	chlorophyll a-b binding protein of LHCII type III, chloroplastic [Oryza sativa Japonica Group]	CB23_HORVU RecName: Full=Chlorophyll a-b binding protein of LHCII type III, chloroplastic; Short=CAB; Flags: Precursor;	A0A0E0ALF1_9ORYZ RecName: Full=Chlorophyll a-b binding protein, chloroplastic {ECO:0000256|RuleBase:RU363080};	--	GO:0009535,chloroplast thylakoid membrane; GO:0016021,integral component of membrane; GO:0009522,photosystem I; GO:0009523,photosystem II; GO:0016168,chlorophyll binding; GO:0046872,metal ion binding; GO:0009765,photosynthesis, light harvesting; GO:0003674,molecular_function; GO:0005488,binding; GO:0046906,tetrapyrrole binding; GO:0097159,organic cyclic compound binding; GO:1901363,heterocyclic c…	PF00504.24:Chlorophyll A-B binding protein	--	--	--
Os11g0242800	4.81013	9.36913	15.9521	15.5747	Light-harvesting complex II protein%2C Light-dependent rice blast resistance	K08916 light-harvesting complex II chlorophyll a/b binding protein 5 | (RefSeq) chlorophyll a-b binding protein CP26, chloroplastic (A)	ko00196: Photosynthesis - antenna proteins; ko01100: Metabolic pathways	chlorophyll a-b binding protein CP26, chloroplastic [Oryza sativa Japonica Group]	CB5_ARATH RecName: Full=Chlorophyll a-b binding protein CP26, chloroplastic; AltName: Full=LHCB5; AltName: Full=LHCIIc; AltName: Full=Light-harvesting complex II protein 5; Flags: Precursor;	A0A0E0F444_9ORYZ RecName: Full=Chlorophyll a-b binding protein, chloroplastic {ECO:0000256|RuleBase:RU363080};	--	GO:0009507,chloroplast; GO:0009534,chloroplast thylakoid; GO:0009535,chloroplast thylakoid membrane; GO:0005829,cytosol; GO:0016021,integral component of membrane; GO:0009522,photosystem I; GO:0009783,photosystem II antenna complex; GO:0010287,plastoglobule; GO:0009517,PSII associated light-harvesting complex II; GO:0009579,thylakoid; GO:0042651,thylakoid membrane; GO:0016168,chlorophyll binding;…	PF00504.24:Chlorophyll A-B binding protein	--	--	--
Os03g0811100	0.9737	1.4822	3.03503	3.0332	Magnesium-chelatase subunit ChlD%2C Chlorophyll synthesis%2C Chloroplast development	K03404 magnesium chelatase subunit D [EC:6.6.1.1] | (RefSeq) magnesium-chelatase subunit ChlD, chloroplastic (A)	ko00860: Porphyrin metabolism; ko01100: Metabolic pathways; ko01110: Biosynthesis of secondary metabolites	magnesium-chelatase subunit ChlD, chloroplastic [Oryza sativa Japonica Group]	CHLD_ORYSI RecName: Full=Magnesium-chelatase subunit ChlD, chloroplastic; Short=Mg-chelatase subunit D; EC=6.6.1.1; AltName: Full=Mg-protoporphyrin IX chelatase subunit ChlD; AltName: Full=Protein CHLORINA 1; Flags: Precursor;	I1PGM1_ORYGL RecName: Full=Mg-protoporphyrin IX chelatase {ECO:0000256|RuleBase:RU362087}; EC=6.6.1.1 {ECO:0000256|RuleBase:RU362087};	--	GO:0009507,chloroplast; GO:0005524,ATP binding; GO:0016851,magnesium chelatase activity; GO:0015995,chlorophyll biosynthetic process; GO:0015979,photosynthesis; GO:0000166,nucleotide binding; GO:0003674,molecular_function; GO:0005488,binding; GO:0017076,purine nucleotide binding; GO:0030554,adenyl nucleotide binding; GO:0032553,ribonucleotide binding; GO:0032555,purine ribonucleotide binding; GO:…	PF17863.4:AAA lid domain	--	--	--
Os01g0227100	17.9815	36.3804	57.1497	53.7753	Chlorophyll b reductase%2C Leaf senescence	K13606 chlorophyll(ide) b reductase [EC:1.1.1.294] | (RefSeq) probable chlorophyll(ide) b reductase NYC1, chloroplastic (A)	ko00860: Porphyrin metabolism; ko01100: Metabolic pathways; ko01110: Biosynthesis of secondary metabolites	probable chlorophyll(ide) b reductase NYC1, chloroplastic [Oryza sativa Japonica Group]	NYC1_ORYSJ RecName: Full=Probable chlorophyll(ide) b reductase NYC1, chloroplastic; EC=1.1.1.294; AltName: Full=Protein NON-YELLOW COLORING 1; Short=OsNYC1; Flags: Precursor;	A0A0D9Y5H9_9ORYZ SubName: Full=Uncharacterized protein {ECO:0000313|EnsemblPlants:OGLUM01G09120.1};	Reductases with broad range of substrate specificities	GO:0009535,chloroplast thylakoid membrane; GO:0016021,integral component of membrane; GO:0009536,plastid; GO:0034256,chlorophyll(ide) b reductase activity; GO:0016491,oxidoreductase activity; GO:0015996,chlorophyll catabolic process; GO:0010304,PSII associated light-harvesting complex II catabolic process; GO:0003674,molecular_function; GO:0003824,catalytic activity; GO:0016614,oxidoreductase act…	PF00106.28:short chain dehydrogenase	--	--	--
Os01g0510600	0.427367	0.574933	0.826567	1.24693	Homolog of fluorescent (FLU) in Arabidopsis thaliana%2C Tetratricopeptide repeat (TPR)-containing protein%2C Regulation of chlorophyll biosynthesis	--	--	protein FLUORESCENT IN BLUE LIGHT, chloroplastic isoform X1 [Oryza sativa Japonica Group]	FLU_ARATH RecName: Full=Protein FLUORESCENT IN BLUE LIGHT, chloroplastic; Flags: Precursor;	A0A8J8XSD6_ORYSJ SubName: Full=Os01g0510600 protein {ECO:0000313|EMBL:BAF05081.1};	--	GO:0031969,chloroplast membrane; GO:0009535,chloroplast thylakoid membrane; GO:0016021,integral component of membrane; GO:0015995,chlorophyll biosynthetic process; GO:0006725,cellular aromatic compound metabolic process; GO:0006778,porphyrin-containing compound metabolic process; GO:0006779,porphyrin-containing compound biosynthetic process; GO:0006807,nitrogen compound metabolic process; GO:0008…	PF13424.9:Tetratricopeptide repeat	--	--	--
Os03g0654600	3.41143	6.7945	8.55157	9.7924	Short-chain dehydrogenase/reductase%2C Chlorophyll b reductase%2C Chlorophyll b and light-harvesting complex II degradation during senescence	K13606 chlorophyll(ide) b reductase [EC:1.1.1.294] | (RefSeq) chlorophyll(ide) b reductase NOL, chloroplastic isoform X2 (A)	ko00860: Porphyrin metabolism; ko01100: Metabolic pathways; ko01110: Biosynthesis of secondary metabolites	chlorophyll(ide) b reductase NOL, chloroplastic isoform X2 [Oryza sativa Japonica Group]	NOL_ORYSJ RecName: Full=Chlorophyll(ide) b reductase NOL, chloroplastic; EC=1.1.1.294; AltName: Full=Protein NON-YELLOW COLORING 1-LIKE; Short=OsNOL; Short=Protein NYC1-LIKE; AltName: Full=Short-chain dehydrogenase/reductase NOL; Flags: Precursor;	B8ANJ7_ORYSI SubName: Full=Uncharacterized protein {ECO:0000313|EMBL:EEC75847.1};	Reductases with broad range of substrate specificities	GO:0009535,chloroplast thylakoid membrane; GO:0034256,chlorophyll(ide) b reductase activity; GO:0015996,chlorophyll catabolic process; GO:0003674,molecular_function; GO:0003824,catalytic activity; GO:0016491,oxidoreductase activity; GO:0016614,oxidoreductase activity, acting on CH-OH group of donors; GO:0016616,oxidoreductase activity, acting on the CH-OH group of donors, NAD or NADP as acceptor;…	PF00106.28:short chain dehydrogenase	--	--	--
Os10g0395200	2.3113	2.40923	4.64	5.9635	Conserved hypothetical protein.	--	--	expressed protein [Oryza sativa Japonica Group]	STEP1_ARATH RecName: Full=Stress enhanced protein 1, chloroplastic {ECO:0000305}; Flags: Precursor;	Q7G2Z3_ORYSJ SubName: Full=Expressed protein {ECO:0000313|EMBL:AAP53595.2};	--	GO:0009535,chloroplast thylakoid membrane; GO:0016021,integral component of membrane; GO:0009523,photosystem II; GO:0016168,chlorophyll binding; GO:0071486,cellular response to high light intensity; GO:0071492,cellular response to UV-A; GO:0015979,photosynthesis; GO:0009644,response to high light intensity; GO:0009611,response to wounding; GO:0003674,molecular_function; GO:0005488,binding; GO:004…	--	--	--	--
Os07g0656500	0.354467	0.590033	1.06963	0.909667	Similar to Magnesium-chelatase subunit H family protein%2C expressed.	K03403 magnesium chelatase subunit H [EC:6.6.1.1] | (RefSeq) magnesium-chelatase subunit ChlH, chloroplastic (A)	ko00860: Porphyrin metabolism; ko01100: Metabolic pathways; ko01110: Biosynthesis of secondary metabolites	hypothetical protein DAI22_07g256800 [Oryza sativa Japonica Group]	CHLH_ORYSI RecName: Full=Magnesium-chelatase subunit ChlH, chloroplastic; Short=Mg-chelatase subunit H; EC=6.6.1.1; AltName: Full=Mg-protoporphyrin IX chelatase subunit ChlH; Flags: Precursor;	I1QCT3_ORYGL SubName: Full=Uncharacterized protein {ECO:0000313|EnsemblPlants:ORGLA07G0192500.1};	--	GO:0031969,chloroplast membrane; GO:0009570,chloroplast stroma; GO:0005524,ATP binding; GO:0016851,magnesium chelatase activity; GO:0015995,chlorophyll biosynthetic process; GO:0015979,photosynthesis; GO:0000166,nucleotide binding; GO:0003674,molecular_function; GO:0005488,binding; GO:0017076,purine nucleotide binding; GO:0030554,adenyl nucleotide binding; GO:0032553,ribonucleotide binding; GO:00…	PF02514.19:CobN/Magnesium Chelatase	--	--	--
Os02g0197600	0.9465	0.5312	1.01907	2.40167	Chlorophyll a/b-binding protein type III (Fragment).	K08909 light-harvesting complex I chlorophyll a/b binding protein 3 | (RefSeq) chlorophyll a-b binding protein 8, chloroplastic (A)	ko00196: Photosynthesis - antenna proteins; ko01100: Metabolic pathways	chlorophyll a-b binding protein 8, chloroplastic [Oryza sativa Japonica Group]	CB13_SOLLC RecName: Full=Chlorophyll a-b binding protein 8, chloroplastic; AltName: Full=LHCI type III CAB-8; Flags: Precursor;	Q6H748_ORYSJ RecName: Full=Chlorophyll a-b binding protein, chloroplastic {ECO:0000256|RuleBase:RU363080};	--	GO:0009535,chloroplast thylakoid membrane; GO:0016021,integral component of membrane; GO:0009522,photosystem I; GO:0009523,photosystem II; GO:0016168,chlorophyll binding; GO:0046872,metal ion binding; GO:0009768,photosynthesis, light harvesting in photosystem I; GO:0009416,response to light stimulus; GO:0003674,molecular_function; GO:0005488,binding; GO:0046906,tetrapyrrole binding; GO:0097159,or…	PF00504.24:Chlorophyll A-B binding protein	--	--	--
[truncated: 23 more rows]

## Sheet: Nitrogen metabolism
ID	RCK_fpkm	R10_fpkm	R30_fpkm	R50_fpkm	gene_description	KEGG	KEGG pathway	NR	Swissprot	Tremble	KOG	GO	Pfam	TF-Family	TF-Category	TF-Classification
[truncated: 24 more rows]

## Sheet: Hormone Signaling & Tillering
ID	RCK_fpkm	R10_fpkm	R30_fpkm	R50_fpkm	gene_description	KEGG	KEGG pathway	NR	Swissprot	Tremble	KOG	GO	Pfam	TF-Family	TF-Category	TF-Classification
[truncated: 222 more rows]

## Sheet: Alkaloids
ID	RCK_fpkm	R10_fpkm	R30_fpkm	R50_fpkm	gene_description	KEGG	KEGG pathway	NR	Swissprot	Tremble	KOG	GO	Pfam	TF-Family	TF-Category	TF-Classification
[truncated: 10 more rows]
